# Supplementary material for: Characterizing the Fused TvG6PD::6PGL Protein from the Protozoan Trichomonas vaginalis, and Effects of the NADP+ Molecule on Enzyme Stability
Source: Int J Mol Sci. 2020 Jul 8;21(14):4831. doi: 10.3390/ijms21144831 (PMC7402283; doi:10.3390/ijms21144831)
Supplement: Supplementary file 1 [file ijms-21-04831-s001.zip]

Archive with 8 entries (7 files):
- Supplementary Materials/
- Supplementary Materials/Figure S1.pdf
- Supplementary Materials/Figure S2.pdf
- Supplementary Materials/Figure S3.pdf
- Supplementary Materials/Figure S4.pdf
- Supplementary Materials/Table supplementary 1.pdf
- Supplementary Materials/TvG6PD-6PGL_Minimized.pdb
- Supplementary Materials/TvG6PD-6PGL_Phyre2.pdb
