# Supplementary material for: Characterizing the Fused TvG6PD::6PGL Protein from the Protozoan Trichomonas vaginalis, and Effects of the NADP+ Molecule on Enzyme Stability
Source: Int J Mol Sci. 2020 Jul 8;21(14):4831. doi: 10.3390/ijms21144831 (PMC7402283; doi:10.3390/ijms21144831)
Supplement: Supplementary file 1 [file ijms-21-04831-s001.zip › Supplementary Materials/TvG6PD-6PGL_Minimized.pdb]

ATOM     68  N   LEU     9      69.878  64.773  55.907  1.00  0.00           N  
ATOM     69  CA  LEU     9      70.642  64.706  57.162  1.00  0.00           C  
ATOM     70  C   LEU     9      71.775  63.686  57.121  1.00  0.00           C  
ATOM     71  O   LEU     9      71.786  62.708  57.882  1.00  0.00           O  
ATOM     72  CB  LEU     9      69.715  64.421  58.356  1.00  0.00           C  
ATOM     73  CG  LEU     9      68.769  65.544  58.782  1.00  0.00           C  
ATOM     74  CD1 LEU     9      67.677  64.996  59.691  1.00  0.00           C  
ATOM     75  CD2 LEU     9      69.534  66.645  59.509  1.00  0.00           C  
ATOM     76  N   LYS    10      72.730  63.896  56.226  1.00  0.00           N  
ATOM     77  CA  LYS    10      73.881  63.002  56.095  1.00  0.00           C  
ATOM     78  C   LYS    10      75.174  63.798  56.231  1.00  0.00           C  
ATOM     79  O   LYS    10      75.315  64.876  55.655  1.00  0.00           O  
ATOM     80  CB  LYS    10      73.815  62.277  54.753  1.00  0.00           C  
ATOM     81  CG  LYS    10      72.530  61.484  54.552  1.00  0.00           C  
ATOM     82  CD  LYS    10      72.558  60.689  53.266  1.00  0.00           C  
ATOM     83  CE  LYS    10      71.210  60.051  52.946  1.00  0.00           C  
ATOM     84  NZ  LYS    10      70.691  59.111  53.987  1.00  0.00           N  
ATOM     85  N   ASN    11      76.117  63.276  57.003  1.00  0.00           N  
ATOM     86  CA  ASN    11      77.380  63.967  57.273  1.00  0.00           C  
ATOM     87  C   ASN    11      78.562  63.032  57.028  1.00  0.00           C  
ATOM     88  O   ASN    11      79.110  62.419  57.951  1.00  0.00           O  
ATOM     89  CB  ASN    11      77.393  64.533  58.699  1.00  0.00           C  
ATOM     90  CG  ASN    11      78.515  65.524  58.924  1.00  0.00           C  
ATOM     91  OD1 ASN    11      79.521  65.546  58.217  1.00  0.00           O  
ATOM     92  ND2 ASN    11      78.336  66.377  59.888  1.00  0.00           N  
ATOM     93  N   LYS    12      78.921  62.916  55.756  1.00  0.00           N  
ATOM     94  CA  LYS    12      80.042  62.105  55.284  1.00  0.00           C  
ATOM     95  C   LYS    12      80.555  62.847  54.062  1.00  0.00           C  
ATOM     96  O   LYS    12      79.767  63.490  53.372  1.00  0.00           O  
ATOM     97  CB  LYS    12      79.592  60.690  54.890  1.00  0.00           C  
ATOM     98  CG  LYS    12      79.458  59.738  56.081  1.00  0.00           C  
ATOM     99  CD  LYS    12      79.090  58.317  55.680  1.00  0.00           C  
ATOM    100  CE  LYS    12      79.029  57.430  56.918  1.00  0.00           C  
ATOM    101  NZ  LYS    12      78.535  56.038  56.648  1.00  0.00           N  
ATOM    102  N   LYS    13      81.849  62.773  53.796  1.00  0.00           N  
ATOM    103  CA  LYS    13      82.424  63.391  52.598  1.00  0.00           C  
ATOM    104  C   LYS    13      82.132  62.504  51.395  1.00  0.00           C  
ATOM    105  O   LYS    13      82.473  61.328  51.423  1.00  0.00           O  
ATOM    106  CB  LYS    13      83.940  63.553  52.775  1.00  0.00           C  
ATOM    107  CG  LYS    13      84.378  64.420  53.951  1.00  0.00           C  
ATOM    108  CD  LYS    13      83.842  65.841  53.884  1.00  0.00           C  
ATOM    109  CE  LYS    13      84.347  66.692  55.035  1.00  0.00           C  
ATOM    110  NZ  LYS    13      83.917  66.172  56.373  1.00  0.00           N  
ATOM    111  N   ILE    14      81.499  63.019  50.355  1.00  0.00           N  
ATOM    112  CA  ILE    14      81.127  62.201  49.195  1.00  0.00           C  
ATOM    113  C   ILE    14      81.642  62.885  47.936  1.00  0.00           C  
ATOM    114  O   ILE    14      81.365  64.063  47.710  1.00  0.00           O  
ATOM    115  CB  ILE    14      79.582  62.006  49.094  1.00  0.00           C  
ATOM    116  CG1 ILE    14      78.995  61.343  50.359  1.00  0.00           C  
ATOM    117  CG2 ILE    14      79.206  61.175  47.853  1.00  0.00           C  
ATOM    118  CD1 ILE    14      79.422  59.893  50.674  1.00  0.00           C  
ATOM    119  N   ALA    15      82.378  62.151  47.113  1.00  0.00           N  
ATOM    120  CA  ALA    15      82.902  62.697  45.865  1.00  0.00           C  
ATOM    121  C   ALA    15      82.094  62.187  44.670  1.00  0.00           C  
ATOM    122  O   ALA    15      81.886  60.988  44.517  1.00  0.00           O  
ATOM    123  CB  ALA    15      84.371  62.326  45.720  1.00  0.00           C  
ATOM    124  N   ALA    16      81.652  63.099  43.820  1.00  0.00           N  
ATOM    125  CA  ALA    16      80.935  62.770  42.595  1.00  0.00           C  
ATOM    126  C   ALA    16      81.893  62.724  41.401  1.00  0.00           C  
ATOM    127  O   ALA    16      82.204  63.753  40.812  1.00  0.00           O  
ATOM    128  CB  ALA    16      79.840  63.807  42.365  1.00  0.00           C  
ATOM    129  N   VAL    17      82.375  61.548  41.041  1.00  0.00           N  
ATOM    130  CA  VAL    17      83.246  61.401  39.876  1.00  0.00           C  
ATOM    131  C   VAL    17      82.340  61.295  38.658  1.00  0.00           C  
ATOM    132  O   VAL    17      81.476  60.418  38.586  1.00  0.00           O  
ATOM    133  CB  VAL    17      84.146  60.146  39.979  1.00  0.00           C  
ATOM    134  CG1 VAL    17      85.014  59.986  38.727  1.00  0.00           C  
ATOM    135  CG2 VAL    17      85.051  60.245  41.213  1.00  0.00           C  
ATOM    136  N   ILE    18      82.508  62.198  37.707  1.00  0.00           N  
ATOM    137  CA  ILE    18      81.676  62.226  36.507  1.00  0.00           C  
ATOM    138  C   ILE    18      82.577  61.983  35.291  1.00  0.00           C  
ATOM    139  O   ILE    18      83.336  62.842  34.837  1.00  0.00           O  
ATOM    140  CB  ILE    18      80.754  63.498  36.483  1.00  0.00           C  
ATOM    141  CG1 ILE    18      81.553  64.817  36.538  1.00  0.00           C  
ATOM    142  CG2 ILE    18      79.791  63.451  37.705  1.00  0.00           C  
ATOM    143  CD1 ILE    18      80.768  66.111  36.320  1.00  0.00           C  
ATOM    144  N   PHE    19      82.547  60.752  34.802  1.00  0.00           N  
ATOM    145  CA  PHE    19      83.329  60.383  33.626  1.00  0.00           C  
ATOM    146  C   PHE    19      82.505  60.896  32.458  1.00  0.00           C  
ATOM    147  O   PHE    19      81.283  60.773  32.466  1.00  0.00           O  
ATOM    148  CB  PHE    19      83.515  58.869  33.506  1.00  0.00           C  
ATOM    149  CG  PHE    19      84.477  58.289  34.511  1.00  0.00           C  
ATOM    150  CD2 PHE    19      84.013  57.719  35.708  1.00  0.00           C  
ATOM    151  CD1 PHE    19      85.859  58.284  34.247  1.00  0.00           C  
ATOM    152  CE2 PHE    19      84.923  57.122  36.626  1.00  0.00           C  
ATOM    153  CE1 PHE    19      86.775  57.695  35.151  1.00  0.00           C  
ATOM    154  CZ  PHE    19      86.302  57.107  36.340  1.00  0.00           C  
ATOM    155  N   GLY    20      83.151  61.481  31.463  1.00  0.00           N  
ATOM    156  CA  GLY    20      82.420  62.088  30.365  1.00  0.00           C  
ATOM    157  C   GLY    20      81.972  63.484  30.733  1.00  0.00           C  
ATOM    158  O   GLY    20      80.956  63.966  30.244  1.00  0.00           O  
ATOM    159  N   ALA    21      82.737  64.155  31.585  1.00  0.00           N  
ATOM    160  CA  ALA    21      82.395  65.503  32.042  1.00  0.00           C  
ATOM    161  C   ALA    21      82.198  66.530  30.915  1.00  0.00           C  
ATOM    162  O   ALA    21      81.387  67.441  31.042  1.00  0.00           O  
ATOM    163  CB  ALA    21      83.473  65.988  33.005  1.00  0.00           C  
ATOM    164  N   SER    22      82.910  66.371  29.808  1.00  0.00           N  
ATOM    165  CA  SER    22      82.777  67.261  28.652  1.00  0.00           C  
ATOM    166  C   SER    22      81.632  66.861  27.710  1.00  0.00           C  
ATOM    167  O   SER    22      81.401  67.505  26.686  1.00  0.00           O  
ATOM    168  CB  SER    22      84.105  67.272  27.890  1.00  0.00           C  
ATOM    169  OG  SER    22      84.499  65.957  27.535  1.00  0.00           O  
ATOM    170  N   GLY    23      80.918  65.796  28.044  1.00  0.00           N  
ATOM    171  CA  GLY    23      79.865  65.281  27.184  1.00  0.00           C  
ATOM    172  C   GLY    23      78.591  66.101  27.168  1.00  0.00           C  
ATOM    173  O   GLY    23      78.322  66.897  28.069  1.00  0.00           O  
ATOM    174  N   ASP    24      77.782  65.902  26.139  1.00  0.00           N  
ATOM    175  CA  ASP    24      76.564  66.690  25.956  1.00  0.00           C  
ATOM    176  C   ASP    24      75.544  66.424  27.057  1.00  0.00           C  
ATOM    177  O   ASP    24      74.883  67.347  27.509  1.00  0.00           O  
ATOM    178  CB  ASP    24      75.912  66.391  24.600  1.00  0.00           C  
ATOM    179  CG  ASP    24      76.724  66.909  23.420  1.00  0.00           C  
ATOM    180  OD1 ASP    24      77.582  67.805  23.589  1.00  0.00           O  
ATOM    181  OD2 ASP    24      76.500  66.431  22.286  1.00  0.00           O  
ATOM    182  N   LEU    25      75.426  65.196  27.547  1.00  0.00           N  
ATOM    183  CA  LEU    25      74.441  64.914  28.599  1.00  0.00           C  
ATOM    184  C   LEU    25      74.870  65.567  29.900  1.00  0.00           C  
ATOM    185  O   LEU    25      74.039  66.004  30.704  1.00  0.00           O  
ATOM    186  CB  LEU    25      74.286  63.411  28.840  1.00  0.00           C  
ATOM    187  CG  LEU    25      73.609  62.598  27.729  1.00  0.00           C  
ATOM    188  CD1 LEU    25      73.734  61.120  28.042  1.00  0.00           C  
ATOM    189  CD2 LEU    25      72.129  62.960  27.585  1.00  0.00           C  
ATOM    190  N   SER    26      76.178  65.687  30.081  1.00  0.00           N  
ATOM    191  CA  SER    26      76.704  66.336  31.269  1.00  0.00           C  
ATOM    192  C   SER    26      76.267  67.794  31.282  1.00  0.00           C  
ATOM    193  O   SER    26      75.823  68.324  32.298  1.00  0.00           O  
ATOM    194  CB  SER    26      78.225  66.220  31.330  1.00  0.00           C  
ATOM    195  OG  SER    26      78.564  64.847  31.315  1.00  0.00           O  
ATOM    196  N   MET    27      76.342  68.431  30.124  1.00  0.00           N  
ATOM    197  CA  MET    27      75.965  69.835  30.006  1.00  0.00           C  
ATOM    198  C   MET    27      74.459  70.073  30.016  1.00  0.00           C  
ATOM    199  O   MET    27      73.988  71.035  30.619  1.00  0.00           O  
ATOM    200  CB  MET    27      76.554  70.388  28.711  1.00  0.00           C  
ATOM    201  CG  MET    27      78.066  70.344  28.720  1.00  0.00           C  
ATOM    202  SD  MET    27      78.809  71.054  27.255  1.00  0.00           S  
ATOM    203  CE  MET    27      78.628  72.785  27.574  1.00  0.00           C  
ATOM    204  N   ARG    28      73.710  69.211  29.339  1.00  0.00           N  
ATOM    205  CA  ARG    28      72.257  69.376  29.207  1.00  0.00           C  
ATOM    206  C   ARG    28      71.460  68.988  30.446  1.00  0.00           C  
ATOM    207  O   ARG    28      70.444  69.620  30.741  1.00  0.00           O  
ATOM    208  CB  ARG    28      71.741  68.535  28.031  1.00  0.00           C  
ATOM    209  CG  ARG    28      72.212  68.979  26.638  1.00  0.00           C  
ATOM    210  CD  ARG    28      71.781  67.941  25.604  1.00  0.00           C  
ATOM    211  NE  ARG    28      72.177  68.252  24.222  1.00  0.00           N  
ATOM    212  CZ  ARG    28      71.840  67.558  23.140  1.00  0.00           C  
ATOM    213  NH1 ARG    28      71.067  66.504  23.156  1.00  0.00           N  
ATOM    214  NH2 ARG    28      72.273  67.965  21.985  1.00  0.00           N  
ATOM    215  N   MET    29      71.871  67.938  31.148  1.00  0.00           N  
ATOM    216  CA  MET    29      71.080  67.407  32.266  1.00  0.00           C  
ATOM    217  C   MET    29      71.824  67.271  33.589  1.00  0.00           C  
ATOM    218  O   MET    29      71.324  67.749  34.605  1.00  0.00           O  
ATOM    219  CB  MET    29      70.491  66.039  31.902  1.00  0.00           C  
ATOM    220  CG  MET    29      69.520  66.072  30.727  1.00  0.00           C  
ATOM    221  SD  MET    29      68.797  64.452  30.380  1.00  0.00           S  
ATOM    222  CE  MET    29      67.542  64.285  31.684  1.00  0.00           C  
ATOM    223  N   LEU    30      73.005  66.663  33.595  1.00  0.00           N  
ATOM    224  CA  LEU    30      73.726  66.414  34.849  1.00  0.00           C  
ATOM    225  C   LEU    30      74.072  67.666  35.636  1.00  0.00           C  
ATOM    226  O   LEU    30      73.648  67.801  36.776  1.00  0.00           O  
ATOM    227  CB  LEU    30      75.046  65.707  34.556  1.00  0.00           C  
ATOM    228  CG  LEU    30      76.073  65.472  35.674  1.00  0.00           C  
ATOM    229  CD1 LEU    30      75.618  64.482  36.716  1.00  0.00           C  
ATOM    230  CD2 LEU    30      77.370  65.036  35.015  1.00  0.00           C  
ATOM    231  N   ILE    31      74.849  68.577  35.066  1.00  0.00           N  
ATOM    232  CA  ILE    31      75.265  69.754  35.826  1.00  0.00           C  
ATOM    233  C   ILE    31      74.044  70.599  36.202  1.00  0.00           C  
ATOM    234  O   ILE    31      73.942  70.967  37.369  1.00  0.00           O  
ATOM    235  CB  ILE    31      76.372  70.601  35.125  1.00  0.00           C  
ATOM    236  CG1 ILE    31      77.621  69.751  34.795  1.00  0.00           C  
ATOM    237  CG2 ILE    31      76.781  71.799  36.014  1.00  0.00           C  
ATOM    238  CD1 ILE    31      78.384  69.099  35.964  1.00  0.00           C  
ATOM    239  N   PRO    32      73.072  70.847  35.291  1.00  0.00           N  
ATOM    240  CA  PRO    32      71.877  71.499  35.851  1.00  0.00           C  
ATOM    241  C   PRO    32      71.190  70.800  37.027  1.00  0.00           C  
ATOM    242  O   PRO    32      70.739  71.488  37.942  1.00  0.00           O  
ATOM    243  CB  PRO    32      70.920  71.556  34.657  1.00  0.00           C  
ATOM    244  CG  PRO    32      71.799  71.566  33.485  1.00  0.00           C  
ATOM    245  CD  PRO    32      72.921  70.653  33.834  1.00  0.00           C  
ATOM    246  N   SER    33      71.139  69.474  37.076  1.00  0.00           N  
ATOM    247  CA  SER    33      70.582  68.805  38.251  1.00  0.00           C  
ATOM    248  C   SER    33      71.455  69.007  39.479  1.00  0.00           C  
ATOM    249  O   SER    33      70.951  69.280  40.566  1.00  0.00           O  
ATOM    250  CB  SER    33      70.480  67.300  38.032  1.00  0.00           C  
ATOM    251  OG  SER    33      69.700  66.998  36.894  1.00  0.00           O  
ATOM    252  N   LEU    34      72.763  68.862  39.319  1.00  0.00           N  
ATOM    253  CA  LEU    34      73.675  68.960  40.455  1.00  0.00           C  
ATOM    254  C   LEU    34      73.650  70.367  41.037  1.00  0.00           C  
ATOM    255  O   LEU    34      73.635  70.550  42.252  1.00  0.00           O  
ATOM    256  CB  LEU    34      75.118  68.615  40.061  1.00  0.00           C  
ATOM    257  CG  LEU    34      75.513  67.223  39.547  1.00  0.00           C  
ATOM    258  CD1 LEU    34      77.025  67.157  39.345  1.00  0.00           C  
ATOM    259  CD2 LEU    34      75.080  66.119  40.482  1.00  0.00           C  
ATOM    260  N   GLU    35      73.613  71.359  40.162  1.00  0.00           N  
ATOM    261  CA  GLU    35      73.537  72.761  40.561  1.00  0.00           C  
ATOM    262  C   GLU    35      72.215  73.024  41.277  1.00  0.00           C  
ATOM    263  O   GLU    35      72.183  73.714  42.293  1.00  0.00           O  
ATOM    264  CB  GLU    35      73.628  73.650  39.314  1.00  0.00           C  
ATOM    265  CG  GLU    35      75.035  73.868  38.743  1.00  0.00           C  
ATOM    266  CD  GLU    35      75.782  75.051  39.359  1.00  0.00           C  
ATOM    267  OE1 GLU    35      75.228  75.738  40.243  1.00  0.00           O  
ATOM    268  OE2 GLU    35      76.899  75.369  38.894  1.00  0.00           O  
ATOM    269  N   SER    36      71.119  72.460  40.786  1.00  0.00           N  
ATOM    270  CA  SER    36      69.818  72.694  41.418  1.00  0.00           C  
ATOM    271  C   SER    36      69.765  72.103  42.815  1.00  0.00           C  
ATOM    272  O   SER    36      69.286  72.725  43.748  1.00  0.00           O  
ATOM    273  CB  SER    36      68.681  72.071  40.609  1.00  0.00           C  
ATOM    274  OG  SER    36      68.706  72.533  39.274  1.00  0.00           O  
ATOM    275  N   ILE    37      70.267  70.891  42.978  1.00  0.00           N  
ATOM    276  CA  ILE    37      70.172  70.212  44.269  1.00  0.00           C  
ATOM    277  C   ILE    37      71.172  70.826  45.244  1.00  0.00           C  
ATOM    278  O   ILE    37      70.908  70.913  46.437  1.00  0.00           O  
ATOM    279  CB  ILE    37      70.362  68.690  44.096  1.00  0.00           C  
ATOM    280  CG1 ILE    37      69.259  68.138  43.178  1.00  0.00           C  
ATOM    281  CG2 ILE    37      70.250  67.938  45.437  1.00  0.00           C  
ATOM    282  CD1 ILE    37      69.535  66.777  42.634  1.00  0.00           C  
ATOM    283  N   SER    38      72.284  71.350  44.753  1.00  0.00           N  
ATOM    284  CA  SER    38      73.182  72.097  45.632  1.00  0.00           C  
ATOM    285  C   SER    38      72.500  73.378  46.115  1.00  0.00           C  
ATOM    286  O   SER    38      72.628  73.756  47.277  1.00  0.00           O  
ATOM    287  CB  SER    38      74.474  72.449  44.903  1.00  0.00           C  
ATOM    288  OG  SER    38      75.110  71.271  44.435  1.00  0.00           O  
ATOM    289  N   LEU    39      71.740  74.025  45.241  1.00  0.00           N  
ATOM    290  CA  LEU    39      70.998  75.235  45.595  1.00  0.00           C  
ATOM    291  C   LEU    39      69.840  74.967  46.554  1.00  0.00           C  
ATOM    292  O   LEU    39      69.626  75.727  47.497  1.00  0.00           O  
ATOM    293  CB  LEU    39      70.514  75.897  44.300  1.00  0.00           C  
ATOM    294  CG  LEU    39      69.839  77.272  44.376  1.00  0.00           C  
ATOM    295  CD1 LEU    39      70.184  78.052  43.118  1.00  0.00           C  
ATOM    296  CD2 LEU    39      68.317  77.169  44.518  1.00  0.00           C  
ATOM    297  N   TYR    40      69.115  73.877  46.352  1.00  0.00           N  
ATOM    298  CA  TYR    40      67.998  73.510  47.226  1.00  0.00           C  
ATOM    299  C   TYR    40      68.471  72.894  48.546  1.00  0.00           C  
ATOM    300  O   TYR    40      67.684  72.727  49.483  1.00  0.00           O  
ATOM    301  CB  TYR    40      67.110  72.470  46.535  1.00  0.00           C  
ATOM    302  CG  TYR    40      66.457  72.875  45.231  1.00  0.00           C  
ATOM    303  CD2 TYR    40      66.354  71.934  44.186  1.00  0.00           C  
ATOM    304  CD1 TYR    40      65.916  74.164  45.030  1.00  0.00           C  
ATOM    305  CE2 TYR    40      65.718  72.265  42.970  1.00  0.00           C  
ATOM    306  CE1 TYR    40      65.270  74.494  43.806  1.00  0.00           C  
ATOM    307  CZ  TYR    40      65.160  73.531  42.801  1.00  0.00           C  
ATOM    308  OH  TYR    40      64.474  73.799  41.649  1.00  0.00           O  
ATOM    309  N   ASP    41      69.742  72.515  48.575  1.00  0.00           N  
ATOM    310  CA  ASP    41      70.444  71.872  49.698  1.00  0.00           C  
ATOM    311  C   ASP    41      70.114  70.432  50.194  1.00  0.00           C  
ATOM    312  O   ASP    41      70.536  70.071  51.300  1.00  0.00           O  
ATOM    313  CB  ASP    41      70.468  72.855  50.883  1.00  0.00           C  
ATOM    314  CG  ASP    41      71.657  72.652  51.809  1.00  0.00           C  
ATOM    315  OD1 ASP    41      72.818  72.660  51.340  1.00  0.00           O  
ATOM    316  OD2 ASP    41      71.463  72.527  53.039  1.00  0.00           O  
ATOM    317  N   PRO    42      69.417  69.558  49.425  1.00  0.00           N  
ATOM    318  CA  PRO    42      69.515  68.160  49.881  1.00  0.00           C  
ATOM    319  C   PRO    42      70.875  67.463  49.789  1.00  0.00           C  
ATOM    320  O   PRO    42      71.093  66.466  50.473  1.00  0.00           O  
ATOM    321  CB  PRO    42      68.568  67.414  48.934  1.00  0.00           C  
ATOM    322  CG  PRO    42      67.662  68.419  48.434  1.00  0.00           C  
ATOM    323  CD  PRO    42      68.508  69.625  48.268  1.00  0.00           C  
ATOM    324  N   PHE    43      71.797  67.925  48.953  1.00  0.00           N  
ATOM    325  CA  PHE    43      73.100  67.258  48.863  1.00  0.00           C  
ATOM    326  C   PHE    43      73.869  67.412  50.172  1.00  0.00           C  
ATOM    327  O   PHE    43      73.567  68.281  50.995  1.00  0.00           O  
ATOM    328  CB  PHE    43      73.964  67.825  47.727  1.00  0.00           C  
ATOM    329  CG  PHE    43      73.658  67.281  46.347  1.00  0.00           C  
ATOM    330  CD1 PHE    43      73.021  66.035  46.124  1.00  0.00           C  
ATOM    331  CD2 PHE    43      74.091  68.020  45.235  1.00  0.00           C  
ATOM    332  CE1 PHE    43      72.801  65.562  44.801  1.00  0.00           C  
ATOM    333  CE2 PHE    43      73.915  67.540  43.924  1.00  0.00           C  
ATOM    334  CZ  PHE    43      73.254  66.315  43.703  1.00  0.00           C  
ATOM    335  N   HIS    44      74.880  66.575  50.354  1.00  0.00           N  
ATOM    336  CA  HIS    44      75.750  66.661  51.524  1.00  0.00           C  
ATOM    337  C   HIS    44      76.455  68.006  51.496  1.00  0.00           C  
ATOM    338  O   HIS    44      76.823  68.504  50.431  1.00  0.00           O  
ATOM    339  CB  HIS    44      76.847  65.592  51.480  1.00  0.00           C  
ATOM    340  CG  HIS    44      76.363  64.195  51.701  1.00  0.00           C  
ATOM    341  ND1 HIS    44      75.432  63.581  50.891  1.00  0.00           N  
ATOM    342  CD2 HIS    44      76.791  63.266  52.595  1.00  0.00           C  
ATOM    343  CE1 HIS    44      75.330  62.302  51.359  1.00  0.00           C  
ATOM    344  NE2 HIS    44      76.177  62.066  52.382  1.00  0.00           N  
ATOM    345  N   GLU    45      76.734  68.559  52.661  1.00  0.00           N  
ATOM    346  CA  GLU    45      77.594  69.735  52.755  1.00  0.00           C  
ATOM    347  C   GLU    45      79.005  69.313  52.337  1.00  0.00           C  
ATOM    348  O   GLU    45      79.764  70.082  51.752  1.00  0.00           O  
ATOM    349  CB  GLU    45      77.594  70.214  54.201  1.00  0.00           C  
ATOM    350  CG  GLU    45      78.273  71.542  54.435  1.00  0.00           C  
ATOM    351  CD  GLU    45      78.367  71.893  55.910  1.00  0.00           C  
ATOM    352  OE1 GLU    45      77.971  71.083  56.783  1.00  0.00           O  
ATOM    353  OE2 GLU    45      78.875  72.994  56.219  1.00  0.00           O  
ATOM    354  N   GLY    46      79.322  68.050  52.595  1.00  0.00           N  
ATOM    355  CA  GLY    46      80.587  67.455  52.189  1.00  0.00           C  
ATOM    356  C   GLY    46      80.642  66.910  50.770  1.00  0.00           C  
ATOM    357  O   GLY    46      81.357  65.944  50.514  1.00  0.00           O  
ATOM    358  N   THR    47      79.878  67.471  49.844  1.00  0.00           N  
ATOM    359  CA  THR    47      79.922  67.028  48.445  1.00  0.00           C  
ATOM    360  C   THR    47      81.137  67.646  47.757  1.00  0.00           C  
ATOM    361  O   THR    47      81.395  68.832  47.930  1.00  0.00           O  
ATOM    362  CB  THR    47      78.653  67.470  47.676  1.00  0.00           C  
ATOM    363  OG1 THR    47      77.505  66.945  48.345  1.00  0.00           O  
ATOM    364  CG2 THR    47      78.598  66.940  46.252  1.00  0.00           C  
ATOM    365  N   MET    48      81.853  66.875  46.952  1.00  0.00           N  
ATOM    366  CA  MET    48      82.898  67.383  46.060  1.00  0.00           C  
ATOM    367  C   MET    48      82.580  66.756  44.710  1.00  0.00           C  
ATOM    368  O   MET    48      81.901  65.739  44.684  1.00  0.00           O  
ATOM    369  CB  MET    48      84.285  66.952  46.540  1.00  0.00           C  
ATOM    370  CG  MET    48      84.741  67.656  47.804  1.00  0.00           C  
ATOM    371  SD  MET    48      84.958  69.443  47.636  1.00  0.00           S  
ATOM    372  CE  MET    48      86.487  69.567  46.732  1.00  0.00           C  
ATOM    373  N   ILE    49      83.025  67.333  43.601  1.00  0.00           N  
ATOM    374  CA  ILE    49      82.719  66.805  42.264  1.00  0.00           C  
ATOM    375  C   ILE    49      84.031  66.715  41.497  1.00  0.00           C  
ATOM    376  O   ILE    49      84.814  67.657  41.521  1.00  0.00           O  
ATOM    377  CB  ILE    49      81.741  67.728  41.476  1.00  0.00           C  
ATOM    378  CG1 ILE    49      80.437  67.958  42.265  1.00  0.00           C  
ATOM    379  CG2 ILE    49      81.413  67.119  40.075  1.00  0.00           C  
ATOM    380  CD1 ILE    49      79.579  69.092  41.740  1.00  0.00           C  
ATOM    381  N   ILE    50      84.298  65.610  40.821  1.00  0.00           N  
ATOM    382  CA  ILE    50      85.525  65.449  40.047  1.00  0.00           C  
ATOM    383  C   ILE    50      85.126  65.202  38.600  1.00  0.00           C  
ATOM    384  O   ILE    50      84.576  64.153  38.262  1.00  0.00           O  
ATOM    385  CB  ILE    50      86.408  64.279  40.560  1.00  0.00           C  
ATOM    386  CG1 ILE    50      86.727  64.456  42.059  1.00  0.00           C  
ATOM    387  CG2 ILE    50      87.709  64.213  39.731  1.00  0.00           C  
ATOM    388  CD1 ILE    50      87.399  63.258  42.736  1.00  0.00           C  
ATOM    389  N   GLY    51      85.387  66.174  37.741  1.00  0.00           N  
ATOM    390  CA  GLY    51      85.113  65.989  36.329  1.00  0.00           C  
ATOM    391  C   GLY    51      86.241  65.197  35.709  1.00  0.00           C  
ATOM    392  O   GLY    51      87.392  65.524  35.969  1.00  0.00           O  
ATOM    393  N   VAL    52      85.942  64.175  34.920  1.00  0.00           N  
ATOM    394  CA  VAL    52      86.973  63.384  34.249  1.00  0.00           C  
ATOM    395  C   VAL    52      86.605  63.247  32.776  1.00  0.00           C  
ATOM    396  O   VAL    52      85.477  62.858  32.451  1.00  0.00           O  
ATOM    397  CB  VAL    52      87.108  61.963  34.882  1.00  0.00           C  
ATOM    398  CG1 VAL    52      88.240  61.170  34.218  1.00  0.00           C  
ATOM    399  CG2 VAL    52      87.379  62.050  36.390  1.00  0.00           C  
ATOM    400  N   ALA    53      87.532  63.549  31.876  1.00  0.00           N  
ATOM    401  CA  ALA    53      87.357  63.274  30.453  1.00  0.00           C  
ATOM    402  C   ALA    53      88.746  63.226  29.815  1.00  0.00           C  
ATOM    403  O   ALA    53      89.727  63.612  30.448  1.00  0.00           O  
ATOM    404  CB  ALA    53      86.466  64.344  29.779  1.00  0.00           C  
ATOM    405  N   ARG    54      88.813  62.791  28.561  1.00  0.00           N  
ATOM    406  CA  ARG    54      90.070  62.741  27.804  1.00  0.00           C  
ATOM    407  C   ARG    54      90.603  64.158  27.591  1.00  0.00           C  
ATOM    408  O   ARG    54      91.819  64.379  27.628  1.00  0.00           O  
ATOM    409  CB  ARG    54      89.811  62.016  26.467  1.00  0.00           C  
ATOM    410  CG  ARG    54      90.863  62.195  25.366  1.00  0.00           C  
ATOM    411  CD  ARG    54      92.208  61.570  25.671  1.00  0.00           C  
ATOM    412  NE  ARG    54      92.224  60.112  25.518  1.00  0.00           N  
ATOM    413  CZ  ARG    54      93.252  59.315  25.771  1.00  0.00           C  
ATOM    414  NH1 ARG    54      94.406  59.741  26.212  1.00  0.00           N  
ATOM    415  NH2 ARG    54      93.113  58.039  25.572  1.00  0.00           N  
ATOM    416  N   SER    55      89.692  65.099  27.389  1.00  0.00           N  
ATOM    417  CA  SER    55      90.011  66.521  27.240  1.00  0.00           C  
ATOM    418  C   SER    55      90.766  67.098  28.436  1.00  0.00           C  
ATOM    419  O   SER    55      90.775  66.514  29.519  1.00  0.00           O  
ATOM    420  CB  SER    55      88.705  67.295  27.100  1.00  0.00           C  
ATOM    421  OG  SER    55      87.941  66.791  26.023  1.00  0.00           O  
ATOM    422  N   LYS    56      91.365  68.269  28.272  1.00  0.00           N  
ATOM    423  CA  LYS    56      92.090  68.933  29.355  1.00  0.00           C  
ATOM    424  C   LYS    56      91.603  70.362  29.537  1.00  0.00           C  
ATOM    425  O   LYS    56      91.570  71.146  28.589  1.00  0.00           O  
ATOM    426  CB  LYS    56      93.591  68.872  29.068  1.00  0.00           C  
ATOM    427  CG  LYS    56      94.447  69.314  30.237  1.00  0.00           C  
ATOM    428  CD  LYS    56      95.905  68.957  30.029  1.00  0.00           C  
ATOM    429  CE  LYS    56      96.719  69.382  31.234  1.00  0.00           C  
ATOM    430  NZ  LYS    56      98.163  69.057  31.041  1.00  0.00           N  
ATOM    431  N   PHE    57      91.218  70.673  30.764  1.00  0.00           N  
ATOM    432  CA  PHE    57      90.725  71.988  31.163  1.00  0.00           C  
ATOM    433  C   PHE    57      91.446  72.220  32.473  1.00  0.00           C  
ATOM    434  O   PHE    57      92.009  71.264  33.011  1.00  0.00           O  
ATOM    435  CB  PHE    57      89.220  71.953  31.428  1.00  0.00           C  
ATOM    436  CG  PHE    57      88.433  71.337  30.313  1.00  0.00           C  
ATOM    437  CD2 PHE    57      87.669  70.185  30.557  1.00  0.00           C  
ATOM    438  CD1 PHE    57      88.489  71.860  29.012  1.00  0.00           C  
ATOM    439  CE2 PHE    57      86.978  69.540  29.512  1.00  0.00           C  
ATOM    440  CE1 PHE    57      87.833  71.204  27.947  1.00  0.00           C  
ATOM    441  CZ  PHE    57      87.060  70.052  28.200  1.00  0.00           C  
ATOM    442  N   THR    58      91.422  73.422  33.022  1.00  0.00           N  
ATOM    443  CA  THR    58      92.088  73.637  34.303  1.00  0.00           C  
ATOM    444  C   THR    58      91.278  73.047  35.463  1.00  0.00           C  
ATOM    445  O   THR    58      91.764  72.193  36.199  1.00  0.00           O  
ATOM    446  CB  THR    58      92.326  75.144  34.542  1.00  0.00           C  
ATOM    447  OG1 THR    58      92.888  75.719  33.360  1.00  0.00           O  
ATOM    448  CG2 THR    58      93.317  75.387  35.651  1.00  0.00           C  
ATOM    449  N   ASP    59      90.043  73.519  35.590  1.00  0.00           N  
ATOM    450  CA  ASP    59      89.106  73.317  36.709  1.00  0.00           C  
ATOM    451  C   ASP    59      88.062  74.373  36.341  1.00  0.00           C  
ATOM    452  O   ASP    59      86.908  74.109  36.006  1.00  0.00           O  
ATOM    453  CB  ASP    59      89.757  73.651  38.063  1.00  0.00           C  
ATOM    454  CG  ASP    59      88.810  73.518  39.236  1.00  0.00           C  
ATOM    455  OD1 ASP    59      87.718  74.111  39.249  1.00  0.00           O  
ATOM    456  OD2 ASP    59      89.205  72.878  40.232  1.00  0.00           O  
ATOM    457  N   GLU    60      88.613  75.561  36.133  1.00  0.00           N  
ATOM    458  CA  GLU    60      88.016  76.597  35.297  1.00  0.00           C  
ATOM    459  C   GLU    60      88.120  76.105  33.848  1.00  0.00           C  
ATOM    460  O   GLU    60      88.768  75.084  33.601  1.00  0.00           O  
ATOM    461  CB  GLU    60      88.789  77.901  35.505  1.00  0.00           C  
ATOM    462  CG  GLU    60      88.592  78.489  36.906  1.00  0.00           C  
ATOM    463  CD  GLU    60      89.421  79.744  37.148  1.00  0.00           C  
ATOM    464  OE1 GLU    60      90.205  80.151  36.265  1.00  0.00           O  
ATOM    465  OE2 GLU    60      89.324  80.339  38.243  1.00  0.00           O  
ATOM    466  N   GLU    61      87.466  76.799  32.919  1.00  0.00           N  
ATOM    467  CA  GLU    61      87.331  76.458  31.485  1.00  0.00           C  
ATOM    468  C   GLU    61      86.289  75.361  31.280  1.00  0.00           C  
ATOM    469  O   GLU    61      85.341  75.550  30.520  1.00  0.00           O  
ATOM    470  CB  GLU    61      88.673  76.107  30.832  1.00  0.00           C  
ATOM    471  CG  GLU    61      88.690  76.017  29.329  1.00  0.00           C  
ATOM    472  CD  GLU    61      90.099  75.752  28.818  1.00  0.00           C  
ATOM    473  OE1 GLU    61      91.001  75.388  29.611  1.00  0.00           O  
ATOM    474  OE2 GLU    61      90.335  75.959  27.608  1.00  0.00           O  
ATOM    475  N   LEU    62      86.361  74.307  32.085  1.00  0.00           N  
ATOM    476  CA  LEU    62      85.260  73.349  32.204  1.00  0.00           C  
ATOM    477  C   LEU    62      84.073  74.153  32.730  1.00  0.00           C  
ATOM    478  O   LEU    62      82.948  74.054  32.234  1.00  0.00           O  
ATOM    479  CB  LEU    62      85.605  72.241  33.210  1.00  0.00           C  
ATOM    480  CG  LEU    62      84.526  71.171  33.461  1.00  0.00           C  
ATOM    481  CD1 LEU    62      84.602  70.019  32.465  1.00  0.00           C  
ATOM    482  CD2 LEU    62      84.647  70.631  34.884  1.00  0.00           C  
ATOM    483  N   HIS    63      84.372  74.995  33.711  1.00  0.00           N  
ATOM    484  CA  HIS    63      83.386  75.872  34.333  1.00  0.00           C  
ATOM    485  C   HIS    63      82.653  76.799  33.371  1.00  0.00           C  
ATOM    486  O   HIS    63      81.436  76.932  33.458  1.00  0.00           O  
ATOM    487  CB  HIS    63      84.066  76.752  35.379  1.00  0.00           C  
ATOM    488  CG  HIS    63      83.123  77.702  36.048  1.00  0.00           C  
ATOM    489  ND1 HIS    63      82.077  77.318  36.849  1.00  0.00           N  
ATOM    490  CD2 HIS    63      83.026  79.056  35.972  1.00  0.00           C  
ATOM    491  CE1 HIS    63      81.388  78.404  37.188  1.00  0.00           C  
ATOM    492  NE2 HIS    63      81.926  79.495  36.678  1.00  0.00           N  
ATOM    493  N   ALA    64      83.370  77.451  32.466  1.00  0.00           N  
ATOM    494  CA  ALA    64      82.745  78.447  31.601  1.00  0.00           C  
ATOM    495  C   ALA    64      81.666  77.794  30.738  1.00  0.00           C  
ATOM    496  O   ALA    64      80.544  78.295  30.606  1.00  0.00           O  
ATOM    497  CB  ALA    64      83.811  79.123  30.731  1.00  0.00           C  
ATOM    498  N   LYS    65      82.014  76.635  30.198  1.00  0.00           N  
ATOM    499  CA  LYS    65      81.111  75.876  29.342  1.00  0.00           C  
ATOM    500  C   LYS    65      79.892  75.363  30.094  1.00  0.00           C  
ATOM    501  O   LYS    65      78.773  75.455  29.601  1.00  0.00           O  
ATOM    502  CB  LYS    65      81.872  74.688  28.759  1.00  0.00           C  
ATOM    503  CG  LYS    65      83.051  75.055  27.867  1.00  0.00           C  
ATOM    504  CD  LYS    65      83.751  73.778  27.458  1.00  0.00           C  
ATOM    505  CE  LYS    65      84.954  74.012  26.573  1.00  0.00           C  
ATOM    506  NZ  LYS    65      85.525  72.681  26.205  1.00  0.00           N  
ATOM    507  N   ILE    66      80.073  74.829  31.294  1.00  0.00           N  
ATOM    508  CA  ILE    66      78.913  74.312  32.020  1.00  0.00           C  
ATOM    509  C   ILE    66      78.061  75.447  32.585  1.00  0.00           C  
ATOM    510  O   ILE    66      76.847  75.327  32.628  1.00  0.00           O  
ATOM    511  CB  ILE    66      79.282  73.231  33.078  1.00  0.00           C  
ATOM    512  CG1 ILE    66      80.103  73.824  34.239  1.00  0.00           C  
ATOM    513  CG2 ILE    66      80.020  72.071  32.376  1.00  0.00           C  
ATOM    514  CD1 ILE    66      80.594  72.834  35.315  1.00  0.00           C  
ATOM    515  N   LYS    67      78.638  76.591  32.938  1.00  0.00           N  
ATOM    516  CA  LYS    67      77.811  77.720  33.373  1.00  0.00           C  
ATOM    517  C   LYS    67      76.995  78.233  32.189  1.00  0.00           C  
ATOM    518  O   LYS    67      75.821  78.582  32.353  1.00  0.00           O  
ATOM    519  CB  LYS    67      78.655  78.819  34.032  1.00  0.00           C  
ATOM    520  CG  LYS    67      77.802  79.938  34.630  1.00  0.00           C  
ATOM    521  CD  LYS    67      78.562  80.882  35.563  1.00  0.00           C  
ATOM    522  CE  LYS    67      77.655  82.001  36.109  1.00  0.00           C  
ATOM    523  NZ  LYS    67      76.581  81.559  37.072  1.00  0.00           N  
ATOM    524  N   LYS    68      77.558  78.189  30.986  1.00  0.00           N  
ATOM    525  CA  LYS    68      76.779  78.512  29.789  1.00  0.00           C  
ATOM    526  C   LYS    68      75.574  77.587  29.687  1.00  0.00           C  
ATOM    527  O   LYS    68      74.450  78.064  29.547  1.00  0.00           O  
ATOM    528  CB  LYS    68      77.621  78.433  28.507  1.00  0.00           C  
ATOM    529  CG  LYS    68      76.870  78.860  27.245  1.00  0.00           C  
ATOM    530  CD  LYS    68      77.775  78.842  26.018  1.00  0.00           C  
ATOM    531  CE  LYS    68      77.012  79.245  24.761  1.00  0.00           C  
ATOM    532  NZ  LYS    68      77.905  79.369  23.563  1.00  0.00           N  
ATOM    533  N   SER    69      75.773  76.282  29.779  1.00  0.00           N  
ATOM    534  CA  SER    69      74.661  75.364  29.560  1.00  0.00           C  
ATOM    535  C   SER    69      73.597  75.340  30.653  1.00  0.00           C  
ATOM    536  O   SER    69      72.432  75.100  30.351  1.00  0.00           O  
ATOM    537  CB  SER    69      75.181  73.948  29.321  1.00  0.00           C  
ATOM    538  OG  SER    69      75.756  73.381  30.486  1.00  0.00           O  
ATOM    539  N   VAL    70      73.951  75.569  31.911  1.00  0.00           N  
ATOM    540  CA  VAL    70      72.955  75.492  32.987  1.00  0.00           C  
ATOM    541  C   VAL    70      71.935  76.624  32.951  1.00  0.00           C  
ATOM    542  O   VAL    70      70.744  76.383  33.135  1.00  0.00           O  
ATOM    543  CB  VAL    70      73.626  75.486  34.398  1.00  0.00           C  
ATOM    544  CG1 VAL    70      72.582  75.467  35.537  1.00  0.00           C  
ATOM    545  CG2 VAL    70      74.531  74.269  34.571  1.00  0.00           C  
ATOM    546  N   ILE    71      72.384  77.855  32.750  1.00  0.00           N  
ATOM    547  CA  ILE    71      71.498  79.004  32.958  1.00  0.00           C  
ATOM    548  C   ILE    71      70.352  79.021  31.948  1.00  0.00           C  
ATOM    549  O   ILE    71      69.229  79.322  32.309  1.00  0.00           O  
ATOM    550  CB  ILE    71      72.278  80.353  32.916  1.00  0.00           C  
ATOM    551  CG1 ILE    71      73.390  80.361  33.984  1.00  0.00           C  
ATOM    552  CG2 ILE    71      71.333  81.565  33.135  1.00  0.00           C  
ATOM    553  CD1 ILE    71      74.419  81.481  33.829  1.00  0.00           C  
ATOM    554  N   GLN    72      70.622  78.712  30.684  1.00  0.00           N  
ATOM    555  CA  GLN    72      69.627  78.724  29.590  1.00  0.00           C  
ATOM    556  C   GLN    72      68.867  80.033  29.292  1.00  0.00           C  
ATOM    557  O   GLN    72      68.347  80.180  28.189  1.00  0.00           O  
ATOM    558  CB  GLN    72      68.606  77.582  29.754  1.00  0.00           C  
ATOM    559  CG  GLN    72      69.179  76.170  29.723  1.00  0.00           C  
ATOM    560  CD  GLN    72      69.411  75.642  28.318  1.00  0.00           C  
ATOM    561  OE1 GLN    72      70.075  76.251  27.480  1.00  0.00           O  
ATOM    562  NE2 GLN    72      68.847  74.502  28.037  1.00  0.00           N  
ATOM    563  N   PHE    73      68.828  80.984  30.215  1.00  0.00           N  
ATOM    564  CA  PHE    73      68.229  82.298  30.015  1.00  0.00           C  
ATOM    565  C   PHE    73      69.084  83.453  30.513  1.00  0.00           C  
ATOM    566  O   PHE    73      69.141  83.740  31.713  1.00  0.00           O  
ATOM    567  CB  PHE    73      66.886  82.378  30.733  1.00  0.00           C  
ATOM    568  CG  PHE    73      66.187  83.703  30.568  1.00  0.00           C  
ATOM    569  CD1 PHE    73      66.152  84.353  29.320  1.00  0.00           C  
ATOM    570  CD2 PHE    73      65.575  84.321  31.673  1.00  0.00           C  
ATOM    571  CE1 PHE    73      65.540  85.616  29.178  1.00  0.00           C  
ATOM    572  CE2 PHE    73      64.939  85.582  31.538  1.00  0.00           C  
ATOM    573  CZ  PHE    73      64.928  86.231  30.287  1.00  0.00           C  
ATOM    574  N   SER    74      69.679  84.133  29.544  1.00  0.00           N  
ATOM    575  CA  SER    74      70.324  85.441  29.684  1.00  0.00           C  
ATOM    576  C   SER    74      70.837  85.710  28.275  1.00  0.00           C  
ATOM    577  O   SER    74      70.123  86.260  27.443  1.00  0.00           O  
ATOM    578  CB  SER    74      71.446  85.504  30.739  1.00  0.00           C  
ATOM    579  OG  SER    74      72.391  84.447  30.656  1.00  0.00           O  
ATOM    580  N   ARG    75      72.018  85.197  27.957  1.00  0.00           N  
ATOM    581  CA  ARG    75      72.533  85.228  26.588  1.00  0.00           C  
ATOM    582  C   ARG    75      71.811  84.160  25.776  1.00  0.00           C  
ATOM    583  O   ARG    75      71.537  84.335  24.591  1.00  0.00           O  
ATOM    584  CB  ARG    75      74.038  84.955  26.571  1.00  0.00           C  
ATOM    585  CG  ARG    75      74.881  85.915  27.410  1.00  0.00           C  
ATOM    586  CD  ARG    75      76.364  85.575  27.286  1.00  0.00           C  
ATOM    587  NE  ARG    75      77.209  86.383  28.179  1.00  0.00           N  
ATOM    588  CZ  ARG    75      78.511  86.215  28.382  1.00  0.00           C  
ATOM    589  NH1 ARG    75      79.211  85.233  27.880  1.00  0.00           N  
ATOM    590  NH2 ARG    75      79.144  87.043  29.160  1.00  0.00           N  
ATOM    591  N   LEU    76      71.482  83.057  26.432  1.00  0.00           N  
ATOM    592  CA  LEU    76      70.705  81.982  25.819  1.00  0.00           C  
ATOM    593  C   LEU    76      69.215  82.296  25.955  1.00  0.00           C  
ATOM    594  O   LEU    76      68.833  83.214  26.689  1.00  0.00           O  
ATOM    595  CB  LEU    76      71.057  80.645  26.478  1.00  0.00           C  
ATOM    596  CG  LEU    76      72.494  80.123  26.333  1.00  0.00           C  
ATOM    597  CD1 LEU    76      72.612  78.792  27.052  1.00  0.00           C  
ATOM    598  CD2 LEU    76      72.899  79.936  24.881  1.00  0.00           C  
ATOM    599  N   HIS    77      68.400  81.569  25.200  1.00  0.00           N  
ATOM    600  CA  HIS    77      67.000  81.920  24.947  1.00  0.00           C  
ATOM    601  C   HIS    77      66.021  82.019  26.123  1.00  0.00           C  
ATOM    602  O   HIS    77      65.536  83.120  26.383  1.00  0.00           O  
ATOM    603  CB  HIS    77      66.434  80.944  23.913  1.00  0.00           C  
ATOM    604  CG  HIS    77      64.982  81.149  23.628  1.00  0.00           C  
ATOM    605  ND1 HIS    77      64.062  80.129  23.735  1.00  0.00           N  
ATOM    606  CD2 HIS    77      64.297  82.280  23.309  1.00  0.00           C  
ATOM    607  CE1 HIS    77      62.844  80.705  23.499  1.00  0.00           C  
ATOM    608  NE2 HIS    77      62.955  82.024  23.223  1.00  0.00           N  
ATOM    609  N   GLN    78      65.681  80.932  26.807  1.00  0.00           N  
ATOM    610  CA  GLN    78      64.708  80.992  27.905  1.00  0.00           C  
ATOM    611  C   GLN    78      64.919  79.894  28.943  1.00  0.00           C  
ATOM    612  O   GLN    78      65.580  78.892  28.664  1.00  0.00           O  
ATOM    613  CB  GLN    78      63.255  80.936  27.408  1.00  0.00           C  
ATOM    614  CG  GLN    78      62.659  79.566  27.072  1.00  0.00           C  
ATOM    615  CD  GLN    78      61.176  79.558  27.351  1.00  0.00           C  
ATOM    616  OE1 GLN    78      60.409  80.300  26.751  1.00  0.00           O  
ATOM    617  NE2 GLN    78      60.764  78.776  28.312  1.00  0.00           N  
ATOM    618  N   GLY    79      64.335  80.058  30.121  1.00  0.00           N  
ATOM    619  CA  GLY    79      64.515  79.086  31.183  1.00  0.00           C  
ATOM    620  C   GLY    79      63.819  77.767  30.926  1.00  0.00           C  
ATOM    621  O   GLY    79      62.658  77.710  30.499  1.00  0.00           O  
ATOM    622  N   CYS    80      64.549  76.695  31.184  1.00  0.00           N  
ATOM    623  CA  CYS    80      64.010  75.359  31.385  1.00  0.00           C  
ATOM    624  C   CYS    80      65.176  74.728  32.127  1.00  0.00           C  
ATOM    625  O   CYS    80      66.313  74.945  31.704  1.00  0.00           O  
ATOM    626  CB  CYS    80      63.745  74.658  30.049  1.00  0.00           C  
ATOM    627  SG  CYS    80      63.105  72.971  30.200  1.00  0.00           S  
ATOM    628  N   ASP    81      64.908  74.015  33.215  1.00  0.00           N  
ATOM    629  CA  ASP    81      65.924  73.391  34.078  1.00  0.00           C  
ATOM    630  C   ASP    81      66.885  74.408  34.703  1.00  0.00           C  
ATOM    631  O   ASP    81      68.032  74.080  35.026  1.00  0.00           O  
ATOM    632  CB  ASP    81      66.723  72.308  33.336  1.00  0.00           C  
ATOM    633  CG  ASP    81      65.842  71.259  32.716  1.00  0.00           C  
ATOM    634  OD1 ASP    81      65.023  70.632  33.429  1.00  0.00           O  
ATOM    635  OD2 ASP    81      65.973  71.013  31.496  1.00  0.00           O  
ATOM    636  N   ASP    82      66.429  75.639  34.889  1.00  0.00           N  
ATOM    637  CA  ASP    82      67.279  76.737  35.356  1.00  0.00           C  
ATOM    638  C   ASP    82      66.925  77.315  36.728  1.00  0.00           C  
ATOM    639  O   ASP    82      65.903  77.982  36.906  1.00  0.00           O  
ATOM    640  CB  ASP    82      67.200  77.885  34.355  1.00  0.00           C  
ATOM    641  CG  ASP    82      67.953  79.112  34.840  1.00  0.00           C  
ATOM    642  OD1 ASP    82      69.022  78.955  35.468  1.00  0.00           O  
ATOM    643  OD2 ASP    82      67.417  80.242  34.711  1.00  0.00           O  
ATOM    644  N   GLU    83      67.823  77.135  37.688  1.00  0.00           N  
ATOM    645  CA  GLU    83      67.716  77.794  38.993  1.00  0.00           C  
ATOM    646  C   GLU    83      68.770  78.880  39.195  1.00  0.00           C  
ATOM    647  O   GLU    83      68.840  79.468  40.264  1.00  0.00           O  
ATOM    648  CB  GLU    83      67.850  76.783  40.138  1.00  0.00           C  
ATOM    649  CG  GLU    83      66.886  75.627  40.091  1.00  0.00           C  
ATOM    650  CD  GLU    83      65.452  76.097  39.993  1.00  0.00           C  
ATOM    651  OE1 GLU    83      65.038  77.001  40.756  1.00  0.00           O  
ATOM    652  OE2 GLU    83      64.716  75.599  39.110  1.00  0.00           O  
ATOM    653  N   ASN    84      69.598  79.149  38.196  1.00  0.00           N  
ATOM    654  CA  ASN    84      70.750  80.039  38.354  1.00  0.00           C  
ATOM    655  C   ASN    84      70.550  81.346  37.600  1.00  0.00           C  
ATOM    656  O   ASN    84      71.246  81.643  36.627  1.00  0.00           O  
ATOM    657  CB  ASN    84      72.046  79.364  37.897  1.00  0.00           C  
ATOM    658  CG  ASN    84      72.499  78.286  38.835  1.00  0.00           C  
ATOM    659  OD1 ASN    84      72.243  78.321  40.029  1.00  0.00           O  
ATOM    660  ND2 ASN    84      73.220  77.333  38.319  1.00  0.00           N  
ATOM    661  N   SER    85      69.626  82.150  38.100  1.00  0.00           N  
ATOM    662  CA  SER    85      69.433  83.512  37.607  1.00  0.00           C  
ATOM    663  C   SER    85      70.604  84.384  38.082  1.00  0.00           C  
ATOM    664  O   SER    85      71.603  83.882  38.606  1.00  0.00           O  
ATOM    665  CB  SER    85      68.092  84.050  38.114  1.00  0.00           C  
ATOM    666  OG  SER    85      68.137  84.394  39.484  1.00  0.00           O  
ATOM    667  N   GLU    86      70.515  85.698  37.939  1.00  0.00           N  
ATOM    668  CA  GLU    86      71.583  86.557  38.453  1.00  0.00           C  
ATOM    669  C   GLU    86      71.692  86.529  39.983  1.00  0.00           C  
ATOM    670  O   GLU    86      72.786  86.626  40.537  1.00  0.00           O  
ATOM    671  CB  GLU    86      71.354  87.998  37.989  1.00  0.00           C  
ATOM    672  CG  GLU    86      71.354  88.168  36.478  1.00  0.00           C  
ATOM    673  CD  GLU    86      72.655  87.721  35.841  1.00  0.00           C  
ATOM    674  OE1 GLU    86      73.731  88.225  36.223  1.00  0.00           O  
ATOM    675  OE2 GLU    86      72.625  86.874  34.919  1.00  0.00           O  
ATOM    676  N   THR    87      70.580  86.385  40.689  1.00  0.00           N  
ATOM    677  CA  THR    87      70.623  86.412  42.155  1.00  0.00           C  
ATOM    678  C   THR    87      71.395  85.255  42.806  1.00  0.00           C  
ATOM    679  O   THR    87      72.261  85.504  43.651  1.00  0.00           O  
ATOM    680  CB  THR    87      69.196  86.471  42.737  1.00  0.00           C  
ATOM    681  OG1 THR    87      68.481  87.513  42.072  1.00  0.00           O  
ATOM    682  CG2 THR    87      69.186  86.768  44.219  1.00  0.00           C  
ATOM    683  N   PRO    88      71.133  83.982  42.445  1.00  0.00           N  
ATOM    684  CA  PRO    88      71.929  82.944  43.110  1.00  0.00           C  
ATOM    685  C   PRO    88      73.408  82.803  42.772  1.00  0.00           C  
ATOM    686  O   PRO    88      73.968  81.799  43.166  1.00  0.00           O  
ATOM    687  CB  PRO    88      71.234  81.649  42.673  1.00  0.00           C  
ATOM    688  CG  PRO    88      69.892  82.068  42.285  1.00  0.00           C  
ATOM    689  CD  PRO    88      70.146  83.328  41.571  1.00  0.00           C  
ATOM    690  N   CYS    89      74.060  83.724  42.066  1.00  0.00           N  
ATOM    691  CA  CYS    89      75.442  83.521  41.603  1.00  0.00           C  
ATOM    692  C   CYS    89      76.516  83.122  42.633  1.00  0.00           C  
ATOM    693  O   CYS    89      77.526  82.511  42.258  1.00  0.00           O  
ATOM    694  CB  CYS    89      75.917  84.756  40.834  1.00  0.00           C  
ATOM    695  SG  CYS    89      75.134  84.917  39.210  1.00  0.00           S  
ATOM    696  N   THR    90      76.299  83.365  43.917  1.00  0.00           N  
ATOM    697  CA  THR    90      77.173  82.823  44.958  1.00  0.00           C  
ATOM    698  C   THR    90      77.150  81.287  45.017  1.00  0.00           C  
ATOM    699  O   THR    90      78.169  80.653  45.294  1.00  0.00           O  
ATOM    700  CB  THR    90      76.739  83.392  46.325  1.00  0.00           C  
ATOM    701  OG1 THR    90      76.520  84.799  46.181  1.00  0.00           O  
ATOM    702  CG2 THR    90      77.793  83.213  47.398  1.00  0.00           C  
ATOM    703  N   VAL    91      76.019  80.663  44.715  1.00  0.00           N  
ATOM    704  CA  VAL    91      75.903  79.201  44.781  1.00  0.00           C  
ATOM    705  C   VAL    91      76.663  78.474  43.655  1.00  0.00           C  
ATOM    706  O   VAL    91      77.454  77.585  43.957  1.00  0.00           O  
ATOM    707  CB  VAL    91      74.418  78.717  44.831  1.00  0.00           C  
ATOM    708  CG1 VAL    91      74.353  77.238  45.208  1.00  0.00           C  
ATOM    709  CG2 VAL    91      73.594  79.522  45.845  1.00  0.00           C  
ATOM    710  N   PRO    92      76.528  78.868  42.367  1.00  0.00           N  
ATOM    711  CA  PRO    92      77.491  78.271  41.430  1.00  0.00           C  
ATOM    712  C   PRO    92      78.963  78.580  41.696  1.00  0.00           C  
ATOM    713  O   PRO    92      79.829  77.813  41.281  1.00  0.00           O  
ATOM    714  CB  PRO    92      77.097  78.882  40.085  1.00  0.00           C  
ATOM    715  CG  PRO    92      75.702  79.247  40.245  1.00  0.00           C  
ATOM    716  CD  PRO    92      75.603  79.745  41.630  1.00  0.00           C  
ATOM    717  N   ASP    93      79.282  79.661  42.397  1.00  0.00           N  
ATOM    718  CA  ASP    93      80.673  79.887  42.796  1.00  0.00           C  
ATOM    719  C   ASP    93      81.069  78.846  43.848  1.00  0.00           C  
ATOM    720  O   ASP    93      82.168  78.301  43.793  1.00  0.00           O  
ATOM    721  CB  ASP    93      80.903  81.295  43.358  1.00  0.00           C  
ATOM    722  CG  ASP    93      81.091  82.350  42.282  1.00  0.00           C  
ATOM    723  OD1 ASP    93      80.791  82.132  41.086  1.00  0.00           O  
ATOM    724  OD2 ASP    93      81.592  83.444  42.624  1.00  0.00           O  
ATOM    725  N   GLU    94      80.175  78.498  44.766  1.00  0.00           N  
ATOM    726  CA  GLU    94      80.444  77.424  45.730  1.00  0.00           C  
ATOM    727  C   GLU    94      80.541  76.073  45.029  1.00  0.00           C  
ATOM    728  O   GLU    94      81.335  75.217  45.414  1.00  0.00           O  
ATOM    729  CB  GLU    94      79.342  77.308  46.794  1.00  0.00           C  
ATOM    730  CG  GLU    94      79.296  78.419  47.825  1.00  0.00           C  
ATOM    731  CD  GLU    94      80.611  78.567  48.565  1.00  0.00           C  
ATOM    732  OE1 GLU    94      81.200  77.553  49.008  1.00  0.00           O  
ATOM    733  OE2 GLU    94      81.099  79.712  48.680  1.00  0.00           O  
ATOM    734  N   PHE    95      79.760  75.891  43.978  1.00  0.00           N  
ATOM    735  CA  PHE    95      79.787  74.673  43.175  1.00  0.00           C  
ATOM    736  C   PHE    95      81.140  74.547  42.481  1.00  0.00           C  
ATOM    737  O   PHE    95      81.728  73.474  42.433  1.00  0.00           O  
ATOM    738  CB  PHE    95      78.647  74.756  42.161  1.00  0.00           C  
ATOM    739  CG  PHE    95      78.393  73.494  41.398  1.00  0.00           C  
ATOM    740  CD2 PHE    95      77.399  72.606  41.830  1.00  0.00           C  
ATOM    741  CD1 PHE    95      79.082  73.226  40.203  1.00  0.00           C  
ATOM    742  CE2 PHE    95      77.065  71.475  41.065  1.00  0.00           C  
ATOM    743  CE1 PHE    95      78.753  72.100  39.414  1.00  0.00           C  
ATOM    744  CZ  PHE    95      77.731  71.227  39.840  1.00  0.00           C  
ATOM    745  N   LEU    96      81.695  75.652  42.006  1.00  0.00           N  
ATOM    746  CA  LEU    96      83.035  75.636  41.416  1.00  0.00           C  
ATOM    747  C   LEU    96      84.112  75.284  42.448  1.00  0.00           C  
ATOM    748  O   LEU    96      85.078  74.584  42.139  1.00  0.00           O  
ATOM    749  CB  LEU    96      83.336  76.988  40.761  1.00  0.00           C  
ATOM    750  CG  LEU    96      84.680  77.108  40.025  1.00  0.00           C  
ATOM    751  CD1 LEU    96      84.893  76.021  38.970  1.00  0.00           C  
ATOM    752  CD2 LEU    96      84.798  78.478  39.380  1.00  0.00           C  
ATOM    753  N   LYS    97      83.920  75.670  43.702  1.00  0.00           N  
ATOM    754  CA  LYS    97      84.842  75.253  44.770  1.00  0.00           C  
ATOM    755  C   LYS    97      84.764  73.757  45.061  1.00  0.00           C  
ATOM    756  O   LYS    97      85.720  73.181  45.574  1.00  0.00           O  
ATOM    757  CB  LYS    97      84.570  76.014  46.068  1.00  0.00           C  
ATOM    758  CG  LYS    97      84.732  77.511  45.945  1.00  0.00           C  
ATOM    759  CD  LYS    97      84.343  78.194  47.233  1.00  0.00           C  
ATOM    760  CE  LYS    97      84.307  79.696  47.046  1.00  0.00           C  
ATOM    761  NZ  LYS    97      83.932  80.392  48.315  1.00  0.00           N  
ATOM    762  N   LYS    98      83.647  73.122  44.732  1.00  0.00           N  
ATOM    763  CA  LYS    98      83.504  71.667  44.869  1.00  0.00           C  
ATOM    764  C   LYS    98      84.064  70.929  43.658  1.00  0.00           C  
ATOM    765  O   LYS    98      84.566  69.810  43.782  1.00  0.00           O  
ATOM    766  CB  LYS    98      82.029  71.303  45.055  1.00  0.00           C  
ATOM    767  CG  LYS    98      81.459  71.797  46.375  1.00  0.00           C  
ATOM    768  CD  LYS    98      79.992  71.433  46.493  1.00  0.00           C  
ATOM    769  CE  LYS    98      79.440  71.729  47.879  1.00  0.00           C  
ATOM    770  NZ  LYS    98      79.363  73.187  48.211  1.00  0.00           N  
ATOM    771  N   ILE    99      83.986  71.561  42.496  1.00  0.00           N  
ATOM    772  CA  ILE    99      84.559  71.032  41.255  1.00  0.00           C  
ATOM    773  C   ILE    99      86.078  70.936  41.401  1.00  0.00           C  
ATOM    774  O   ILE    99      86.755  71.871  41.846  1.00  0.00           O  
ATOM    775  CB  ILE    99      84.179  71.945  40.033  1.00  0.00           C  
ATOM    776  CG1 ILE    99      82.686  71.788  39.675  1.00  0.00           C  
ATOM    777  CG2 ILE    99      85.072  71.716  38.781  1.00  0.00           C  
ATOM    778  CD1 ILE    99      82.293  70.546  38.854  1.00  0.00           C  
ATOM    779  N   ARG   100      86.598  69.795  40.972  1.00  0.00           N  
ATOM    780  CA  ARG   100      87.982  69.628  40.536  1.00  0.00           C  
ATOM    781  C   ARG   100      87.840  69.028  39.151  1.00  0.00           C  
ATOM    782  O   ARG   100      86.775  68.491  38.836  1.00  0.00           O  
ATOM    783  CB  ARG   100      88.761  68.668  41.442  1.00  0.00           C  
ATOM    784  CG  ARG   100      88.960  69.160  42.866  1.00  0.00           C  
ATOM    785  CD  ARG   100      89.888  70.356  42.982  1.00  0.00           C  
ATOM    786  NE  ARG   100      90.008  70.720  44.399  1.00  0.00           N  
ATOM    787  CZ  ARG   100      89.194  71.521  45.072  1.00  0.00           C  
ATOM    788  NH1 ARG   100      88.155  72.103  44.533  1.00  0.00           N  
ATOM    789  NH2 ARG   100      89.381  71.671  46.351  1.00  0.00           N  
ATOM    790  N   TYR   101      88.885  69.077  38.343  1.00  0.00           N  
ATOM    791  CA  TYR   101      88.861  68.439  37.030  1.00  0.00           C  
ATOM    792  C   TYR   101      90.147  67.649  36.851  1.00  0.00           C  
ATOM    793  O   TYR   101      91.216  68.136  37.217  1.00  0.00           O  
ATOM    794  CB  TYR   101      88.720  69.473  35.910  1.00  0.00           C  
ATOM    795  CG  TYR   101      88.665  68.796  34.560  1.00  0.00           C  
ATOM    796  CD1 TYR   101      87.492  68.143  34.135  1.00  0.00           C  
ATOM    797  CD2 TYR   101      89.811  68.718  33.744  1.00  0.00           C  
ATOM    798  CE1 TYR   101      87.477  67.382  32.941  1.00  0.00           C  
ATOM    799  CE2 TYR   101      89.799  67.952  32.550  1.00  0.00           C  
ATOM    800  CZ  TYR   101      88.633  67.287  32.171  1.00  0.00           C  
ATOM    801  OH  TYR   101      88.584  66.536  31.035  1.00  0.00           O  
ATOM    802  N   ILE   102      90.045  66.445  36.307  1.00  0.00           N  
ATOM    803  CA  ILE   102      91.201  65.613  35.997  1.00  0.00           C  
ATOM    804  C   ILE   102      91.127  65.249  34.522  1.00  0.00           C  
ATOM    805  O   ILE   102      90.146  64.672  34.052  1.00  0.00           O  
ATOM    806  CB  ILE   102      91.251  64.312  36.850  1.00  0.00           C  
ATOM    807  CG1 ILE   102      91.275  64.665  38.347  1.00  0.00           C  
ATOM    808  CG2 ILE   102      92.492  63.456  36.485  1.00  0.00           C  
ATOM    809  CD1 ILE   102      91.236  63.472  39.282  1.00  0.00           C  
ATOM    810  N   SER   103      92.175  65.573  33.785  1.00  0.00           N  
ATOM    811  CA  SER   103      92.286  65.107  32.411  1.00  0.00           C  
ATOM    812  C   SER   103      92.836  63.686  32.424  1.00  0.00           C  
ATOM    813  O   SER   103      93.867  63.414  33.054  1.00  0.00           O  
ATOM    814  CB  SER   103      93.238  66.004  31.634  1.00  0.00           C  
ATOM    815  OG  SER   103      93.337  65.593  30.281  1.00  0.00           O  
ATOM    816  N   GLY   104      92.180  62.776  31.726  1.00  0.00           N  
ATOM    817  CA  GLY   104      92.697  61.428  31.587  1.00  0.00           C  
ATOM    818  C   GLY   104      91.824  60.568  30.703  1.00  0.00           C  
ATOM    819  O   GLY   104      90.597  60.624  30.792  1.00  0.00           O  
ATOM    820  N   GLY   105      92.444  59.754  29.862  1.00  0.00           N  
ATOM    821  CA  GLY   105      91.685  58.842  29.027  1.00  0.00           C  
ATOM    822  C   GLY   105      91.143  57.685  29.843  1.00  0.00           C  
ATOM    823  O   GLY   105      91.551  57.458  30.985  1.00  0.00           O  
ATOM    824  N   TYR   106      90.189  56.964  29.278  1.00  0.00           N  
ATOM    825  CA  TYR   106      89.496  55.910  30.012  1.00  0.00           C  
ATOM    826  C   TYR   106      90.127  54.523  29.930  1.00  0.00           C  
ATOM    827  O   TYR   106      89.749  53.635  30.691  1.00  0.00           O  
ATOM    828  CB  TYR   106      88.068  55.809  29.485  1.00  0.00           C  
ATOM    829  CG  TYR   106      87.337  57.134  29.482  1.00  0.00           C  
ATOM    830  CD2 TYR   106      86.867  57.673  28.270  1.00  0.00           C  
ATOM    831  CD1 TYR   106      87.126  57.870  30.670  1.00  0.00           C  
ATOM    832  CE2 TYR   106      86.180  58.909  28.237  1.00  0.00           C  
ATOM    833  CE1 TYR   106      86.458  59.132  30.631  1.00  0.00           C  
ATOM    834  CZ  TYR   106      85.979  59.619  29.416  1.00  0.00           C  
ATOM    835  OH  TYR   106      85.291  60.799  29.357  1.00  0.00           O  
ATOM    836  N   ASP   107      91.048  54.311  29.000  1.00  0.00           N  
ATOM    837  CA  ASP   107      91.624  52.976  28.797  1.00  0.00           C  
ATOM    838  C   ASP   107      92.728  52.690  29.799  1.00  0.00           C  
ATOM    839  O   ASP   107      92.901  51.565  30.261  1.00  0.00           O  
ATOM    840  CB  ASP   107      92.263  52.846  27.410  1.00  0.00           C  
ATOM    841  CG  ASP   107      91.247  52.772  26.293  1.00  0.00           C  
ATOM    842  OD1 ASP   107      90.396  51.856  26.281  1.00  0.00           O  
ATOM    843  OD2 ASP   107      91.289  53.627  25.380  1.00  0.00           O  
ATOM    844  N   ASP   108      93.526  53.710  30.068  1.00  0.00           N  
ATOM    845  CA  ASP   108      94.772  53.550  30.814  1.00  0.00           C  
ATOM    846  C   ASP   108      94.554  53.455  32.323  1.00  0.00           C  
ATOM    847  O   ASP   108      94.111  54.425  32.932  1.00  0.00           O  
ATOM    848  CB  ASP   108      95.675  54.755  30.544  1.00  0.00           C  
ATOM    849  CG  ASP   108      96.359  54.689  29.191  1.00  0.00           C  
ATOM    850  OD1 ASP   108      96.541  53.587  28.620  1.00  0.00           O  
ATOM    851  OD2 ASP   108      96.777  55.756  28.686  1.00  0.00           O  
ATOM    852  N   PRO   109      94.902  52.324  32.968  1.00  0.00           N  
ATOM    853  CA  PRO   109      94.712  52.273  34.426  1.00  0.00           C  
ATOM    854  C   PRO   109      95.446  53.341  35.238  1.00  0.00           C  
ATOM    855  O   PRO   109      94.999  53.720  36.323  1.00  0.00           O  
ATOM    856  CB  PRO   109      95.265  50.895  34.785  1.00  0.00           C  
ATOM    857  CG  PRO   109      95.087  50.097  33.560  1.00  0.00           C  
ATOM    858  CD  PRO   109      95.459  51.049  32.479  1.00  0.00           C  
ATOM    859  N   ASN   110      96.532  53.896  34.714  1.00  0.00           N  
ATOM    860  CA  ASN   110      97.241  54.968  35.413  1.00  0.00           C  
ATOM    861  C   ASN   110      96.378  56.208  35.633  1.00  0.00           C  
ATOM    862  O   ASN   110      96.584  56.928  36.611  1.00  0.00           O  
ATOM    863  CB  ASN   110      98.512  55.378  34.660  1.00  0.00           C  
ATOM    864  CG  ASN   110      99.633  54.380  34.821  1.00  0.00           C  
ATOM    865  OD1 ASN   110      99.487  53.353  35.470  1.00  0.00           O  
ATOM    866  ND2 ASN   110     100.768  54.678  34.259  1.00  0.00           N  
ATOM    867  N   THR   111      95.384  56.459  34.793  1.00  0.00           N  
ATOM    868  CA  THR   111      94.541  57.641  34.977  1.00  0.00           C  
ATOM    869  C   THR   111      93.582  57.428  36.146  1.00  0.00           C  
ATOM    870  O   THR   111      93.138  58.373  36.794  1.00  0.00           O  
ATOM    871  CB  THR   111      93.734  57.965  33.704  1.00  0.00           C  
ATOM    872  OG1 THR   111      92.843  56.890  33.418  1.00  0.00           O  
ATOM    873  CG2 THR   111      94.642  58.151  32.501  1.00  0.00           C  
ATOM    874  N   TYR   112      93.302  56.175  36.470  1.00  0.00           N  
ATOM    875  CA  TYR   112      92.438  55.836  37.599  1.00  0.00           C  
ATOM    876  C   TYR   112      93.247  55.873  38.886  1.00  0.00           C  
ATOM    877  O   TYR   112      92.723  56.186  39.950  1.00  0.00           O  
ATOM    878  CB  TYR   112      91.805  54.460  37.399  1.00  0.00           C  
ATOM    879  CG  TYR   112      90.866  54.448  36.216  1.00  0.00           C  
ATOM    880  CD1 TYR   112      91.368  54.384  34.899  1.00  0.00           C  
ATOM    881  CD2 TYR   112      89.471  54.536  36.399  1.00  0.00           C  
ATOM    882  CE1 TYR   112      90.508  54.462  33.787  1.00  0.00           C  
ATOM    883  CE2 TYR   112      88.600  54.584  35.280  1.00  0.00           C  
ATOM    884  CZ  TYR   112      89.133  54.561  33.987  1.00  0.00           C  
ATOM    885  OH  TYR   112      88.321  54.616  32.892  1.00  0.00           O  
ATOM    886  N   GLN   113      94.547  55.639  38.785  1.00  0.00           N  
ATOM    887  CA  GLN   113      95.435  55.853  39.927  1.00  0.00           C  
ATOM    888  C   GLN   113      95.522  57.355  40.216  1.00  0.00           C  
ATOM    889  O   GLN   113      95.510  57.775  41.375  1.00  0.00           O  
ATOM    890  CB  GLN   113      96.843  55.329  39.639  1.00  0.00           C  
ATOM    891  CG  GLN   113      96.947  53.836  39.349  1.00  0.00           C  
ATOM    892  CD  GLN   113      98.356  53.429  38.967  1.00  0.00           C  
ATOM    893  OE1 GLN   113      99.131  54.226  38.439  1.00  0.00           O  
ATOM    894  NE2 GLN   113      98.697  52.195  39.217  1.00  0.00           N  
ATOM    895  N   ALA   114      95.582  58.167  39.167  1.00  0.00           N  
ATOM    896  CA  ALA   114      95.619  59.622  39.313  1.00  0.00           C  
ATOM    897  C   ALA   114      94.314  60.133  39.925  1.00  0.00           C  
ATOM    898  O   ALA   114      94.311  60.992  40.812  1.00  0.00           O  
ATOM    899  CB  ALA   114      95.858  60.273  37.947  1.00  0.00           C  
ATOM    900  N   LEU   115      93.208  59.557  39.475  1.00  0.00           N  
ATOM    901  CA  LEU   115      91.900  59.852  40.046  1.00  0.00           C  
ATOM    902  C   LEU   115      91.898  59.530  41.531  1.00  0.00           C  
ATOM    903  O   LEU   115      91.581  60.398  42.338  1.00  0.00           O  
ATOM    904  CB  LEU   115      90.816  59.045  39.325  1.00  0.00           C  
ATOM    905  CG  LEU   115      89.388  59.092  39.886  1.00  0.00           C  
ATOM    906  CD1 LEU   115      88.795  60.488  39.872  1.00  0.00           C  
ATOM    907  CD2 LEU   115      88.512  58.132  39.093  1.00  0.00           C  
ATOM    908  N   LYS   116      92.296  58.314  41.887  1.00  0.00           N  
ATOM    909  CA  LYS   116      92.331  57.872  43.283  1.00  0.00           C  
ATOM    910  C   LYS   116      93.160  58.788  44.165  1.00  0.00           C  
ATOM    911  O   LYS   116      92.745  59.116  45.275  1.00  0.00           O  
ATOM    912  CB  LYS   116      92.867  56.440  43.348  1.00  0.00           C  
ATOM    913  CG  LYS   116      93.045  55.853  44.748  1.00  0.00           C  
ATOM    914  CD  LYS   116      91.756  55.731  45.560  1.00  0.00           C  
ATOM    915  CE  LYS   116      92.096  55.097  46.896  1.00  0.00           C  
ATOM    916  NZ  LYS   116      90.964  55.078  47.863  1.00  0.00           N  
ATOM    917  N   LYS   117      94.302  59.235  43.662  1.00  0.00           N  
ATOM    918  CA  LYS   117      95.172  60.128  44.423  1.00  0.00           C  
ATOM    919  C   LYS   117      94.441  61.408  44.799  1.00  0.00           C  
ATOM    920  O   LYS   117      94.511  61.863  45.936  1.00  0.00           O  
ATOM    921  CB  LYS   117      96.414  60.463  43.595  1.00  0.00           C  
ATOM    922  CG  LYS   117      97.487  61.197  44.376  1.00  0.00           C  
ATOM    923  CD  LYS   117      98.654  61.558  43.471  1.00  0.00           C  
ATOM    924  CE  LYS   117      99.820  62.153  44.249  1.00  0.00           C  
ATOM    925  NZ  LYS   117      99.428  63.383  45.014  1.00  0.00           N  
ATOM    926  N   LEU   118      93.716  61.985  43.854  1.00  0.00           N  
ATOM    927  CA  LEU   118      92.998  63.223  44.132  1.00  0.00           C  
ATOM    928  C   LEU   118      91.852  62.999  45.118  1.00  0.00           C  
ATOM    929  O   LEU   118      91.649  63.816  46.016  1.00  0.00           O  
ATOM    930  CB  LEU   118      92.496  63.843  42.826  1.00  0.00           C  
ATOM    931  CG  LEU   118      91.953  65.272  42.988  1.00  0.00           C  
ATOM    932  CD1 LEU   118      92.460  66.188  41.883  1.00  0.00           C  
ATOM    933  CD2 LEU   118      90.431  65.296  43.006  1.00  0.00           C  
ATOM    934  N   ILE   119      91.108  61.905  45.003  1.00  0.00           N  
ATOM    935  CA  ILE   119      90.035  61.671  45.977  1.00  0.00           C  
ATOM    936  C   ILE   119      90.626  61.470  47.375  1.00  0.00           C  
ATOM    937  O   ILE   119      90.107  62.019  48.349  1.00  0.00           O  
ATOM    938  CB  ILE   119      89.064  60.478  45.689  1.00  0.00           C  
ATOM    939  CG1 ILE   119      89.224  59.863  44.296  1.00  0.00           C  
ATOM    940  CG2 ILE   119      87.618  60.945  45.885  1.00  0.00           C  
ATOM    941  CD1 ILE   119      88.384  58.596  44.025  1.00  0.00           C  
ATOM    942  N   ASP   120      91.739  60.751  47.475  1.00  0.00           N  
ATOM    943  CA  ASP   120      92.414  60.528  48.761  1.00  0.00           C  
ATOM    944  C   ASP   120      92.867  61.845  49.382  1.00  0.00           C  
ATOM    945  O   ASP   120      92.717  62.052  50.588  1.00  0.00           O  
ATOM    946  CB  ASP   120      93.668  59.653  48.613  1.00  0.00           C  
ATOM    947  CG  ASP   120      93.367  58.167  48.501  1.00  0.00           C  
ATOM    948  OD1 ASP   120      92.232  57.716  48.769  1.00  0.00           O  
ATOM    949  OD2 ASP   120      94.315  57.402  48.209  1.00  0.00           O  
ATOM    950  N   GLU   121      93.380  62.768  48.579  1.00  0.00           N  
ATOM    951  CA  GLU   121      93.788  64.079  49.095  1.00  0.00           C  
ATOM    952  C   GLU   121      92.605  64.868  49.648  1.00  0.00           C  
ATOM    953  O   GLU   121      92.760  65.673  50.565  1.00  0.00           O  
ATOM    954  CB  GLU   121      94.450  64.943  48.019  1.00  0.00           C  
ATOM    955  CG  GLU   121      95.880  64.566  47.671  1.00  0.00           C  
ATOM    956  CD  GLU   121      96.567  65.636  46.829  1.00  0.00           C  
ATOM    957  OE1 GLU   121      95.899  66.550  46.288  1.00  0.00           O  
ATOM    958  OE2 GLU   121      97.819  65.608  46.743  1.00  0.00           O  
ATOM    959  N   ASN   122      91.411  64.611  49.138  1.00  0.00           N  
ATOM    960  CA  ASN   122      90.207  65.301  49.597  1.00  0.00           C  
ATOM    961  C   ASN   122      89.491  64.547  50.721  1.00  0.00           C  
ATOM    962  O   ASN   122      88.464  65.021  51.211  1.00  0.00           O  
ATOM    963  CB  ASN   122      89.270  65.557  48.412  1.00  0.00           C  
ATOM    964  CG  ASN   122      89.749  66.689  47.541  1.00  0.00           C  
ATOM    965  OD1 ASN   122      89.575  67.856  47.875  1.00  0.00           O  
ATOM    966  ND2 ASN   122      90.378  66.376  46.447  1.00  0.00           N  
ATOM    967  N   GLN   123      90.047  63.419  51.156  1.00  0.00           N  
ATOM    968  CA  GLN   123      89.551  62.649  52.308  1.00  0.00           C  
ATOM    969  C   GLN   123      88.067  62.270  52.225  1.00  0.00           C  
ATOM    970  O   GLN   123      87.295  62.365  53.182  1.00  0.00           O  
ATOM    971  CB  GLN   123      89.907  63.371  53.619  1.00  0.00           C  
ATOM    972  CG  GLN   123      91.317  63.060  54.089  1.00  0.00           C  
ATOM    973  CD  GLN   123      91.452  61.621  54.530  1.00  0.00           C  
ATOM    974  OE1 GLN   123      90.739  61.164  55.420  1.00  0.00           O  
ATOM    975  NE2 GLN   123      92.324  60.886  53.903  1.00  0.00           N  
ATOM    976  N   PHE   124      87.679  61.808  51.049  1.00  0.00           N  
ATOM    977  CA  PHE   124      86.332  61.293  50.829  1.00  0.00           C  
ATOM    978  C   PHE   124      86.031  60.055  51.674  1.00  0.00           C  
ATOM    979  O   PHE   124      86.930  59.294  52.044  1.00  0.00           O  
ATOM    980  CB  PHE   124      86.163  60.905  49.363  1.00  0.00           C  
ATOM    981  CG  PHE   124      86.842  59.604  48.994  1.00  0.00           C  
ATOM    982  CD2 PHE   124      86.069  58.491  48.644  1.00  0.00           C  
ATOM    983  CD1 PHE   124      88.244  59.468  49.003  1.00  0.00           C  
ATOM    984  CE2 PHE   124      86.682  57.278  48.259  1.00  0.00           C  
ATOM    985  CE1 PHE   124      88.863  58.268  48.594  1.00  0.00           C  
ATOM    986  CZ  PHE   124      88.076  57.172  48.210  1.00  0.00           C  
ATOM    987  N   GLU   125      84.753  59.812  51.918  1.00  0.00           N  
ATOM    988  CA  GLU   125      84.286  58.546  52.470  1.00  0.00           C  
ATOM    989  C   GLU   125      83.898  57.651  51.306  1.00  0.00           C  
ATOM    990  O   GLU   125      84.486  56.591  51.112  1.00  0.00           O  
ATOM    991  CB  GLU   125      83.062  58.753  53.371  1.00  0.00           C  
ATOM    992  CG  GLU   125      83.326  59.615  54.580  1.00  0.00           C  
ATOM    993  CD  GLU   125      84.167  58.915  55.613  1.00  0.00           C  
ATOM    994  OE1 GLU   125      83.597  58.146  56.407  1.00  0.00           O  
ATOM    995  OE2 GLU   125      85.403  59.101  55.651  1.00  0.00           O  
ATOM    996  N   GLY   126      82.913  58.106  50.541  1.00  0.00           N  
ATOM    997  CA  GLY   126      82.333  57.319  49.466  1.00  0.00           C  
ATOM    998  C   GLY   126      82.312  58.049  48.142  1.00  0.00           C  
ATOM    999  O   GLY   126      82.608  59.250  48.088  1.00  0.00           O  
ATOM   1000  N   VAL   127      81.996  57.330  47.073  1.00  0.00           N  
ATOM   1001  CA  VAL   127      82.070  57.878  45.717  1.00  0.00           C  
ATOM   1002  C   VAL   127      80.799  57.601  44.921  1.00  0.00           C  
ATOM   1003  O   VAL   127      80.355  56.458  44.797  1.00  0.00           O  
ATOM   1004  CB  VAL   127      83.275  57.286  44.918  1.00  0.00           C  
ATOM   1005  CG1 VAL   127      83.462  57.986  43.578  1.00  0.00           C  
ATOM   1006  CG2 VAL   127      84.574  57.413  45.688  1.00  0.00           C  
ATOM   1007  N   ILE   128      80.247  58.644  44.326  1.00  0.00           N  
ATOM   1008  CA  ILE   128      79.178  58.495  43.347  1.00  0.00           C  
ATOM   1009  C   ILE   128      79.957  58.497  42.045  1.00  0.00           C  
ATOM   1010  O   ILE   128      80.706  59.436  41.797  1.00  0.00           O  
ATOM   1011  CB  ILE   128      78.215  59.708  43.289  1.00  0.00           C  
ATOM   1012  CG1 ILE   128      77.634  60.058  44.665  1.00  0.00           C  
ATOM   1013  CG2 ILE   128      77.084  59.444  42.283  1.00  0.00           C  
ATOM   1014  CD1 ILE   128      77.199  61.520  44.771  1.00  0.00           C  
ATOM   1015  N   VAL   129      79.804  57.496  41.202  1.00  0.00           N  
ATOM   1016  CA  VAL   129      80.450  57.485  39.897  1.00  0.00           C  
ATOM   1017  C   VAL   129      79.318  57.601  38.900  1.00  0.00           C  
ATOM   1018  O   VAL   129      78.300  56.954  39.074  1.00  0.00           O  
ATOM   1019  CB  VAL   129      81.246  56.176  39.686  1.00  0.00           C  
ATOM   1020  CG1 VAL   129      81.880  56.140  38.305  1.00  0.00           C  
ATOM   1021  CG2 VAL   129      82.328  56.052  40.752  1.00  0.00           C  
ATOM   1022  N   TYR   130      79.476  58.400  37.858  1.00  0.00           N  
ATOM   1023  CA  TYR   130      78.489  58.469  36.788  1.00  0.00           C  
ATOM   1024  C   TYR   130      79.219  58.344  35.463  1.00  0.00           C  
ATOM   1025  O   TYR   130      80.252  58.987  35.256  1.00  0.00           O  
ATOM   1026  CB  TYR   130      77.714  59.784  36.878  1.00  0.00           C  
ATOM   1027  CG  TYR   130      76.778  60.067  35.717  1.00  0.00           C  
ATOM   1028  CD1 TYR   130      75.969  59.060  35.146  1.00  0.00           C  
ATOM   1029  CD2 TYR   130      76.692  61.366  35.187  1.00  0.00           C  
ATOM   1030  CE1 TYR   130      75.113  59.347  34.054  1.00  0.00           C  
ATOM   1031  CE2 TYR   130      75.786  61.666  34.133  1.00  0.00           C  
ATOM   1032  CZ  TYR   130      75.013  60.653  33.576  1.00  0.00           C  
ATOM   1033  OH  TYR   130      74.151  60.980  32.564  1.00  0.00           O  
ATOM   1034  N   PHE   131      78.709  57.487  34.590  1.00  0.00           N  
ATOM   1035  CA  PHE   131      79.229  57.359  33.233  1.00  0.00           C  
ATOM   1036  C   PHE   131      78.356  58.170  32.276  1.00  0.00           C  
ATOM   1037  O   PHE   131      77.313  57.697  31.831  1.00  0.00           O  
ATOM   1038  CB  PHE   131      79.219  55.898  32.762  1.00  0.00           C  
ATOM   1039  CG  PHE   131      80.077  54.946  33.568  1.00  0.00           C  
ATOM   1040  CD2 PHE   131      79.885  53.562  33.389  1.00  0.00           C  
ATOM   1041  CD1 PHE   131      81.079  55.378  34.465  1.00  0.00           C  
ATOM   1042  CE2 PHE   131      80.684  52.618  34.074  1.00  0.00           C  
ATOM   1043  CE1 PHE   131      81.848  54.441  35.189  1.00  0.00           C  
ATOM   1044  CZ  PHE   131      81.660  53.063  34.985  1.00  0.00           C  
ATOM   1045  N   ALA   132      78.793  59.371  31.923  1.00  0.00           N  
ATOM   1046  CA  ALA   132      78.098  60.215  30.950  1.00  0.00           C  
ATOM   1047  C   ALA   132      78.788  60.045  29.591  1.00  0.00           C  
ATOM   1048  O   ALA   132      79.065  61.019  28.882  1.00  0.00           O  
ATOM   1049  CB  ALA   132      78.148  61.672  31.409  1.00  0.00           C  
ATOM   1050  N   THR   133      79.161  58.810  29.292  1.00  0.00           N  
ATOM   1051  CA  THR   133      80.040  58.482  28.171  1.00  0.00           C  
ATOM   1052  C   THR   133      79.340  57.636  27.112  1.00  0.00           C  
ATOM   1053  O   THR   133      78.353  56.963  27.425  1.00  0.00           O  
ATOM   1054  CB  THR   133      81.244  57.663  28.687  1.00  0.00           C  
ATOM   1055  OG1 THR   133      80.771  56.528  29.416  1.00  0.00           O  
ATOM   1056  CG2 THR   133      82.116  58.470  29.625  1.00  0.00           C  
ATOM   1057  N   PRO   134      79.851  57.625  25.864  1.00  0.00           N  
ATOM   1058  CA  PRO   134      79.363  56.608  24.923  1.00  0.00           C  
ATOM   1059  C   PRO   134      79.517  55.164  25.433  1.00  0.00           C  
ATOM   1060  O   PRO   134      80.423  54.865  26.227  1.00  0.00           O  
ATOM   1061  CB  PRO   134      80.230  56.847  23.682  1.00  0.00           C  
ATOM   1062  CG  PRO   134      80.593  58.274  23.762  1.00  0.00           C  
ATOM   1063  CD  PRO   134      80.854  58.494  25.218  1.00  0.00           C  
ATOM   1064  N   PRO   135      78.623  54.249  25.011  1.00  0.00           N  
ATOM   1065  CA  PRO   135      78.516  52.958  25.706  1.00  0.00           C  
ATOM   1066  C   PRO   135      79.688  52.000  25.608  1.00  0.00           C  
ATOM   1067  O   PRO   135      79.874  51.139  26.472  1.00  0.00           O  
ATOM   1068  CB  PRO   135      77.300  52.308  25.041  1.00  0.00           C  
ATOM   1069  CG  PRO   135      76.556  53.418  24.484  1.00  0.00           C  
ATOM   1070  CD  PRO   135      77.580  54.348  23.975  1.00  0.00           C  
ATOM   1071  N   SER   136      80.509  52.151  24.581  1.00  0.00           N  
ATOM   1072  CA  SER   136      81.679  51.297  24.404  1.00  0.00           C  
ATOM   1073  C   SER   136      82.724  51.499  25.490  1.00  0.00           C  
ATOM   1074  O   SER   136      83.633  50.695  25.655  1.00  0.00           O  
ATOM   1075  CB  SER   136      82.307  51.610  23.056  1.00  0.00           C  
ATOM   1076  OG  SER   136      81.327  51.427  22.050  1.00  0.00           O  
ATOM   1077  N   LEU   137      82.599  52.580  26.241  1.00  0.00           N  
ATOM   1078  CA  LEU   137      83.554  52.879  27.295  1.00  0.00           C  
ATOM   1079  C   LEU   137      83.132  52.311  28.647  1.00  0.00           C  
ATOM   1080  O   LEU   137      83.974  52.175  29.524  1.00  0.00           O  
ATOM   1081  CB  LEU   137      83.724  54.398  27.370  1.00  0.00           C  
ATOM   1082  CG  LEU   137      84.189  55.067  26.061  1.00  0.00           C  
ATOM   1083  CD1 LEU   137      84.080  56.563  26.194  1.00  0.00           C  
ATOM   1084  CD2 LEU   137      85.612  54.697  25.671  1.00  0.00           C  
ATOM   1085  N   PHE   138      81.866  51.944  28.827  1.00  0.00           N  
ATOM   1086  CA  PHE   138      81.362  51.600  30.165  1.00  0.00           C  
ATOM   1087  C   PHE   138      82.121  50.461  30.848  1.00  0.00           C  
ATOM   1088  O   PHE   138      82.527  50.608  31.996  1.00  0.00           O  
ATOM   1089  CB  PHE   138      79.880  51.190  30.138  1.00  0.00           C  
ATOM   1090  CG  PHE   138      78.912  52.266  29.692  1.00  0.00           C  
ATOM   1091  CD2 PHE   138      77.697  51.875  29.097  1.00  0.00           C  
ATOM   1092  CD1 PHE   138      79.142  53.640  29.912  1.00  0.00           C  
ATOM   1093  CE2 PHE   138      76.706  52.833  28.751  1.00  0.00           C  
ATOM   1094  CE1 PHE   138      78.157  54.604  29.568  1.00  0.00           C  
ATOM   1095  CZ  PHE   138      76.940  54.198  28.993  1.00  0.00           C  
ATOM   1096  N   HIS   139      82.347  49.359  30.143  1.00  0.00           N  
ATOM   1097  CA  HIS   139      83.062  48.205  30.702  1.00  0.00           C  
ATOM   1098  C   HIS   139      84.494  48.559  31.066  1.00  0.00           C  
ATOM   1099  O   HIS   139      85.040  48.128  32.081  1.00  0.00           O  
ATOM   1100  CB  HIS   139      83.094  47.081  29.659  1.00  0.00           C  
ATOM   1101  CG  HIS   139      83.984  45.936  30.030  1.00  0.00           C  
ATOM   1102  ND1 HIS   139      83.625  44.985  30.957  1.00  0.00           N  
ATOM   1103  CD2 HIS   139      85.237  45.619  29.594  1.00  0.00           C  
ATOM   1104  CE1 HIS   139      84.703  44.153  31.074  1.00  0.00           C  
ATOM   1105  NE2 HIS   139      85.704  44.500  30.233  1.00  0.00           N  
ATOM   1106  N   VAL   140      85.119  49.352  30.212  1.00  0.00           N  
ATOM   1107  CA  VAL   140      86.527  49.673  30.396  1.00  0.00           C  
ATOM   1108  C   VAL   140      86.670  50.546  31.636  1.00  0.00           C  
ATOM   1109  O   VAL   140      87.559  50.329  32.470  1.00  0.00           O  
ATOM   1110  CB  VAL   140      87.114  50.392  29.155  1.00  0.00           C  
ATOM   1111  CG1 VAL   140      88.627  50.557  29.300  1.00  0.00           C  
ATOM   1112  CG2 VAL   140      86.798  49.602  27.873  1.00  0.00           C  
ATOM   1113  N   ILE   141      85.765  51.505  31.780  1.00  0.00           N  
ATOM   1114  CA  ILE   141      85.803  52.405  32.925  1.00  0.00           C  
ATOM   1115  C   ILE   141      85.497  51.614  34.191  1.00  0.00           C  
ATOM   1116  O   ILE   141      86.211  51.760  35.175  1.00  0.00           O  
ATOM   1117  CB  ILE   141      84.809  53.606  32.797  1.00  0.00           C  
ATOM   1118  CG1 ILE   141      85.108  54.464  31.553  1.00  0.00           C  
ATOM   1119  CG2 ILE   141      84.923  54.545  34.019  1.00  0.00           C  
ATOM   1120  CD1 ILE   141      83.964  55.385  31.110  1.00  0.00           C  
ATOM   1121  N   SER   142      84.477  50.766  34.202  1.00  0.00           N  
ATOM   1122  CA  SER   142      84.102  50.079  35.438  1.00  0.00           C  
ATOM   1123  C   SER   142      85.145  49.065  35.903  1.00  0.00           C  
ATOM   1124  O   SER   142      85.419  48.964  37.100  1.00  0.00           O  
ATOM   1125  CB  SER   142      82.737  49.411  35.271  1.00  0.00           C  
ATOM   1126  OG  SER   142      82.741  48.501  34.191  1.00  0.00           O  
ATOM   1127  N   ASP   143      85.791  48.360  34.987  1.00  0.00           N  
ATOM   1128  CA  ASP   143      86.842  47.424  35.391  1.00  0.00           C  
ATOM   1129  C   ASP   143      88.051  48.178  35.939  1.00  0.00           C  
ATOM   1130  O   ASP   143      88.665  47.759  36.924  1.00  0.00           O  
ATOM   1131  CB  ASP   143      87.295  46.548  34.220  1.00  0.00           C  
ATOM   1132  CG  ASP   143      86.441  45.303  34.038  1.00  0.00           C  
ATOM   1133  OD1 ASP   143      85.268  45.250  34.457  1.00  0.00           O  
ATOM   1134  OD2 ASP   143      86.984  44.310  33.512  1.00  0.00           O  
ATOM   1135  N   ASN   144      88.391  49.314  35.343  1.00  0.00           N  
ATOM   1136  CA  ASN   144      89.533  50.092  35.829  1.00  0.00           C  
ATOM   1137  C   ASN   144      89.197  50.815  37.135  1.00  0.00           C  
ATOM   1138  O   ASN   144      90.058  51.058  37.992  1.00  0.00           O  
ATOM   1139  CB  ASN   144      89.979  51.121  34.788  1.00  0.00           C  
ATOM   1140  CG  ASN   144      90.742  50.515  33.636  1.00  0.00           C  
ATOM   1141  OD1 ASN   144      91.210  49.378  33.699  1.00  0.00           O  
ATOM   1142  ND2 ASN   144      90.895  51.262  32.580  1.00  0.00           N  
ATOM   1143  N   LEU   145      87.927  51.144  37.310  1.00  0.00           N  
ATOM   1144  CA  LEU   145      87.452  51.739  38.550  1.00  0.00           C  
ATOM   1145  C   LEU   145      87.579  50.726  39.677  1.00  0.00           C  
ATOM   1146  O   LEU   145      88.019  51.080  40.768  1.00  0.00           O  
ATOM   1147  CB  LEU   145      85.985  52.141  38.409  1.00  0.00           C  
ATOM   1148  CG  LEU   145      85.340  52.841  39.609  1.00  0.00           C  
ATOM   1149  CD1 LEU   145      85.753  54.313  39.678  1.00  0.00           C  
ATOM   1150  CD2 LEU   145      83.837  52.691  39.485  1.00  0.00           C  
ATOM   1151  N   LYS   146      87.227  49.471  39.422  1.00  0.00           N  
ATOM   1152  CA  LYS   146      87.285  48.451  40.471  1.00  0.00           C  
ATOM   1153  C   LYS   146      88.700  48.281  40.995  1.00  0.00           C  
ATOM   1154  O   LYS   146      88.916  48.183  42.200  1.00  0.00           O  
ATOM   1155  CB  LYS   146      86.774  47.092  39.972  1.00  0.00           C  
ATOM   1156  CG  LYS   146      86.674  46.022  41.072  1.00  0.00           C  
ATOM   1157  CD  LYS   146      85.532  46.263  42.045  1.00  0.00           C  
ATOM   1158  CE  LYS   146      85.560  45.234  43.160  1.00  0.00           C  
ATOM   1159  NZ  LYS   146      84.321  45.318  43.989  1.00  0.00           N  
ATOM   1160  N   SER   147      89.663  48.235  40.091  1.00  0.00           N  
ATOM   1161  CA  SER   147      91.041  47.975  40.482  1.00  0.00           C  
ATOM   1162  C   SER   147      91.745  49.150  41.157  1.00  0.00           C  
ATOM   1163  O   SER   147      92.643  48.921  41.965  1.00  0.00           O  
ATOM   1164  CB  SER   147      91.816  47.549  39.242  1.00  0.00           C  
ATOM   1165  OG  SER   147      91.655  48.530  38.238  1.00  0.00           O  
ATOM   1166  N   ASN   148      91.372  50.393  40.861  1.00  0.00           N  
ATOM   1167  CA  ASN   148      92.053  51.546  41.476  1.00  0.00           C  
ATOM   1168  C   ASN   148      91.218  52.674  42.074  1.00  0.00           C  
ATOM   1169  O   ASN   148      91.691  53.331  42.989  1.00  0.00           O  
ATOM   1170  CB  ASN   148      93.005  52.188  40.458  1.00  0.00           C  
ATOM   1171  CG  ASN   148      94.178  51.306  40.124  1.00  0.00           C  
ATOM   1172  OD1 ASN   148      94.317  50.851  38.999  1.00  0.00           O  
ATOM   1173  ND2 ASN   148      95.031  51.065  41.079  1.00  0.00           N  
ATOM   1174  N   GLY   149      90.005  52.922  41.604  1.00  0.00           N  
ATOM   1175  CA  GLY   149      89.245  54.080  42.063  1.00  0.00           C  
ATOM   1176  C   GLY   149      88.389  53.842  43.292  1.00  0.00           C  
ATOM   1177  O   GLY   149      87.680  54.733  43.754  1.00  0.00           O  
ATOM   1178  N   LEU   150      88.429  52.624  43.810  1.00  0.00           N  
ATOM   1179  CA  LEU   150      87.604  52.233  44.950  1.00  0.00           C  
ATOM   1180  C   LEU   150      87.893  52.974  46.255  1.00  0.00           C  
ATOM   1181  O   LEU   150      89.049  53.225  46.607  1.00  0.00           O  
ATOM   1182  CB  LEU   150      87.803  50.738  45.222  1.00  0.00           C  
ATOM   1183  CG  LEU   150      86.500  49.941  45.352  1.00  0.00           C  
ATOM   1184  CD1 LEU   150      85.902  49.680  43.975  1.00  0.00           C  
ATOM   1185  CD2 LEU   150      86.728  48.621  46.064  1.00  0.00           C  
ATOM   1186  N   THR   151      86.848  53.214  47.033  1.00  0.00           N  
ATOM   1187  CA  THR   151      87.009  53.439  48.471  1.00  0.00           C  
ATOM   1188  C   THR   151      87.345  52.052  48.993  1.00  0.00           C  
ATOM   1189  O   THR   151      86.760  51.065  48.551  1.00  0.00           O  
ATOM   1190  CB  THR   151      85.725  53.962  49.184  1.00  0.00           C  
ATOM   1191  OG1 THR   151      85.401  53.132  50.302  1.00  0.00           O  
ATOM   1192  CG2 THR   151      84.520  53.978  48.266  1.00  0.00           C  
ATOM   1193  N   SER   152      88.291  51.944  49.909  1.00  0.00           N  
ATOM   1194  CA  SER   152      88.676  50.642  50.445  1.00  0.00           C  
ATOM   1195  C   SER   152      87.700  50.145  51.504  1.00  0.00           C  
ATOM   1196  O   SER   152      87.826  49.021  51.991  1.00  0.00           O  
ATOM   1197  CB  SER   152      90.044  50.776  51.101  1.00  0.00           C  
ATOM   1198  OG  SER   152      89.979  51.793  52.085  1.00  0.00           O  
ATOM   1199  N   ASN   153      86.753  50.980  51.905  1.00  0.00           N  
ATOM   1200  CA  ASN   153      86.003  50.749  53.133  1.00  0.00           C  
ATOM   1201  C   ASN   153      84.529  50.394  52.972  1.00  0.00           C  
ATOM   1202  O   ASN   153      83.783  51.032  52.235  1.00  0.00           O  
ATOM   1203  CB  ASN   153      86.079  52.014  53.984  1.00  0.00           C  
ATOM   1204  CG  ASN   153      87.451  52.260  54.542  1.00  0.00           C  
ATOM   1205  OD1 ASN   153      88.002  51.434  55.264  1.00  0.00           O  
ATOM   1206  ND2 ASN   153      88.001  53.404  54.257  1.00  0.00           N  
ATOM   1207  N   ALA   154      84.088  49.461  53.804  1.00  0.00           N  
ATOM   1208  CA  ALA   154      82.668  49.240  54.059  1.00  0.00           C  
ATOM   1209  C   ALA   154      82.128  50.447  54.846  1.00  0.00           C  
ATOM   1210  O   ALA   154      82.918  51.249  55.358  1.00  0.00           O  
ATOM   1211  CB  ALA   154      82.491  47.940  54.841  1.00  0.00           C  
ATOM   1212  N   GLN   155      80.803  50.562  54.914  1.00  0.00           N  
ATOM   1213  CA  GLN   155      80.034  51.716  55.428  1.00  0.00           C  
ATOM   1214  C   GLN   155      80.175  52.954  54.536  1.00  0.00           C  
ATOM   1215  O   GLN   155      79.636  54.020  54.841  1.00  0.00           O  
ATOM   1216  CB  GLN   155      80.396  52.138  56.866  1.00  0.00           C  
ATOM   1217  CG  GLN   155      80.323  51.080  57.953  1.00  0.00           C  
ATOM   1218  CD  GLN   155      80.666  51.685  59.301  1.00  0.00           C  
ATOM   1219  OE1 GLN   155      79.953  52.544  59.816  1.00  0.00           O  
ATOM   1220  NE2 GLN   155      81.777  51.297  59.862  1.00  0.00           N  
ATOM   1221  N   ARG   156      80.965  52.853  53.476  1.00  0.00           N  
ATOM   1222  CA  ARG   156      81.406  54.009  52.695  1.00  0.00           C  
ATOM   1223  C   ARG   156      81.414  53.597  51.232  1.00  0.00           C  
ATOM   1224  O   ARG   156      82.441  53.246  50.668  1.00  0.00           O  
ATOM   1225  CB  ARG   156      82.804  54.429  53.160  1.00  0.00           C  
ATOM   1226  CG  ARG   156      82.872  54.843  54.624  1.00  0.00           C  
ATOM   1227  CD  ARG   156      84.276  55.199  55.038  1.00  0.00           C  
ATOM   1228  NE  ARG   156      84.363  55.427  56.485  1.00  0.00           N  
ATOM   1229  CZ  ARG   156      84.568  54.508  57.417  1.00  0.00           C  
ATOM   1230  NH1 ARG   156      84.508  53.221  57.194  1.00  0.00           N  
ATOM   1231  NH2 ARG   156      84.842  54.876  58.632  1.00  0.00           N  
ATOM   1232  N   TRP   157      80.219  53.531  50.674  1.00  0.00           N  
ATOM   1233  CA  TRP   157      79.978  52.936  49.364  1.00  0.00           C  
ATOM   1234  C   TRP   157      80.658  53.603  48.169  1.00  0.00           C  
ATOM   1235  O   TRP   157      80.982  54.789  48.172  1.00  0.00           O  
ATOM   1236  CB  TRP   157      78.463  52.930  49.132  1.00  0.00           C  
ATOM   1237  CG  TRP   157      77.791  54.237  49.484  1.00  0.00           C  
ATOM   1238  CD1 TRP   157      77.108  54.515  50.629  1.00  0.00           C  
ATOM   1239  CD2 TRP   157      77.670  55.426  48.673  1.00  0.00           C  
ATOM   1240  NE1 TRP   157      76.583  55.775  50.607  1.00  0.00           N  
ATOM   1241  CE2 TRP   157      76.910  56.371  49.422  1.00  0.00           C  
ATOM   1242  CE3 TRP   157      78.107  55.786  47.381  1.00  0.00           C  
ATOM   1243  CZ2 TRP   157      76.578  57.644  48.917  1.00  0.00           C  
ATOM   1244  CZ3 TRP   157      77.760  57.059  46.864  1.00  0.00           C  
ATOM   1245  CH2 TRP   157      76.999  57.975  47.644  1.00  0.00           C  
ATOM   1246  N   ILE   158      80.775  52.828  47.102  1.00  0.00           N  
ATOM   1247  CA  ILE   158      81.063  53.337  45.763  1.00  0.00           C  
ATOM   1248  C   ILE   158      79.938  52.797  44.884  1.00  0.00           C  
ATOM   1249  O   ILE   158      79.590  51.614  44.963  1.00  0.00           O  
ATOM   1250  CB  ILE   158      82.485  52.952  45.267  1.00  0.00           C  
ATOM   1251  CG1 ILE   158      82.705  53.467  43.835  1.00  0.00           C  
ATOM   1252  CG2 ILE   158      82.773  51.440  45.422  1.00  0.00           C  
ATOM   1253  CD1 ILE   158      84.171  53.584  43.414  1.00  0.00           C  
ATOM   1254  N   ARG   159      79.294  53.665  44.118  1.00  0.00           N  
ATOM   1255  CA  ARG   159      78.118  53.285  43.328  1.00  0.00           C  
ATOM   1256  C   ARG   159      78.288  53.848  41.941  1.00  0.00           C  
ATOM   1257  O   ARG   159      78.843  54.930  41.814  1.00  0.00           O  
ATOM   1258  CB  ARG   159      76.859  53.860  43.974  1.00  0.00           C  
ATOM   1259  CG  ARG   159      76.503  53.142  45.257  1.00  0.00           C  
ATOM   1260  CD  ARG   159      75.435  53.855  46.034  1.00  0.00           C  
ATOM   1261  NE  ARG   159      75.138  53.081  47.243  1.00  0.00           N  
ATOM   1262  CZ  ARG   159      74.577  53.547  48.347  1.00  0.00           C  
ATOM   1263  NH1 ARG   159      74.204  54.788  48.496  1.00  0.00           N  
ATOM   1264  NH2 ARG   159      74.372  52.726  49.333  1.00  0.00           N  
ATOM   1265  N   ILE   160      77.809  53.140  40.930  1.00  0.00           N  
ATOM   1266  CA  ILE   160      77.961  53.572  39.544  1.00  0.00           C  
ATOM   1267  C   ILE   160      76.582  53.831  38.963  1.00  0.00           C  
ATOM   1268  O   ILE   160      75.720  52.954  38.940  1.00  0.00           O  
ATOM   1269  CB  ILE   160      78.687  52.534  38.642  1.00  0.00           C  
ATOM   1270  CG1 ILE   160      80.000  52.051  39.286  1.00  0.00           C  
ATOM   1271  CG2 ILE   160      78.988  53.153  37.257  1.00  0.00           C  
ATOM   1272  CD1 ILE   160      80.692  50.902  38.548  1.00  0.00           C  
ATOM   1273  N   ILE   161      76.394  55.045  38.483  1.00  0.00           N  
ATOM   1274  CA  ILE   161      75.205  55.458  37.761  1.00  0.00           C  
ATOM   1275  C   ILE   161      75.570  55.252  36.289  1.00  0.00           C  
ATOM   1276  O   ILE   161      76.638  55.688  35.845  1.00  0.00           O  
ATOM   1277  CB  ILE   161      74.857  56.934  38.093  1.00  0.00           C  
ATOM   1278  CG1 ILE   161      74.621  57.105  39.606  1.00  0.00           C  
ATOM   1279  CG2 ILE   161      73.626  57.386  37.319  1.00  0.00           C  
ATOM   1280  CD1 ILE   161      74.386  58.539  40.051  1.00  0.00           C  
ATOM   1281  N   ILE   162      74.734  54.537  35.547  1.00  0.00           N  
ATOM   1282  CA  ILE   162      75.052  54.151  34.165  1.00  0.00           C  
ATOM   1283  C   ILE   162      73.937  54.602  33.227  1.00  0.00           C  
ATOM   1284  O   ILE   162      72.771  54.291  33.452  1.00  0.00           O  
ATOM   1285  CB  ILE   162      75.248  52.599  34.027  1.00  0.00           C  
ATOM   1286  CG1 ILE   162      76.332  52.105  35.007  1.00  0.00           C  
ATOM   1287  CG2 ILE   162      75.638  52.213  32.569  1.00  0.00           C  
ATOM   1288  CD1 ILE   162      76.518  50.591  35.111  1.00  0.00           C  
ATOM   1289  N   GLU   163      74.297  55.321  32.176  1.00  0.00           N  
ATOM   1290  CA  GLU   163      73.350  55.782  31.159  1.00  0.00           C  
ATOM   1291  C   GLU   163      72.987  54.718  30.111  1.00  0.00           C  
ATOM   1292  O   GLU   163      73.759  53.790  29.856  1.00  0.00           O  
ATOM   1293  CB  GLU   163      74.014  56.944  30.427  1.00  0.00           C  
ATOM   1294  CG  GLU   163      73.375  58.294  30.678  1.00  0.00           C  
ATOM   1295  CD  GLU   163      71.947  58.373  30.162  1.00  0.00           C  
ATOM   1296  OE1 GLU   163      71.722  58.063  28.976  1.00  0.00           O  
ATOM   1297  OE2 GLU   163      71.032  58.762  30.917  1.00  0.00           O  
ATOM   1298  N   LYS   164      71.822  54.849  29.489  1.00  0.00           N  
ATOM   1299  CA  LYS   164      71.391  53.970  28.394  1.00  0.00           C  
ATOM   1300  C   LYS   164      72.187  54.184  27.104  1.00  0.00           C  
ATOM   1301  O   LYS   164      72.740  55.269  26.883  1.00  0.00           O  
ATOM   1302  CB  LYS   164      69.890  54.176  28.128  1.00  0.00           C  
ATOM   1303  CG  LYS   164      69.454  55.561  27.649  1.00  0.00           C  
ATOM   1304  CD  LYS   164      67.952  55.543  27.403  1.00  0.00           C  
ATOM   1305  CE  LYS   164      67.423  56.886  26.944  1.00  0.00           C  
ATOM   1306  NZ  LYS   164      65.976  56.796  26.541  1.00  0.00           N  
ATOM   1307  N   PRO   165      72.227  53.187  26.200  1.00  0.00           N  
ATOM   1308  CA  PRO   165      71.673  51.826  26.151  1.00  0.00           C  
ATOM   1309  C   PRO   165      72.356  50.807  27.055  1.00  0.00           C  
ATOM   1310  O   PRO   165      73.493  51.000  27.497  1.00  0.00           O  
ATOM   1311  CB  PRO   165      71.897  51.436  24.688  1.00  0.00           C  
ATOM   1312  CG  PRO   165      73.116  52.131  24.313  1.00  0.00           C  
ATOM   1313  CD  PRO   165      72.950  53.483  24.950  1.00  0.00           C  
ATOM   1314  N   PHE   166      71.685  49.681  27.254  1.00  0.00           N  
ATOM   1315  CA  PHE   166      72.250  48.508  27.916  1.00  0.00           C  
ATOM   1316  C   PHE   166      72.097  47.352  26.927  1.00  0.00           C  
ATOM   1317  O   PHE   166      71.181  46.540  27.004  1.00  0.00           O  
ATOM   1318  CB  PHE   166      71.551  48.246  29.256  1.00  0.00           C  
ATOM   1319  CG  PHE   166      72.343  47.391  30.199  1.00  0.00           C  
ATOM   1320  CD2 PHE   166      73.094  47.988  31.229  1.00  0.00           C  
ATOM   1321  CD1 PHE   166      72.332  45.993  30.080  1.00  0.00           C  
ATOM   1322  CE2 PHE   166      73.843  47.198  32.127  1.00  0.00           C  
ATOM   1323  CE1 PHE   166      73.075  45.191  30.970  1.00  0.00           C  
ATOM   1324  CZ  PHE   166      73.838  45.798  31.992  1.00  0.00           C  
ATOM   1325  N   GLY   167      72.965  47.348  25.926  1.00  0.00           N  
ATOM   1326  CA  GLY   167      72.881  46.368  24.855  1.00  0.00           C  
ATOM   1327  C   GLY   167      71.848  46.692  23.790  1.00  0.00           C  
ATOM   1328  O   GLY   167      71.160  47.717  23.826  1.00  0.00           O  
ATOM   1329  N   THR   168      71.779  45.819  22.798  1.00  0.00           N  
ATOM   1330  CA  THR   168      70.881  45.936  21.648  1.00  0.00           C  
ATOM   1331  C   THR   168      70.020  44.685  21.474  1.00  0.00           C  
ATOM   1332  O   THR   168      69.139  44.636  20.615  1.00  0.00           O  
ATOM   1333  CB  THR   168      71.724  46.064  20.363  1.00  0.00           C  
ATOM   1334  OG1 THR   168      72.772  45.091  20.415  1.00  0.00           O  
ATOM   1335  CG2 THR   168      72.394  47.419  20.246  1.00  0.00           C  
ATOM   1336  N   SER   169      70.309  43.664  22.268  1.00  0.00           N  
ATOM   1337  CA  SER   169      69.722  42.338  22.125  1.00  0.00           C  
ATOM   1338  C   SER   169      69.879  41.665  23.475  1.00  0.00           C  
ATOM   1339  O   SER   169      70.648  42.165  24.306  1.00  0.00           O  
ATOM   1340  CB  SER   169      70.514  41.550  21.085  1.00  0.00           C  
ATOM   1341  OG  SER   169      71.880  41.431  21.457  1.00  0.00           O  
ATOM   1342  N   TYR   170      69.233  40.526  23.692  1.00  0.00           N  
ATOM   1343  CA  TYR   170      69.398  39.808  24.956  1.00  0.00           C  
ATOM   1344  C   TYR   170      70.857  39.417  25.181  1.00  0.00           C  
ATOM   1345  O   TYR   170      71.395  39.601  26.272  1.00  0.00           O  
ATOM   1346  CB  TYR   170      68.523  38.549  24.986  1.00  0.00           C  
ATOM   1347  CG  TYR   170      68.667  37.779  26.282  1.00  0.00           C  
ATOM   1348  CD1 TYR   170      67.903  38.117  27.414  1.00  0.00           C  
ATOM   1349  CD2 TYR   170      69.588  36.717  26.393  1.00  0.00           C  
ATOM   1350  CE1 TYR   170      68.113  37.469  28.654  1.00  0.00           C  
ATOM   1351  CE2 TYR   170      69.765  36.038  27.628  1.00  0.00           C  
ATOM   1352  CZ  TYR   170      69.041  36.440  28.751  1.00  0.00           C  
ATOM   1353  OH  TYR   170      69.217  35.827  29.961  1.00  0.00           O  
ATOM   1354  N   LYS   171      71.509  38.928  24.133  1.00  0.00           N  
ATOM   1355  CA  LYS   171      72.914  38.513  24.177  1.00  0.00           C  
ATOM   1356  C   LYS   171      73.854  39.632  24.590  1.00  0.00           C  
ATOM   1357  O   LYS   171      74.718  39.441  25.445  1.00  0.00           O  
ATOM   1358  CB  LYS   171      73.298  38.024  22.776  1.00  0.00           C  
ATOM   1359  CG  LYS   171      74.706  37.476  22.593  1.00  0.00           C  
ATOM   1360  CD  LYS   171      74.880  37.129  21.124  1.00  0.00           C  
ATOM   1361  CE  LYS   171      76.200  36.448  20.823  1.00  0.00           C  
ATOM   1362  NZ  LYS   171      76.264  36.174  19.351  1.00  0.00           N  
ATOM   1363  N   THR   172      73.702  40.800  23.988  1.00  0.00           N  
ATOM   1364  CA  THR   172      74.625  41.897  24.266  1.00  0.00           C  
ATOM   1365  C   THR   172      74.386  42.470  25.653  1.00  0.00           C  
ATOM   1366  O   THR   172      75.333  42.868  26.330  1.00  0.00           O  
ATOM   1367  CB  THR   172      74.491  43.022  23.229  1.00  0.00           C  
ATOM   1368  OG1 THR   172      73.114  43.346  23.059  1.00  0.00           O  
ATOM   1369  CG2 THR   172      75.004  42.595  21.879  1.00  0.00           C  
ATOM   1370  N   ALA   173      73.140  42.468  26.107  1.00  0.00           N  
ATOM   1371  CA  ALA   173      72.834  42.916  27.458  1.00  0.00           C  
ATOM   1372  C   ALA   173      73.400  41.926  28.479  1.00  0.00           C  
ATOM   1373  O   ALA   173      73.958  42.325  29.497  1.00  0.00           O  
ATOM   1374  CB  ALA   173      71.329  43.052  27.615  1.00  0.00           C  
ATOM   1375  N   LEU   174      73.281  40.637  28.188  1.00  0.00           N  
ATOM   1376  CA  LEU   174      73.777  39.599  29.088  1.00  0.00           C  
ATOM   1377  C   LEU   174      75.287  39.712  29.240  1.00  0.00           C  
ATOM   1378  O   LEU   174      75.791  39.618  30.348  1.00  0.00           O  
ATOM   1379  CB  LEU   174      73.384  38.205  28.574  1.00  0.00           C  
ATOM   1380  CG  LEU   174      73.775  36.990  29.434  1.00  0.00           C  
ATOM   1381  CD1 LEU   174      73.142  37.006  30.816  1.00  0.00           C  
ATOM   1382  CD2 LEU   174      73.401  35.694  28.734  1.00  0.00           C  
ATOM   1383  N   GLU   175      76.008  39.986  28.161  1.00  0.00           N  
ATOM   1384  CA  GLU   175      77.459  40.168  28.266  1.00  0.00           C  
ATOM   1385  C   GLU   175      77.797  41.355  29.160  1.00  0.00           C  
ATOM   1386  O   GLU   175      78.689  41.278  30.006  1.00  0.00           O  
ATOM   1387  CB  GLU   175      78.094  40.452  26.903  1.00  0.00           C  
ATOM   1388  CG  GLU   175      78.180  39.276  25.946  1.00  0.00           C  
ATOM   1389  CD  GLU   175      78.869  39.657  24.640  1.00  0.00           C  
ATOM   1390  OE1 GLU   175      79.184  40.849  24.435  1.00  0.00           O  
ATOM   1391  OE2 GLU   175      79.135  38.769  23.799  1.00  0.00           O  
ATOM   1392  N   LEU   176      77.080  42.456  28.987  1.00  0.00           N  
ATOM   1393  CA  LEU   176      77.366  43.662  29.756  1.00  0.00           C  
ATOM   1394  C   LEU   176      77.059  43.477  31.229  1.00  0.00           C  
ATOM   1395  O   LEU   176      77.842  43.903  32.080  1.00  0.00           O  
ATOM   1396  CB  LEU   176      76.542  44.836  29.232  1.00  0.00           C  
ATOM   1397  CG  LEU   176      76.996  45.419  27.889  1.00  0.00           C  
ATOM   1398  CD1 LEU   176      75.913  46.340  27.363  1.00  0.00           C  
ATOM   1399  CD2 LEU   176      78.318  46.177  27.994  1.00  0.00           C  
ATOM   1400  N   ASN   177      75.942  42.844  31.553  1.00  0.00           N  
ATOM   1401  CA  ASN   177      75.613  42.653  32.960  1.00  0.00           C  
ATOM   1402  C   ASN   177      76.497  41.600  33.592  1.00  0.00           C  
ATOM   1403  O   ASN   177      76.858  41.730  34.750  1.00  0.00           O  
ATOM   1404  CB  ASN   177      74.169  42.223  33.183  1.00  0.00           C  
ATOM   1405  CG  ASN   177      73.822  42.204  34.650  1.00  0.00           C  
ATOM   1406  OD1 ASN   177      73.879  43.227  35.316  1.00  0.00           O  
ATOM   1407  ND2 ASN   177      73.505  41.060  35.173  1.00  0.00           N  
ATOM   1408  N   ASP   178      76.863  40.566  32.849  1.00  0.00           N  
ATOM   1409  CA  ASP   178      77.726  39.526  33.403  1.00  0.00           C  
ATOM   1410  C   ASP   178      79.075  40.148  33.733  1.00  0.00           C  
ATOM   1411  O   ASP   178      79.663  39.875  34.780  1.00  0.00           O  
ATOM   1412  CB  ASP   178      77.940  38.373  32.413  1.00  0.00           C  
ATOM   1413  CG  ASP   178      76.742  37.430  32.311  1.00  0.00           C  
ATOM   1414  OD1 ASP   178      75.811  37.488  33.156  1.00  0.00           O  
ATOM   1415  OD2 ASP   178      76.766  36.533  31.435  1.00  0.00           O  
ATOM   1416  N   SER   179      79.554  41.027  32.864  1.00  0.00           N  
ATOM   1417  CA  SER   179      80.831  41.694  33.097  1.00  0.00           C  
ATOM   1418  C   SER   179      80.757  42.648  34.285  1.00  0.00           C  
ATOM   1419  O   SER   179      81.663  42.687  35.118  1.00  0.00           O  
ATOM   1420  CB  SER   179      81.254  42.460  31.846  1.00  0.00           C  
ATOM   1421  OG  SER   179      81.290  41.587  30.730  1.00  0.00           O  
ATOM   1422  N   LEU   180      79.662  43.387  34.403  1.00  0.00           N  
ATOM   1423  CA  LEU   180      79.500  44.313  35.520  1.00  0.00           C  
ATOM   1424  C   LEU   180      79.324  43.579  36.840  1.00  0.00           C  
ATOM   1425  O   LEU   180      79.926  43.958  37.837  1.00  0.00           O  
ATOM   1426  CB  LEU   180      78.301  45.231  35.277  1.00  0.00           C  
ATOM   1427  CG  LEU   180      78.628  46.502  34.480  1.00  0.00           C  
ATOM   1428  CD1 LEU   180      77.371  47.121  33.889  1.00  0.00           C  
ATOM   1429  CD2 LEU   180      79.357  47.543  35.334  1.00  0.00           C  
ATOM   1430  N   HIS   181      78.544  42.507  36.857  1.00  0.00           N  
ATOM   1431  CA  HIS   181      78.314  41.760  38.091  1.00  0.00           C  
ATOM   1432  C   HIS   181      79.569  41.029  38.551  1.00  0.00           C  
ATOM   1433  O   HIS   181      79.763  40.771  39.741  1.00  0.00           O  
ATOM   1434  CB  HIS   181      77.152  40.776  37.950  1.00  0.00           C  
ATOM   1435  CG  HIS   181      76.713  40.201  39.261  1.00  0.00           C  
ATOM   1436  ND1 HIS   181      76.983  38.920  39.685  1.00  0.00           N  
ATOM   1437  CD2 HIS   181      76.061  40.784  40.301  1.00  0.00           C  
ATOM   1438  CE1 HIS   181      76.524  38.788  40.931  1.00  0.00           C  
ATOM   1439  NE2 HIS   181      75.943  39.896  41.348  1.00  0.00           N  
ATOM   1440  N   SER   182      80.471  40.751  37.619  1.00  0.00           N  
ATOM   1441  CA  SER   182      81.763  40.163  37.969  1.00  0.00           C  
ATOM   1442  C   SER   182      82.586  41.097  38.857  1.00  0.00           C  
ATOM   1443  O   SER   182      83.399  40.629  39.653  1.00  0.00           O  
ATOM   1444  CB  SER   182      82.568  39.830  36.714  1.00  0.00           C  
ATOM   1445  OG  SER   182      81.879  38.915  35.874  1.00  0.00           O  
ATOM   1446  N   LYS   183      82.361  42.403  38.754  1.00  0.00           N  
ATOM   1447  CA  LYS   183      83.085  43.385  39.568  1.00  0.00           C  
ATOM   1448  C   LYS   183      82.257  44.039  40.675  1.00  0.00           C  
ATOM   1449  O   LYS   183      82.786  44.302  41.747  1.00  0.00           O  
ATOM   1450  CB  LYS   183      83.632  44.495  38.661  1.00  0.00           C  
ATOM   1451  CG  LYS   183      84.589  44.064  37.549  1.00  0.00           C  
ATOM   1452  CD  LYS   183      85.895  43.456  38.052  1.00  0.00           C  
ATOM   1453  CE  LYS   183      86.890  43.203  36.927  1.00  0.00           C  
ATOM   1454  NZ  LYS   183      86.389  42.211  35.929  1.00  0.00           N  
ATOM   1455  N   PHE   184      80.989  44.335  40.428  1.00  0.00           N  
ATOM   1456  CA  PHE   184      80.162  45.092  41.372  1.00  0.00           C  
ATOM   1457  C   PHE   184      78.847  44.396  41.686  1.00  0.00           C  
ATOM   1458  O   PHE   184      78.359  43.591  40.896  1.00  0.00           O  
ATOM   1459  CB  PHE   184      79.872  46.477  40.794  1.00  0.00           C  
ATOM   1460  CG  PHE   184      81.112  47.276  40.515  1.00  0.00           C  
ATOM   1461  CD2 PHE   184      81.644  47.337  39.216  1.00  0.00           C  
ATOM   1462  CD1 PHE   184      81.774  47.948  41.559  1.00  0.00           C  
ATOM   1463  CE2 PHE   184      82.842  48.041  38.958  1.00  0.00           C  
ATOM   1464  CE1 PHE   184      82.953  48.695  41.308  1.00  0.00           C  
ATOM   1465  CZ  PHE   184      83.490  48.735  40.003  1.00  0.00           C  
ATOM   1466  N   SER   185      78.268  44.700  42.837  1.00  0.00           N  
ATOM   1467  CA  SER   185      77.027  44.065  43.263  1.00  0.00           C  
ATOM   1468  C   SER   185      75.850  44.741  42.574  1.00  0.00           C  
ATOM   1469  O   SER   185      75.989  45.817  41.994  1.00  0.00           O  
ATOM   1470  CB  SER   185      76.885  44.211  44.775  1.00  0.00           C  
ATOM   1471  OG  SER   185      76.737  45.579  45.098  1.00  0.00           O  
ATOM   1472  N   GLU   186      74.668  44.152  42.646  1.00  0.00           N  
ATOM   1473  CA  GLU   186      73.478  44.778  42.068  1.00  0.00           C  
ATOM   1474  C   GLU   186      73.093  45.999  42.897  1.00  0.00           C  
ATOM   1475  O   GLU   186      72.476  46.944  42.410  1.00  0.00           O  
ATOM   1476  CB  GLU   186      72.332  43.773  42.064  1.00  0.00           C  
ATOM   1477  CG  GLU   186      72.546  42.647  41.074  1.00  0.00           C  
ATOM   1478  CD  GLU   186      71.447  41.606  41.129  1.00  0.00           C  
ATOM   1479  OE1 GLU   186      70.589  41.649  42.040  1.00  0.00           O  
ATOM   1480  OE2 GLU   186      71.437  40.709  40.258  1.00  0.00           O  
ATOM   1481  N   GLU   187      73.494  45.986  44.158  1.00  0.00           N  
ATOM   1482  CA  GLU   187      73.309  47.110  45.072  1.00  0.00           C  
ATOM   1483  C   GLU   187      74.130  48.340  44.690  1.00  0.00           C  
ATOM   1484  O   GLU   187      73.838  49.452  45.125  1.00  0.00           O  
ATOM   1485  CB  GLU   187      73.693  46.640  46.481  1.00  0.00           C  
ATOM   1486  CG  GLU   187      73.182  47.507  47.616  1.00  0.00           C  
ATOM   1487  CD  GLU   187      71.665  47.582  47.645  1.00  0.00           C  
ATOM   1488  OE1 GLU   187      70.974  46.602  47.270  1.00  0.00           O  
ATOM   1489  OE2 GLU   187      71.128  48.622  48.068  1.00  0.00           O  
ATOM   1490  N   ASP   188      75.170  48.148  43.893  1.00  0.00           N  
ATOM   1491  CA  ASP   188      76.060  49.246  43.510  1.00  0.00           C  
ATOM   1492  C   ASP   188      75.653  49.923  42.207  1.00  0.00           C  
ATOM   1493  O   ASP   188      76.196  50.972  41.865  1.00  0.00           O  
ATOM   1494  CB  ASP   188      77.491  48.729  43.328  1.00  0.00           C  
ATOM   1495  CG  ASP   188      78.124  48.262  44.624  1.00  0.00           C  
ATOM   1496  OD1 ASP   188      77.675  48.659  45.730  1.00  0.00           O  
ATOM   1497  OD2 ASP   188      79.116  47.500  44.559  1.00  0.00           O  
ATOM   1498  N   LEU   189      74.752  49.316  41.446  1.00  0.00           N  
ATOM   1499  CA  LEU   189      74.503  49.761  40.070  1.00  0.00           C  
ATOM   1500  C   LEU   189      73.173  50.474  39.870  1.00  0.00           C  
ATOM   1501  O   LEU   189      72.105  49.874  39.759  1.00  0.00           O  
ATOM   1502  CB  LEU   189      74.645  48.595  39.091  1.00  0.00           C  
ATOM   1503  CG  LEU   189      76.008  47.881  39.079  1.00  0.00           C  
ATOM   1504  CD1 LEU   189      75.976  46.803  38.017  1.00  0.00           C  
ATOM   1505  CD2 LEU   189      77.203  48.801  38.816  1.00  0.00           C  
ATOM   1506  N   TYR   190      73.271  51.787  39.773  1.00  0.00           N  
ATOM   1507  CA  TYR   190      72.131  52.694  39.685  1.00  0.00           C  
ATOM   1508  C   TYR   190      71.961  53.040  38.213  1.00  0.00           C  
ATOM   1509  O   TYR   190      72.149  54.161  37.747  1.00  0.00           O  
ATOM   1510  CB  TYR   190      72.359  53.900  40.599  1.00  0.00           C  
ATOM   1511  CG  TYR   190      72.253  53.486  42.052  1.00  0.00           C  
ATOM   1512  CD1 TYR   190      73.317  52.823  42.692  1.00  0.00           C  
ATOM   1513  CD2 TYR   190      71.057  53.678  42.774  1.00  0.00           C  
ATOM   1514  CE1 TYR   190      73.156  52.274  43.979  1.00  0.00           C  
ATOM   1515  CE2 TYR   190      70.906  53.158  44.092  1.00  0.00           C  
ATOM   1516  CZ  TYR   190      71.951  52.426  44.662  1.00  0.00           C  
ATOM   1517  OH  TYR   190      71.804  51.812  45.876  1.00  0.00           O  
ATOM   1518  N   ARG   191      71.655  51.986  37.473  1.00  0.00           N  
ATOM   1519  CA  ARG   191      71.416  52.058  36.033  1.00  0.00           C  
ATOM   1520  C   ARG   191      70.217  52.972  35.836  1.00  0.00           C  
ATOM   1521  O   ARG   191      69.172  52.737  36.423  1.00  0.00           O  
ATOM   1522  CB  ARG   191      71.125  50.647  35.520  1.00  0.00           C  
ATOM   1523  CG  ARG   191      72.358  49.746  35.546  1.00  0.00           C  
ATOM   1524  CD  ARG   191      72.000  48.283  35.382  1.00  0.00           C  
ATOM   1525  NE  ARG   191      71.309  47.772  36.578  1.00  0.00           N  
ATOM   1526  CZ  ARG   191      71.498  46.593  37.155  1.00  0.00           C  
ATOM   1527  NH1 ARG   191      72.338  45.694  36.727  1.00  0.00           N  
ATOM   1528  NH2 ARG   191      70.823  46.307  38.224  1.00  0.00           N  
ATOM   1529  N   ILE   192      70.391  54.047  35.088  1.00  0.00           N  
ATOM   1530  CA  ILE   192      69.356  55.065  34.979  1.00  0.00           C  
ATOM   1531  C   ILE   192      68.199  54.518  34.165  1.00  0.00           C  
ATOM   1532  O   ILE   192      68.350  54.165  32.995  1.00  0.00           O  
ATOM   1533  CB  ILE   192      69.875  56.344  34.265  1.00  0.00           C  
ATOM   1534  CG1 ILE   192      71.048  56.960  35.034  1.00  0.00           C  
ATOM   1535  CG2 ILE   192      68.751  57.384  34.085  1.00  0.00           C  
ATOM   1536  CD1 ILE   192      71.707  58.141  34.324  1.00  0.00           C  
ATOM   1537  N   ASP   193      67.017  54.548  34.751  1.00  0.00           N  
ATOM   1538  CA  ASP   193      65.784  54.476  33.986  1.00  0.00           C  
ATOM   1539  C   ASP   193      64.947  55.656  34.457  1.00  0.00           C  
ATOM   1540  O   ASP   193      64.289  55.614  35.498  1.00  0.00           O  
ATOM   1541  CB  ASP   193      65.080  53.136  34.155  1.00  0.00           C  
ATOM   1542  CG  ASP   193      63.957  52.968  33.164  1.00  0.00           C  
ATOM   1543  OD1 ASP   193      63.047  53.831  33.101  1.00  0.00           O  
ATOM   1544  OD2 ASP   193      64.033  52.021  32.357  1.00  0.00           O  
ATOM   1545  N   HIS   194      65.057  56.757  33.730  1.00  0.00           N  
ATOM   1546  CA  HIS   194      64.473  58.026  34.151  1.00  0.00           C  
ATOM   1547  C   HIS   194      62.977  57.968  34.387  1.00  0.00           C  
ATOM   1548  O   HIS   194      62.480  58.655  35.270  1.00  0.00           O  
ATOM   1549  CB  HIS   194      64.750  59.117  33.114  1.00  0.00           C  
ATOM   1550  CG  HIS   194      66.078  59.783  33.284  1.00  0.00           C  
ATOM   1551  ND1 HIS   194      66.925  60.110  32.252  1.00  0.00           N  
ATOM   1552  CD2 HIS   194      66.688  60.258  34.402  1.00  0.00           C  
ATOM   1553  CE1 HIS   194      67.986  60.731  32.767  1.00  0.00           C  
ATOM   1554  NE2 HIS   194      67.885  60.850  34.074  1.00  0.00           N  
ATOM   1555  N   TYR   195      62.253  57.137  33.654  1.00  0.00           N  
ATOM   1556  CA  TYR   195      60.813  57.081  33.858  1.00  0.00           C  
ATOM   1557  C   TYR   195      60.423  56.466  35.190  1.00  0.00           C  
ATOM   1558  O   TYR   195      59.423  56.878  35.750  1.00  0.00           O  
ATOM   1559  CB  TYR   195      60.088  56.410  32.698  1.00  0.00           C  
ATOM   1560  CG  TYR   195      59.641  57.448  31.695  1.00  0.00           C  
ATOM   1561  CD2 TYR   195      60.404  57.738  30.548  1.00  0.00           C  
ATOM   1562  CD1 TYR   195      58.468  58.194  31.927  1.00  0.00           C  
ATOM   1563  CE2 TYR   195      60.017  58.779  29.663  1.00  0.00           C  
ATOM   1564  CE1 TYR   195      58.076  59.231  31.040  1.00  0.00           C  
ATOM   1565  CZ  TYR   195      58.858  59.518  29.924  1.00  0.00           C  
ATOM   1566  OH  TYR   195      58.464  60.526  29.085  1.00  0.00           O  
ATOM   1567  N   LEU   196      61.236  55.596  35.776  1.00  0.00           N  
ATOM   1568  CA  LEU   196      60.930  55.095  37.118  1.00  0.00           C  
ATOM   1569  C   LEU   196      60.968  56.235  38.130  1.00  0.00           C  
ATOM   1570  O   LEU   196      60.203  56.259  39.088  1.00  0.00           O  
ATOM   1571  CB  LEU   196      61.952  54.043  37.562  1.00  0.00           C  
ATOM   1572  CG  LEU   196      61.931  52.644  36.936  1.00  0.00           C  
ATOM   1573  CD1 LEU   196      63.110  51.818  37.432  1.00  0.00           C  
ATOM   1574  CD2 LEU   196      60.628  51.938  37.295  1.00  0.00           C  
ATOM   1575  N   ALA   197      61.861  57.183  37.895  1.00  0.00           N  
ATOM   1576  CA  ALA   197      62.111  58.286  38.815  1.00  0.00           C  
ATOM   1577  C   ALA   197      61.316  59.560  38.481  1.00  0.00           C  
ATOM   1578  O   ALA   197      61.482  60.599  39.130  1.00  0.00           O  
ATOM   1579  CB  ALA   197      63.609  58.565  38.798  1.00  0.00           C  
ATOM   1580  N   LYS   198      60.488  59.508  37.447  1.00  0.00           N  
ATOM   1581  CA  LYS   198      59.694  60.669  37.033  1.00  0.00           C  
ATOM   1582  C   LYS   198      58.610  60.984  38.052  1.00  0.00           C  
ATOM   1583  O   LYS   198      57.981  60.086  38.614  1.00  0.00           O  
ATOM   1584  CB  LYS   198      59.006  60.388  35.693  1.00  0.00           C  
ATOM   1585  CG  LYS   198      59.784  60.791  34.437  1.00  0.00           C  
ATOM   1586  CD  LYS   198      59.838  62.296  34.152  1.00  0.00           C  
ATOM   1587  CE  LYS   198      58.463  62.876  33.841  1.00  0.00           C  
ATOM   1588  NZ  LYS   198      58.550  64.270  33.320  1.00  0.00           N  
ATOM   1589  N   GLU   199      58.311  62.264  38.211  1.00  0.00           N  
ATOM   1590  CA  GLU   199      57.112  62.674  38.944  1.00  0.00           C  
ATOM   1591  C   GLU   199      55.914  62.084  38.195  1.00  0.00           C  
ATOM   1592  O   GLU   199      56.025  61.749  37.013  1.00  0.00           O  
ATOM   1593  CB  GLU   199      57.000  64.200  39.019  1.00  0.00           C  
ATOM   1594  CG  GLU   199      58.076  64.889  39.864  1.00  0.00           C  
ATOM   1595  CD  GLU   199      58.026  64.549  41.347  1.00  0.00           C  
ATOM   1596  OE1 GLU   199      56.941  64.304  41.911  1.00  0.00           O  
ATOM   1597  OE2 GLU   199      59.097  64.591  41.994  1.00  0.00           O  
ATOM   1598  N   THR   200      54.818  61.883  38.917  1.00  0.00           N  
ATOM   1599  CA  THR   200      53.634  61.092  38.530  1.00  0.00           C  
ATOM   1600  C   THR   200      53.883  59.582  38.448  1.00  0.00           C  
ATOM   1601  O   THR   200      53.105  58.789  38.976  1.00  0.00           O  
ATOM   1602  CB  THR   200      52.895  61.587  37.243  1.00  0.00           C  
ATOM   1603  OG1 THR   200      53.630  61.246  36.068  1.00  0.00           O  
ATOM   1604  CG2 THR   200      52.716  63.095  37.225  1.00  0.00           C  
ATOM   1605  N   VAL   201      54.985  59.149  37.854  1.00  0.00           N  
ATOM   1606  CA  VAL   201      55.261  57.719  37.705  1.00  0.00           C  
ATOM   1607  C   VAL   201      55.720  57.110  39.032  1.00  0.00           C  
ATOM   1608  O   VAL   201      55.412  55.961  39.351  1.00  0.00           O  
ATOM   1609  CB  VAL   201      56.295  57.471  36.579  1.00  0.00           C  
ATOM   1610  CG1 VAL   201      56.417  55.971  36.256  1.00  0.00           C  
ATOM   1611  CG2 VAL   201      55.881  58.226  35.300  1.00  0.00           C  
ATOM   1612  N   MET   202      56.372  57.897  39.877  1.00  0.00           N  
ATOM   1613  CA  MET   202      56.668  57.466  41.251  1.00  0.00           C  
ATOM   1614  C   MET   202      55.416  57.319  42.119  1.00  0.00           C  
ATOM   1615  O   MET   202      55.452  56.685  43.170  1.00  0.00           O  
ATOM   1616  CB  MET   202      57.593  58.466  41.946  1.00  0.00           C  
ATOM   1617  CG  MET   202      59.007  58.523  41.386  1.00  0.00           C  
ATOM   1618  SD  MET   202      60.051  59.629  42.354  1.00  0.00           S  
ATOM   1619  CE  MET   202      59.398  61.213  41.907  1.00  0.00           C  
ATOM   1620  N   ASN   203      54.302  57.897  41.694  1.00  0.00           N  
ATOM   1621  CA  ASN   203      53.102  57.972  42.527  1.00  0.00           C  
ATOM   1622  C   ASN   203      52.092  56.851  42.276  1.00  0.00           C  
ATOM   1623  O   ASN   203      51.107  56.735  43.010  1.00  0.00           O  
ATOM   1624  CB  ASN   203      52.429  59.331  42.311  1.00  0.00           C  
ATOM   1625  CG  ASN   203      53.275  60.478  42.781  1.00  0.00           C  
ATOM   1626  OD1 ASN   203      54.161  60.951  42.078  1.00  0.00           O  
ATOM   1627  ND2 ASN   203      52.996  60.956  43.960  1.00  0.00           N  
ATOM   1628  N   ILE   204      52.340  56.009  41.277  1.00  0.00           N  
ATOM   1629  CA  ILE   204      51.408  54.935  40.898  1.00  0.00           C  
ATOM   1630  C   ILE   204      51.290  53.938  42.050  1.00  0.00           C  
ATOM   1631  O   ILE   204      50.207  53.465  42.401  1.00  0.00           O  
ATOM   1632  CB  ILE   204      51.904  54.141  39.644  1.00  0.00           C  
ATOM   1633  CG1 ILE   204      52.205  55.080  38.461  1.00  0.00           C  
ATOM   1634  CG2 ILE   204      50.879  53.049  39.219  1.00  0.00           C  
ATOM   1635  CD1 ILE   204      53.000  54.424  37.331  1.00  0.00           C  
ATOM   1636  N   PHE   205      52.423  53.652  42.674  1.00  0.00           N  
ATOM   1637  CA  PHE   205      52.476  52.736  43.806  1.00  0.00           C  
ATOM   1638  C   PHE   205      51.582  53.206  44.948  1.00  0.00           C  
ATOM   1639  O   PHE   205      50.822  52.426  45.518  1.00  0.00           O  
ATOM   1640  CB  PHE   205      53.929  52.661  44.273  1.00  0.00           C  
ATOM   1641  CG  PHE   205      54.166  51.706  45.407  1.00  0.00           C  
ATOM   1642  CD1 PHE   205      54.516  50.371  45.143  1.00  0.00           C  
ATOM   1643  CD2 PHE   205      54.098  52.145  46.742  1.00  0.00           C  
ATOM   1644  CE1 PHE   205      54.835  49.486  46.194  1.00  0.00           C  
ATOM   1645  CE2 PHE   205      54.414  51.270  47.806  1.00  0.00           C  
ATOM   1646  CZ  PHE   205      54.798  49.937  47.529  1.00  0.00           C  
ATOM   1647  N   THR   206      51.643  54.493  45.254  1.00  0.00           N  
ATOM   1648  CA  THR   206      50.830  55.075  46.317  1.00  0.00           C  
ATOM   1649  C   THR   206      49.359  55.090  45.925  1.00  0.00           C  
ATOM   1650  O   THR   206      48.483  54.798  46.739  1.00  0.00           O  
ATOM   1651  CB  THR   206      51.311  56.510  46.587  1.00  0.00           C  
ATOM   1652  OG1 THR   206      52.732  56.476  46.717  1.00  0.00           O  
ATOM   1653  CG2 THR   206      50.736  57.096  47.861  1.00  0.00           C  
ATOM   1654  N   PHE   207      49.092  55.381  44.659  1.00  0.00           N  
ATOM   1655  CA  PHE   207      47.728  55.403  44.138  1.00  0.00           C  
ATOM   1656  C   PHE   207      47.063  54.046  44.322  1.00  0.00           C  
ATOM   1657  O   PHE   207      45.955  53.960  44.856  1.00  0.00           O  
ATOM   1658  CB  PHE   207      47.740  55.805  42.659  1.00  0.00           C  
ATOM   1659  CG  PHE   207      46.377  55.840  42.033  1.00  0.00           C  
ATOM   1660  CD1 PHE   207      45.577  56.991  42.129  1.00  0.00           C  
ATOM   1661  CD2 PHE   207      45.891  54.721  41.331  1.00  0.00           C  
ATOM   1662  CE1 PHE   207      44.299  57.032  41.526  1.00  0.00           C  
ATOM   1663  CE2 PHE   207      44.609  54.742  40.734  1.00  0.00           C  
ATOM   1664  CZ  PHE   207      43.815  55.900  40.834  1.00  0.00           C  
ATOM   1665  N   ARG   208      47.741  52.976  43.931  1.00  0.00           N  
ATOM   1666  CA  ARG   208      47.167  51.645  44.106  1.00  0.00           C  
ATOM   1667  C   ARG   208      47.163  51.196  45.567  1.00  0.00           C  
ATOM   1668  O   ARG   208      46.138  50.743  46.078  1.00  0.00           O  
ATOM   1669  CB  ARG   208      47.928  50.617  43.263  1.00  0.00           C  
ATOM   1670  CG  ARG   208      47.182  49.285  43.159  1.00  0.00           C  
ATOM   1671  CD  ARG   208      48.066  48.094  42.831  1.00  0.00           C  
ATOM   1672  NE  ARG   208      49.042  47.870  43.904  1.00  0.00           N  
ATOM   1673  CZ  ARG   208      48.813  47.314  45.085  1.00  0.00           C  
ATOM   1674  NH1 ARG   208      47.643  46.894  45.486  1.00  0.00           N  
ATOM   1675  NH2 ARG   208      49.795  47.297  45.934  1.00  0.00           N  
ATOM   1676  N   TRP   209      48.300  51.254  46.248  1.00  0.00           N  
ATOM   1677  CA  TRP   209      48.397  50.573  47.540  1.00  0.00           C  
ATOM   1678  C   TRP   209      47.764  51.353  48.685  1.00  0.00           C  
ATOM   1679  O   TRP   209      47.179  50.773  49.601  1.00  0.00           O  
ATOM   1680  CB  TRP   209      49.845  50.211  47.897  1.00  0.00           C  
ATOM   1681  CG  TRP   209      49.934  49.009  48.828  1.00  0.00           C  
ATOM   1682  CD1 TRP   209      48.945  48.114  49.116  1.00  0.00           C  
ATOM   1683  CD2 TRP   209      51.083  48.539  49.562  1.00  0.00           C  
ATOM   1684  NE1 TRP   209      49.388  47.114  49.929  1.00  0.00           N  
ATOM   1685  CE2 TRP   209      50.709  47.321  50.200  1.00  0.00           C  
ATOM   1686  CE3 TRP   209      52.393  49.021  49.747  1.00  0.00           C  
ATOM   1687  CZ2 TRP   209      51.615  46.558  50.962  1.00  0.00           C  
ATOM   1688  CZ3 TRP   209      53.311  48.254  50.518  1.00  0.00           C  
ATOM   1689  CH2 TRP   209      52.907  47.024  51.110  1.00  0.00           C  
ATOM   1690  N   GLY   210      47.830  52.674  48.624  1.00  0.00           N  
ATOM   1691  CA  GLY   210      47.324  53.494  49.712  1.00  0.00           C  
ATOM   1692  C   GLY   210      45.824  53.686  49.728  1.00  0.00           C  
ATOM   1693  O   GLY   210      45.282  54.229  50.690  1.00  0.00           O  
ATOM   1694  N   ASN   211      45.135  53.282  48.670  1.00  0.00           N  
ATOM   1695  CA  ASN   211      43.708  53.567  48.529  1.00  0.00           C  
ATOM   1696  C   ASN   211      42.841  52.328  48.350  1.00  0.00           C  
ATOM   1697  O   ASN   211      42.827  51.710  47.289  1.00  0.00           O  
ATOM   1698  CB  ASN   211      43.503  54.484  47.327  1.00  0.00           C  
ATOM   1699  CG  ASN   211      44.162  55.824  47.503  1.00  0.00           C  
ATOM   1700  OD1 ASN   211      43.668  56.676  48.230  1.00  0.00           O  
ATOM   1701  ND2 ASN   211      45.277  56.026  46.869  1.00  0.00           N  
ATOM   1702  N   THR   212      42.036  52.024  49.357  1.00  0.00           N  
ATOM   1703  CA  THR   212      41.060  50.940  49.285  1.00  0.00           C  
ATOM   1704  C   THR   212      39.913  51.286  48.342  1.00  0.00           C  
ATOM   1705  O   THR   212      39.169  50.410  47.921  1.00  0.00           O  
ATOM   1706  CB  THR   212      40.461  50.691  50.671  1.00  0.00           C  
ATOM   1707  OG1 THR   212      40.100  51.954  51.233  1.00  0.00           O  
ATOM   1708  CG2 THR   212      41.468  50.053  51.605  1.00  0.00           C  
ATOM   1709  N   ILE   213      39.788  52.550  47.956  1.00  0.00           N  
ATOM   1710  CA  ILE   213      38.863  52.931  46.883  1.00  0.00           C  
ATOM   1711  C   ILE   213      39.276  52.244  45.583  1.00  0.00           C  
ATOM   1712  O   ILE   213      38.434  51.686  44.878  1.00  0.00           O  
ATOM   1713  CB  ILE   213      38.807  54.481  46.699  1.00  0.00           C  
ATOM   1714  CG1 ILE   213      38.116  55.100  47.930  1.00  0.00           C  
ATOM   1715  CG2 ILE   213      38.059  54.879  45.398  1.00  0.00           C  
ATOM   1716  CD1 ILE   213      38.267  56.612  48.100  1.00  0.00           C  
ATOM   1717  N   TRP   214      40.562  52.254  45.262  1.00  0.00           N  
ATOM   1718  CA  TRP   214      41.013  51.696  43.992  1.00  0.00           C  
ATOM   1719  C   TRP   214      41.367  50.221  44.095  1.00  0.00           C  
ATOM   1720  O   TRP   214      41.286  49.490  43.117  1.00  0.00           O  
ATOM   1721  CB  TRP   214      42.219  52.480  43.473  1.00  0.00           C  
ATOM   1722  CG  TRP   214      41.953  53.954  43.383  1.00  0.00           C  
ATOM   1723  CD1 TRP   214      42.554  54.933  44.099  1.00  0.00           C  
ATOM   1724  CD2 TRP   214      41.047  54.638  42.495  1.00  0.00           C  
ATOM   1725  NE1 TRP   214      42.051  56.165  43.800  1.00  0.00           N  
ATOM   1726  CE2 TRP   214      41.153  56.030  42.779  1.00  0.00           C  
ATOM   1727  CE3 TRP   214      40.190  54.224  41.455  1.00  0.00           C  
ATOM   1728  CZ2 TRP   214      40.468  57.006  42.029  1.00  0.00           C  
ATOM   1729  CZ3 TRP   214      39.469  55.202  40.720  1.00  0.00           C  
ATOM   1730  CH2 TRP   214      39.626  56.587  41.019  1.00  0.00           C  
ATOM   1731  N   GLU   215      41.750  49.765  45.277  1.00  0.00           N  
ATOM   1732  CA  GLU   215      42.228  48.391  45.455  1.00  0.00           C  
ATOM   1733  C   GLU   215      41.391  47.246  44.854  1.00  0.00           C  
ATOM   1734  O   GLU   215      41.963  46.412  44.135  1.00  0.00           O  
ATOM   1735  CB  GLU   215      42.466  48.117  46.943  1.00  0.00           C  
ATOM   1736  CG  GLU   215      43.135  46.777  47.201  1.00  0.00           C  
ATOM   1737  CD  GLU   215      43.315  46.461  48.669  1.00  0.00           C  
ATOM   1738  OE1 GLU   215      42.740  47.132  49.553  1.00  0.00           O  
ATOM   1739  OE2 GLU   215      44.052  45.488  48.950  1.00  0.00           O  
ATOM   1740  N   PRO   216      40.061  47.177  45.085  1.00  0.00           N  
ATOM   1741  CA  PRO   216      39.362  46.024  44.501  1.00  0.00           C  
ATOM   1742  C   PRO   216      39.038  46.174  43.016  1.00  0.00           C  
ATOM   1743  O   PRO   216      38.333  45.341  42.443  1.00  0.00           O  
ATOM   1744  CB  PRO   216      38.074  45.973  45.326  1.00  0.00           C  
ATOM   1745  CG  PRO   216      37.774  47.385  45.563  1.00  0.00           C  
ATOM   1746  CD  PRO   216      39.109  48.004  45.857  1.00  0.00           C  
ATOM   1747  N   LEU   217      39.520  47.247  42.402  1.00  0.00           N  
ATOM   1748  CA  LEU   217      39.243  47.554  41.004  1.00  0.00           C  
ATOM   1749  C   LEU   217      40.462  47.288  40.122  1.00  0.00           C  
ATOM   1750  O   LEU   217      40.402  47.369  38.903  1.00  0.00           O  
ATOM   1751  CB  LEU   217      38.849  49.029  40.886  1.00  0.00           C  
ATOM   1752  CG  LEU   217      37.750  49.604  41.797  1.00  0.00           C  
ATOM   1753  CD1 LEU   217      37.616  51.109  41.574  1.00  0.00           C  
ATOM   1754  CD2 LEU   217      36.398  48.944  41.579  1.00  0.00           C  
ATOM   1755  N   TRP   218      41.596  46.979  40.733  1.00  0.00           N  
ATOM   1756  CA  TRP   218      42.838  46.744  39.990  1.00  0.00           C  
ATOM   1757  C   TRP   218      42.959  45.298  39.496  1.00  0.00           C  
ATOM   1758  O   TRP   218      43.843  44.540  39.911  1.00  0.00           O  
ATOM   1759  CB  TRP   218      44.033  47.163  40.847  1.00  0.00           C  
ATOM   1760  CG  TRP   218      44.356  48.615  40.708  1.00  0.00           C  
ATOM   1761  CD1 TRP   218      43.887  49.652  41.443  1.00  0.00           C  
ATOM   1762  CD2 TRP   218      45.271  49.199  39.768  1.00  0.00           C  
ATOM   1763  NE1 TRP   218      44.420  50.844  41.033  1.00  0.00           N  
ATOM   1764  CE2 TRP   218      45.292  50.602  40.009  1.00  0.00           C  
ATOM   1765  CE3 TRP   218      46.098  48.672  38.759  1.00  0.00           C  
ATOM   1766  CZ2 TRP   218      46.112  51.480  39.271  1.00  0.00           C  
ATOM   1767  CZ3 TRP   218      46.904  49.544  38.009  1.00  0.00           C  
ATOM   1768  CH2 TRP   218      46.916  50.943  38.283  1.00  0.00           C  
ATOM   1769  N   ASN   219      42.023  44.911  38.639  1.00  0.00           N  
ATOM   1770  CA  ASN   219      41.925  43.560  38.086  1.00  0.00           C  
ATOM   1771  C   ASN   219      41.072  43.614  36.814  1.00  0.00           C  
ATOM   1772  O   ASN   219      40.437  44.633  36.544  1.00  0.00           O  
ATOM   1773  CB  ASN   219      41.265  42.644  39.129  1.00  0.00           C  
ATOM   1774  CG  ASN   219      39.930  43.169  39.601  1.00  0.00           C  
ATOM   1775  OD1 ASN   219      39.023  43.415  38.826  1.00  0.00           O  
ATOM   1776  ND2 ASN   219      39.811  43.381  40.874  1.00  0.00           N  
ATOM   1777  N   ARG   220      41.000  42.500  36.094  1.00  0.00           N  
ATOM   1778  CA  ARG   220      40.206  42.334  34.866  1.00  0.00           C  
ATOM   1779  C   ARG   220      38.730  42.716  34.956  1.00  0.00           C  
ATOM   1780  O   ARG   220      38.134  43.132  33.956  1.00  0.00           O  
ATOM   1781  CB  ARG   220      40.358  40.861  34.435  1.00  0.00           C  
ATOM   1782  CG  ARG   220      39.527  40.368  33.257  1.00  0.00           C  
ATOM   1783  CD  ARG   220      39.916  40.987  31.925  1.00  0.00           C  
ATOM   1784  NE  ARG   220      38.977  40.542  30.889  1.00  0.00           N  
ATOM   1785  CZ  ARG   220      37.832  41.127  30.567  1.00  0.00           C  
ATOM   1786  NH1 ARG   220      37.413  42.238  31.106  1.00  0.00           N  
ATOM   1787  NH2 ARG   220      37.033  40.535  29.730  1.00  0.00           N  
ATOM   1788  N   ASN   221      38.121  42.602  36.127  1.00  0.00           N  
ATOM   1789  CA  ASN   221      36.699  42.921  36.268  1.00  0.00           C  
ATOM   1790  C   ASN   221      36.424  44.420  36.190  1.00  0.00           C  
ATOM   1791  O   ASN   221      35.273  44.795  35.987  1.00  0.00           O  
ATOM   1792  CB  ASN   221      36.093  42.335  37.550  1.00  0.00           C  
ATOM   1793  CG  ASN   221      35.897  40.841  37.467  1.00  0.00           C  
ATOM   1794  OD1 ASN   221      35.844  40.259  36.387  1.00  0.00           O  
ATOM   1795  ND2 ASN   221      35.759  40.205  38.593  1.00  0.00           N  
ATOM   1796  N   TYR   222      37.444  45.263  36.301  1.00  0.00           N  
ATOM   1797  CA  TYR   222      37.262  46.706  36.105  1.00  0.00           C  
ATOM   1798  C   TYR   222      38.283  47.417  35.217  1.00  0.00           C  
ATOM   1799  O   TYR   222      37.971  48.480  34.685  1.00  0.00           O  
ATOM   1800  CB  TYR   222      37.260  47.411  37.452  1.00  0.00           C  
ATOM   1801  CG  TYR   222      36.133  47.005  38.367  1.00  0.00           C  
ATOM   1802  CD2 TYR   222      36.310  45.978  39.316  1.00  0.00           C  
ATOM   1803  CD1 TYR   222      34.890  47.666  38.309  1.00  0.00           C  
ATOM   1804  CE2 TYR   222      35.283  45.660  40.236  1.00  0.00           C  
ATOM   1805  CE1 TYR   222      33.858  47.349  39.229  1.00  0.00           C  
ATOM   1806  CZ  TYR   222      34.078  46.372  40.202  1.00  0.00           C  
ATOM   1807  OH  TYR   222      33.104  46.126  41.135  1.00  0.00           O  
ATOM   1808  N   ILE   223      39.471  46.850  35.045  1.00  0.00           N  
ATOM   1809  CA  ILE   223      40.473  47.376  34.118  1.00  0.00           C  
ATOM   1810  C   ILE   223      40.785  46.248  33.150  1.00  0.00           C  
ATOM   1811  O   ILE   223      41.325  45.211  33.533  1.00  0.00           O  
ATOM   1812  CB  ILE   223      41.809  47.795  34.807  1.00  0.00           C  
ATOM   1813  CG1 ILE   223      41.565  48.867  35.882  1.00  0.00           C  
ATOM   1814  CG2 ILE   223      42.826  48.317  33.751  1.00  0.00           C  
ATOM   1815  CD1 ILE   223      42.781  49.188  36.777  1.00  0.00           C  
ATOM   1816  N   SER   224      40.452  46.453  31.890  1.00  0.00           N  
ATOM   1817  CA  SER   224      40.763  45.507  30.832  1.00  0.00           C  
ATOM   1818  C   SER   224      41.576  46.121  29.705  1.00  0.00           C  
ATOM   1819  O   SER   224      41.948  45.414  28.783  1.00  0.00           O  
ATOM   1820  CB  SER   224      39.490  44.930  30.256  1.00  0.00           C  
ATOM   1821  OG  SER   224      38.791  45.955  29.595  1.00  0.00           O  
ATOM   1822  N   HIS   225      41.917  47.398  29.779  1.00  0.00           N  
ATOM   1823  CA  HIS   225      42.982  47.947  28.943  1.00  0.00           C  
ATOM   1824  C   HIS   225      43.913  48.870  29.712  1.00  0.00           C  
ATOM   1825  O   HIS   225      43.481  49.791  30.408  1.00  0.00           O  
ATOM   1826  CB  HIS   225      42.414  48.728  27.759  1.00  0.00           C  
ATOM   1827  CG  HIS   225      43.473  49.369  26.916  1.00  0.00           C  
ATOM   1828  ND1 HIS   225      43.823  50.694  27.001  1.00  0.00           N  
ATOM   1829  CD2 HIS   225      44.360  48.826  26.042  1.00  0.00           C  
ATOM   1830  CE1 HIS   225      44.841  50.908  26.164  1.00  0.00           C  
ATOM   1831  NE2 HIS   225      45.185  49.803  25.533  1.00  0.00           N  
ATOM   1832  N   VAL   226      45.202  48.653  29.505  1.00  0.00           N  
ATOM   1833  CA  VAL   226      46.243  49.540  30.000  1.00  0.00           C  
ATOM   1834  C   VAL   226      47.081  49.886  28.779  1.00  0.00           C  
ATOM   1835  O   VAL   226      47.379  49.000  27.982  1.00  0.00           O  
ATOM   1836  CB  VAL   226      47.120  48.818  31.060  1.00  0.00           C  
ATOM   1837  CG1 VAL   226      48.264  49.708  31.579  1.00  0.00           C  
ATOM   1838  CG2 VAL   226      46.261  48.339  32.236  1.00  0.00           C  
ATOM   1839  N   GLU   227      47.525  51.126  28.647  1.00  0.00           N  
ATOM   1840  CA  GLU   227      48.630  51.411  27.734  1.00  0.00           C  
ATOM   1841  C   GLU   227      49.687  52.193  28.486  1.00  0.00           C  
ATOM   1842  O   GLU   227      49.374  52.945  29.415  1.00  0.00           O  
ATOM   1843  CB  GLU   227      48.245  52.139  26.435  1.00  0.00           C  
ATOM   1844  CG  GLU   227      47.719  53.548  26.578  1.00  0.00           C  
ATOM   1845  CD  GLU   227      47.574  54.262  25.245  1.00  0.00           C  
ATOM   1846  OE1 GLU   227      48.577  54.453  24.529  1.00  0.00           O  
ATOM   1847  OE2 GLU   227      46.465  54.721  24.915  1.00  0.00           O  
ATOM   1848  N   ILE   228      50.927  52.019  28.061  1.00  0.00           N  
ATOM   1849  CA  ILE   228      52.060  52.774  28.581  1.00  0.00           C  
ATOM   1850  C   ILE   228      52.557  53.495  27.339  1.00  0.00           C  
ATOM   1851  O   ILE   228      52.850  52.853  26.324  1.00  0.00           O  
ATOM   1852  CB  ILE   228      53.181  51.867  29.166  1.00  0.00           C  
ATOM   1853  CG1 ILE   228      52.665  50.948  30.297  1.00  0.00           C  
ATOM   1854  CG2 ILE   228      54.359  52.721  29.647  1.00  0.00           C  
ATOM   1855  CD1 ILE   228      52.168  51.615  31.575  1.00  0.00           C  
ATOM   1856  N   THR   229      52.589  54.817  27.394  1.00  0.00           N  
ATOM   1857  CA  THR   229      52.870  55.635  26.216  1.00  0.00           C  
ATOM   1858  C   THR   229      53.909  56.727  26.419  1.00  0.00           C  
ATOM   1859  O   THR   229      53.852  57.436  27.422  1.00  0.00           O  
ATOM   1860  CB  THR   229      51.611  56.431  25.826  1.00  0.00           C  
ATOM   1861  OG1 THR   229      50.443  55.717  26.238  1.00  0.00           O  
ATOM   1862  CG2 THR   229      51.522  56.677  24.338  1.00  0.00           C  
ATOM   1863  N   VAL   230      54.754  56.949  25.421  1.00  0.00           N  
ATOM   1864  CA  VAL   230      55.213  58.298  25.063  1.00  0.00           C  
ATOM   1865  C   VAL   230      55.022  58.459  23.558  1.00  0.00           C  
ATOM   1866  O   VAL   230      55.732  57.816  22.785  1.00  0.00           O  
ATOM   1867  CB  VAL   230      56.711  58.555  25.397  1.00  0.00           C  
ATOM   1868  CG1 VAL   230      57.127  59.975  24.977  1.00  0.00           C  
ATOM   1869  CG2 VAL   230      56.978  58.379  26.882  1.00  0.00           C  
ATOM   1870  N   ALA   231      54.051  59.254  23.127  1.00  0.00           N  
ATOM   1871  CA  ALA   231      53.751  59.370  21.704  1.00  0.00           C  
ATOM   1872  C   ALA   231      53.201  60.730  21.283  1.00  0.00           C  
ATOM   1873  O   ALA   231      52.706  61.506  22.104  1.00  0.00           O  
ATOM   1874  CB  ALA   231      52.745  58.290  21.324  1.00  0.00           C  
ATOM   1875  N   GLU   232      53.247  60.980  19.981  1.00  0.00           N  
ATOM   1876  CA  GLU   232      52.603  62.140  19.371  1.00  0.00           C  
ATOM   1877  C   GLU   232      51.779  61.699  18.179  1.00  0.00           C  
ATOM   1878  O   GLU   232      52.167  60.774  17.487  1.00  0.00           O  
ATOM   1879  CB  GLU   232      53.614  63.182  18.892  1.00  0.00           C  
ATOM   1880  CG  GLU   232      54.344  63.849  20.025  1.00  0.00           C  
ATOM   1881  CD  GLU   232      55.041  65.119  19.595  1.00  0.00           C  
ATOM   1882  OE1 GLU   232      56.018  65.066  18.815  1.00  0.00           O  
ATOM   1883  OE2 GLU   232      54.602  66.203  20.039  1.00  0.00           O  
ATOM   1884  N   ALA   233      50.689  62.405  17.908  1.00  0.00           N  
ATOM   1885  CA  ALA   233      49.793  62.119  16.785  1.00  0.00           C  
ATOM   1886  C   ALA   233      50.319  62.605  15.422  1.00  0.00           C  
ATOM   1887  O   ALA   233      49.591  62.616  14.427  1.00  0.00           O  
ATOM   1888  CB  ALA   233      48.442  62.778  17.080  1.00  0.00           C  
ATOM   1889  N   VAL   234      51.560  63.067  15.394  1.00  0.00           N  
ATOM   1890  CA  VAL   234      52.203  63.616  14.200  1.00  0.00           C  
ATOM   1891  C   VAL   234      53.569  62.958  14.152  1.00  0.00           C  
ATOM   1892  O   VAL   234      54.007  62.441  15.182  1.00  0.00           O  
ATOM   1893  CB  VAL   234      52.344  65.165  14.261  1.00  0.00           C  
ATOM   1894  CG1 VAL   234      50.967  65.824  14.162  1.00  0.00           C  
ATOM   1895  CG2 VAL   234      53.058  65.628  15.553  1.00  0.00           C  
ATOM   1896  N   GLY   235      54.202  62.945  12.987  1.00  0.00           N  
ATOM   1897  CA  GLY   235      55.485  62.284  12.794  1.00  0.00           C  
ATOM   1898  C   GLY   235      56.680  62.920  13.481  1.00  0.00           C  
ATOM   1899  O   GLY   235      56.530  63.846  14.277  1.00  0.00           O  
ATOM   1900  N   VAL   236      57.877  62.415  13.200  1.00  0.00           N  
ATOM   1901  CA  VAL   236      59.102  62.942  13.818  1.00  0.00           C  
ATOM   1902  C   VAL   236      59.388  64.349  13.297  1.00  0.00           C  
ATOM   1903  O   VAL   236      59.824  64.551  12.165  1.00  0.00           O  
ATOM   1904  CB  VAL   236      60.351  62.048  13.555  1.00  0.00           C  
ATOM   1905  CG1 VAL   236      61.581  62.608  14.289  1.00  0.00           C  
ATOM   1906  CG2 VAL   236      60.129  60.598  14.009  1.00  0.00           C  
ATOM   1907  N   GLU   237      59.118  65.347  14.119  1.00  0.00           N  
ATOM   1908  CA  GLU   237      59.265  66.731  13.691  1.00  0.00           C  
ATOM   1909  C   GLU   237      60.719  67.149  13.519  1.00  0.00           C  
ATOM   1910  O   GLU   237      61.002  67.998  12.674  1.00  0.00           O  
ATOM   1911  CB  GLU   237      58.584  67.661  14.693  1.00  0.00           C  
ATOM   1912  CG  GLU   237      57.066  67.535  14.677  1.00  0.00           C  
ATOM   1913  CD  GLU   237      56.397  68.567  15.559  1.00  0.00           C  
ATOM   1914  OE1 GLU   237      56.967  68.961  16.602  1.00  0.00           O  
ATOM   1915  OE2 GLU   237      55.286  69.027  15.215  1.00  0.00           O  
ATOM   1916  N   ASN   238      61.629  66.561  14.290  1.00  0.00           N  
ATOM   1917  CA  ASN   238      63.035  66.974  14.284  1.00  0.00           C  
ATOM   1918  C   ASN   238      64.086  65.877  14.051  1.00  0.00           C  
ATOM   1919  O   ASN   238      64.519  65.676  12.925  1.00  0.00           O  
ATOM   1920  CB  ASN   238      63.339  67.726  15.589  1.00  0.00           C  
ATOM   1921  CG  ASN   238      62.414  68.895  15.820  1.00  0.00           C  
ATOM   1922  OD1 ASN   238      61.679  68.922  16.806  1.00  0.00           O  
ATOM   1923  ND2 ASN   238      62.444  69.866  14.953  1.00  0.00           N  
ATOM   1924  N   ARG   239      64.553  65.203  15.096  1.00  0.00           N  
ATOM   1925  CA  ARG   239      65.777  64.385  15.009  1.00  0.00           C  
ATOM   1926  C   ARG   239      65.609  62.929  14.580  1.00  0.00           C  
ATOM   1927  O   ARG   239      65.882  62.010  15.350  1.00  0.00           O  
ATOM   1928  CB  ARG   239      66.545  64.442  16.342  1.00  0.00           C  
ATOM   1929  CG  ARG   239      66.979  65.844  16.791  1.00  0.00           C  
ATOM   1930  CD  ARG   239      67.926  66.501  15.793  1.00  0.00           C  
ATOM   1931  NE  ARG   239      68.438  67.793  16.265  1.00  0.00           N  
ATOM   1932  CZ  ARG   239      69.180  68.639  15.563  1.00  0.00           C  
ATOM   1933  NH1 ARG   239      69.436  68.476  14.293  1.00  0.00           N  
ATOM   1934  NH2 ARG   239      69.666  69.698  16.145  1.00  0.00           N  
ATOM   1935  N   ILE   240      65.232  62.719  13.327  1.00  0.00           N  
ATOM   1936  CA  ILE   240      65.117  61.371  12.755  1.00  0.00           C  
ATOM   1937  C   ILE   240      66.474  60.686  12.855  1.00  0.00           C  
ATOM   1938  O   ILE   240      66.557  59.520  13.235  1.00  0.00           O  
ATOM   1939  CB  ILE   240      64.746  61.361  11.231  1.00  0.00           C  
ATOM   1940  CG1 ILE   240      63.327  61.884  10.942  1.00  0.00           C  
ATOM   1941  CG2 ILE   240      64.804  59.928  10.661  1.00  0.00           C  
ATOM   1942  CD1 ILE   240      63.152  63.398  10.886  1.00  0.00           C  
ATOM   1943  N   GLY   241      67.532  61.418  12.533  1.00  0.00           N  
ATOM   1944  CA  GLY   241      68.866  60.841  12.485  1.00  0.00           C  
ATOM   1945  C   GLY   241      69.302  60.114  13.738  1.00  0.00           C  
ATOM   1946  O   GLY   241      69.974  59.086  13.650  1.00  0.00           O  
ATOM   1947  N   TYR   242      68.909  60.591  14.909  1.00  0.00           N  
ATOM   1948  CA  TYR   242      69.242  59.879  16.135  1.00  0.00           C  
ATOM   1949  C   TYR   242      68.416  58.600  16.292  1.00  0.00           C  
ATOM   1950  O   TYR   242      68.950  57.541  16.633  1.00  0.00           O  
ATOM   1951  CB  TYR   242      69.035  60.779  17.349  1.00  0.00           C  
ATOM   1952  CG  TYR   242      69.601  60.137  18.590  1.00  0.00           C  
ATOM   1953  CD1 TYR   242      70.995  59.987  18.746  1.00  0.00           C  
ATOM   1954  CD2 TYR   242      68.752  59.620  19.584  1.00  0.00           C  
ATOM   1955  CE1 TYR   242      71.529  59.284  19.858  1.00  0.00           C  
ATOM   1956  CE2 TYR   242      69.287  58.938  20.703  1.00  0.00           C  
ATOM   1957  CZ  TYR   242      70.664  58.763  20.822  1.00  0.00           C  
ATOM   1958  OH  TYR   242      71.152  58.063  21.891  1.00  0.00           O  
ATOM   1959  N   TYR   243      67.123  58.678  16.009  1.00  0.00           N  
ATOM   1960  CA  TYR   243      66.222  57.535  16.186  1.00  0.00           C  
ATOM   1961  C   TYR   243      66.519  56.409  15.202  1.00  0.00           C  
ATOM   1962  O   TYR   243      66.335  55.230  15.512  1.00  0.00           O  
ATOM   1963  CB  TYR   243      64.762  57.976  16.021  1.00  0.00           C  
ATOM   1964  CG  TYR   243      64.359  59.101  16.956  1.00  0.00           C  
ATOM   1965  CD2 TYR   243      63.667  60.231  16.471  1.00  0.00           C  
ATOM   1966  CD1 TYR   243      64.685  59.058  18.327  1.00  0.00           C  
ATOM   1967  CE2 TYR   243      63.367  61.328  17.334  1.00  0.00           C  
ATOM   1968  CE1 TYR   243      64.375  60.140  19.184  1.00  0.00           C  
ATOM   1969  CZ  TYR   243      63.749  61.274  18.676  1.00  0.00           C  
ATOM   1970  OH  TYR   243      63.518  62.313  19.536  1.00  0.00           O  
ATOM   1971  N   GLU   244      67.024  56.772  14.031  1.00  0.00           N  
ATOM   1972  CA  GLU   244      67.452  55.809  13.016  1.00  0.00           C  
ATOM   1973  C   GLU   244      68.517  54.868  13.574  1.00  0.00           C  
ATOM   1974  O   GLU   244      68.503  53.670  13.308  1.00  0.00           O  
ATOM   1975  CB  GLU   244      67.994  56.582  11.805  1.00  0.00           C  
ATOM   1976  CG  GLU   244      68.700  55.748  10.741  1.00  0.00           C  
ATOM   1977  CD  GLU   244      67.822  54.666  10.140  1.00  0.00           C  
ATOM   1978  OE1 GLU   244      66.675  54.939   9.737  1.00  0.00           O  
ATOM   1979  OE2 GLU   244      68.277  53.503  10.085  1.00  0.00           O  
ATOM   1980  N   GLY   245      69.419  55.377  14.396  1.00  0.00           N  
ATOM   1981  CA  GLY   245      70.424  54.510  14.986  1.00  0.00           C  
ATOM   1982  C   GLY   245      69.837  53.619  16.061  1.00  0.00           C  
ATOM   1983  O   GLY   245      69.938  52.392  16.007  1.00  0.00           O  
ATOM   1984  N   VAL   246      69.218  54.233  17.060  1.00  0.00           N  
ATOM   1985  CA  VAL   246      68.782  53.501  18.252  1.00  0.00           C  
ATOM   1986  C   VAL   246      67.640  52.509  18.010  1.00  0.00           C  
ATOM   1987  O   VAL   246      67.680  51.409  18.547  1.00  0.00           O  
ATOM   1988  CB  VAL   246      68.370  54.493  19.387  1.00  0.00           C  
ATOM   1989  CG1 VAL   246      68.158  53.769  20.727  1.00  0.00           C  
ATOM   1990  CG2 VAL   246      69.445  55.564  19.583  1.00  0.00           C  
ATOM   1991  N   SER   247      66.655  52.892  17.201  1.00  0.00           N  
ATOM   1992  CA  SER   247      65.295  52.313  17.140  1.00  0.00           C  
ATOM   1993  C   SER   247      64.507  52.576  18.421  1.00  0.00           C  
ATOM   1994  O   SER   247      65.051  52.694  19.517  1.00  0.00           O  
ATOM   1995  CB  SER   247      65.237  50.815  16.804  1.00  0.00           C  
ATOM   1996  OG  SER   247      65.510  50.027  17.950  1.00  0.00           O  
ATOM   1997  N   VAL   248      63.194  52.692  18.309  1.00  0.00           N  
ATOM   1998  CA  VAL   248      62.373  53.083  19.453  1.00  0.00           C  
ATOM   1999  C   VAL   248      62.182  51.888  20.388  1.00  0.00           C  
ATOM   2000  O   VAL   248      61.996  52.031  21.600  1.00  0.00           O  
ATOM   2001  CB  VAL   248      61.027  53.689  18.986  1.00  0.00           C  
ATOM   2002  CG1 VAL   248      60.305  54.354  20.153  1.00  0.00           C  
ATOM   2003  CG2 VAL   248      61.264  54.721  17.874  1.00  0.00           C  
ATOM   2004  N   ILE   249      62.346  50.692  19.835  1.00  0.00           N  
ATOM   2005  CA  ILE   249      62.279  49.458  20.620  1.00  0.00           C  
ATOM   2006  C   ILE   249      63.349  49.512  21.712  1.00  0.00           C  
ATOM   2007  O   ILE   249      63.089  49.249  22.895  1.00  0.00           O  
ATOM   2008  CB  ILE   249      62.502  48.187  19.734  1.00  0.00           C  
ATOM   2009  CG1 ILE   249      61.474  48.131  18.583  1.00  0.00           C  
ATOM   2010  CG2 ILE   249      62.410  46.908  20.594  1.00  0.00           C  
ATOM   2011  CD1 ILE   249      61.720  47.049  17.515  1.00  0.00           C  
ATOM   2012  N   ARG   250      64.553  49.910  21.323  1.00  0.00           N  
ATOM   2013  CA  ARG   250      65.678  50.001  22.254  1.00  0.00           C  
ATOM   2014  C   ARG   250      65.681  51.322  23.009  1.00  0.00           C  
ATOM   2015  O   ARG   250      66.117  51.371  24.148  1.00  0.00           O  
ATOM   2016  CB  ARG   250      66.988  49.837  21.485  1.00  0.00           C  
ATOM   2017  CG  ARG   250      67.134  48.473  20.803  1.00  0.00           C  
ATOM   2018  CD  ARG   250      68.351  48.419  19.894  1.00  0.00           C  
ATOM   2019  NE  ARG   250      68.416  47.149  19.162  1.00  0.00           N  
ATOM   2020  CZ  ARG   250      69.023  46.936  18.003  1.00  0.00           C  
ATOM   2021  NH1 ARG   250      69.672  47.848  17.330  1.00  0.00           N  
ATOM   2022  NH2 ARG   250      68.998  45.737  17.499  1.00  0.00           N  
ATOM   2023  N   ASP   251      65.168  52.391  22.423  1.00  0.00           N  
ATOM   2024  CA  ASP   251      65.090  53.674  23.132  1.00  0.00           C  
ATOM   2025  C   ASP   251      64.129  53.661  24.316  1.00  0.00           C  
ATOM   2026  O   ASP   251      64.414  54.244  25.362  1.00  0.00           O  
ATOM   2027  CB  ASP   251      64.599  54.760  22.178  1.00  0.00           C  
ATOM   2028  CG  ASP   251      64.604  56.142  22.804  1.00  0.00           C  
ATOM   2029  OD1 ASP   251      65.600  56.525  23.450  1.00  0.00           O  
ATOM   2030  OD2 ASP   251      63.646  56.911  22.572  1.00  0.00           O  
ATOM   2031  N   MET   252      62.978  53.024  24.134  1.00  0.00           N  
ATOM   2032  CA  MET   252      61.895  53.080  25.120  1.00  0.00           C  
ATOM   2033  C   MET   252      61.279  51.749  25.541  1.00  0.00           C  
ATOM   2034  O   MET   252      61.041  51.543  26.725  1.00  0.00           O  
ATOM   2035  CB  MET   252      60.744  53.930  24.562  1.00  0.00           C  
ATOM   2036  CG  MET   252      61.114  55.339  24.116  1.00  0.00           C  
ATOM   2037  SD  MET   252      61.743  56.437  25.404  1.00  0.00           S  
ATOM   2038  CE  MET   252      60.285  56.740  26.393  1.00  0.00           C  
ATOM   2039  N   ILE   253      60.923  50.887  24.597  1.00  0.00           N  
ATOM   2040  CA  ILE   253      59.972  49.808  24.900  1.00  0.00           C  
ATOM   2041  C   ILE   253      60.525  48.788  25.884  1.00  0.00           C  
ATOM   2042  O   ILE   253      59.916  48.521  26.918  1.00  0.00           O  
ATOM   2043  CB  ILE   253      59.530  49.045  23.611  1.00  0.00           C  
ATOM   2044  CG1 ILE   253      58.995  50.016  22.547  1.00  0.00           C  
ATOM   2045  CG2 ILE   253      58.479  47.948  23.912  1.00  0.00           C  
ATOM   2046  CD1 ILE   253      57.832  50.914  22.922  1.00  0.00           C  
ATOM   2047  N   GLN   254      61.679  48.225  25.561  1.00  0.00           N  
ATOM   2048  CA  GLN   254      62.257  47.159  26.371  1.00  0.00           C  
ATOM   2049  C   GLN   254      62.636  47.686  27.748  1.00  0.00           C  
ATOM   2050  O   GLN   254      62.436  47.006  28.751  1.00  0.00           O  
ATOM   2051  CB  GLN   254      63.478  46.575  25.646  1.00  0.00           C  
ATOM   2052  CG  GLN   254      64.213  45.443  26.380  1.00  0.00           C  
ATOM   2053  CD  GLN   254      65.154  45.956  27.460  1.00  0.00           C  
ATOM   2054  OE1 GLN   254      65.834  46.960  27.283  1.00  0.00           O  
ATOM   2055  NE2 GLN   254      65.182  45.305  28.587  1.00  0.00           N  
ATOM   2056  N   ASN   255      63.206  48.881  27.791  1.00  0.00           N  
ATOM   2057  CA  ASN   255      63.775  49.403  29.025  1.00  0.00           C  
ATOM   2058  C   ASN   255      62.766  50.241  29.817  1.00  0.00           C  
ATOM   2059  O   ASN   255      62.224  49.752  30.805  1.00  0.00           O  
ATOM   2060  CB  ASN   255      65.060  50.161  28.676  1.00  0.00           C  
ATOM   2061  CG  ASN   255      66.054  50.192  29.809  1.00  0.00           C  
ATOM   2062  OD1 ASN   255      66.386  49.174  30.401  1.00  0.00           O  
ATOM   2063  ND2 ASN   255      66.576  51.340  30.094  1.00  0.00           N  
ATOM   2064  N   HIS   256      62.432  51.445  29.363  1.00  0.00           N  
ATOM   2065  CA  HIS   256      61.527  52.308  30.129  1.00  0.00           C  
ATOM   2066  C   HIS   256      60.143  51.710  30.317  1.00  0.00           C  
ATOM   2067  O   HIS   256      59.575  51.743  31.408  1.00  0.00           O  
ATOM   2068  CB  HIS   256      61.261  53.654  29.440  1.00  0.00           C  
ATOM   2069  CG  HIS   256      62.408  54.611  29.448  1.00  0.00           C  
ATOM   2070  ND1 HIS   256      63.005  55.082  30.587  1.00  0.00           N  
ATOM   2071  CD2 HIS   256      62.944  55.345  28.441  1.00  0.00           C  
ATOM   2072  CE1 HIS   256      63.798  56.099  30.250  1.00  0.00           C  
ATOM   2073  NE2 HIS   256      63.812  56.287  28.946  1.00  0.00           N  
ATOM   2074  N   LEU   257      59.526  51.276  29.231  1.00  0.00           N  
ATOM   2075  CA  LEU   257      58.083  51.098  29.281  1.00  0.00           C  
ATOM   2076  C   LEU   257      57.676  49.777  29.917  1.00  0.00           C  
ATOM   2077  O   LEU   257      56.668  49.715  30.614  1.00  0.00           O  
ATOM   2078  CB  LEU   257      57.461  51.251  27.900  1.00  0.00           C  
ATOM   2079  CG  LEU   257      57.676  52.531  27.078  1.00  0.00           C  
ATOM   2080  CD1 LEU   257      56.593  52.567  26.026  1.00  0.00           C  
ATOM   2081  CD2 LEU   257      57.664  53.856  27.835  1.00  0.00           C  
ATOM   2082  N   LEU   258      58.484  48.736  29.766  1.00  0.00           N  
ATOM   2083  CA  LEU   258      58.227  47.498  30.505  1.00  0.00           C  
ATOM   2084  C   LEU   258      58.555  47.658  31.994  1.00  0.00           C  
ATOM   2085  O   LEU   258      57.939  46.995  32.830  1.00  0.00           O  
ATOM   2086  CB  LEU   258      58.977  46.304  29.901  1.00  0.00           C  
ATOM   2087  CG  LEU   258      58.515  45.774  28.528  1.00  0.00           C  
ATOM   2088  CD1 LEU   258      59.454  44.668  28.049  1.00  0.00           C  
ATOM   2089  CD2 LEU   258      57.084  45.227  28.540  1.00  0.00           C  
ATOM   2090  N   GLN   259      59.432  48.588  32.361  1.00  0.00           N  
ATOM   2091  CA  GLN   259      59.609  48.917  33.781  1.00  0.00           C  
ATOM   2092  C   GLN   259      58.328  49.548  34.308  1.00  0.00           C  
ATOM   2093  O   GLN   259      57.819  49.144  35.350  1.00  0.00           O  
ATOM   2094  CB  GLN   259      60.767  49.893  34.011  1.00  0.00           C  
ATOM   2095  CG  GLN   259      62.161  49.297  34.141  1.00  0.00           C  
ATOM   2096  CD  GLN   259      62.364  48.437  35.368  1.00  0.00           C  
ATOM   2097  OE1 GLN   259      61.855  48.735  36.432  1.00  0.00           O  
ATOM   2098  NE2 GLN   259      63.140  47.397  35.249  1.00  0.00           N  
ATOM   2099  N   MET   260      57.756  50.488  33.568  1.00  0.00           N  
ATOM   2100  CA  MET   260      56.511  51.123  34.002  1.00  0.00           C  
ATOM   2101  C   MET   260      55.364  50.122  34.067  1.00  0.00           C  
ATOM   2102  O   MET   260      54.580  50.144  35.010  1.00  0.00           O  
ATOM   2103  CB  MET   260      56.135  52.268  33.066  1.00  0.00           C  
ATOM   2104  CG  MET   260      57.118  53.422  33.099  1.00  0.00           C  
ATOM   2105  SD  MET   260      56.788  54.637  31.817  1.00  0.00           S  
ATOM   2106  CE  MET   260      55.330  55.488  32.400  1.00  0.00           C  
ATOM   2107  N   LEU   261      55.291  49.202  33.115  1.00  0.00           N  
ATOM   2108  CA  LEU   261      54.264  48.161  33.138  1.00  0.00           C  
ATOM   2109  C   LEU   261      54.349  47.315  34.403  1.00  0.00           C  
ATOM   2110  O   LEU   261      53.331  46.987  35.018  1.00  0.00           O  
ATOM   2111  CB  LEU   261      54.427  47.242  31.921  1.00  0.00           C  
ATOM   2112  CG  LEU   261      53.482  46.031  31.843  1.00  0.00           C  
ATOM   2113  CD1 LEU   261      52.020  46.435  31.842  1.00  0.00           C  
ATOM   2114  CD2 LEU   261      53.788  45.189  30.614  1.00  0.00           C  
ATOM   2115  N   SER   262      55.559  46.970  34.812  1.00  0.00           N  
ATOM   2116  CA  SER   262      55.722  46.130  35.991  1.00  0.00           C  
ATOM   2117  C   SER   262      55.304  46.836  37.283  1.00  0.00           C  
ATOM   2118  O   SER   262      54.877  46.171  38.219  1.00  0.00           O  
ATOM   2119  CB  SER   262      57.151  45.601  36.069  1.00  0.00           C  
ATOM   2120  OG  SER   262      58.084  46.624  36.359  1.00  0.00           O  
ATOM   2121  N   ILE   263      55.337  48.166  37.324  1.00  0.00           N  
ATOM   2122  CA  ILE   263      54.798  48.908  38.473  1.00  0.00           C  
ATOM   2123  C   ILE   263      53.279  48.767  38.468  1.00  0.00           C  
ATOM   2124  O   ILE   263      52.635  48.502  39.484  1.00  0.00           O  
ATOM   2125  CB  ILE   263      55.053  50.455  38.398  1.00  0.00           C  
ATOM   2126  CG1 ILE   263      56.542  50.790  38.235  1.00  0.00           C  
ATOM   2127  CG2 ILE   263      54.474  51.179  39.650  1.00  0.00           C  
ATOM   2128  CD1 ILE   263      56.795  52.246  37.809  1.00  0.00           C  
ATOM   2129  N   VAL   264      52.702  49.016  37.302  1.00  0.00           N  
ATOM   2130  CA  VAL   264      51.257  49.154  37.159  1.00  0.00           C  
ATOM   2131  C   VAL   264      50.564  47.835  37.489  1.00  0.00           C  
ATOM   2132  O   VAL   264      49.579  47.814  38.227  1.00  0.00           O  
ATOM   2133  CB  VAL   264      50.938  49.667  35.718  1.00  0.00           C  
ATOM   2134  CG1 VAL   264      49.449  49.685  35.404  1.00  0.00           C  
ATOM   2135  CG2 VAL   264      51.476  51.097  35.539  1.00  0.00           C  
ATOM   2136  N   ALA   265      51.092  46.727  36.997  1.00  0.00           N  
ATOM   2137  CA  ALA   265      50.446  45.429  37.170  1.00  0.00           C  
ATOM   2138  C   ALA   265      50.828  44.652  38.447  1.00  0.00           C  
ATOM   2139  O   ALA   265      50.388  43.513  38.627  1.00  0.00           O  
ATOM   2140  CB  ALA   265      50.729  44.597  35.921  1.00  0.00           C  
ATOM   2141  N   MET   266      51.656  45.216  39.318  1.00  0.00           N  
ATOM   2142  CA  MET   266      52.162  44.457  40.469  1.00  0.00           C  
ATOM   2143  C   MET   266      51.103  44.009  41.482  1.00  0.00           C  
ATOM   2144  O   MET   266      50.111  44.702  41.739  1.00  0.00           O  
ATOM   2145  CB  MET   266      53.264  45.243  41.196  1.00  0.00           C  
ATOM   2146  CG  MET   266      52.781  46.420  42.041  1.00  0.00           C  
ATOM   2147  SD  MET   266      54.120  47.431  42.721  1.00  0.00           S  
ATOM   2148  CE  MET   266      54.917  46.294  43.834  1.00  0.00           C  
ATOM   2149  N   GLU   267      51.348  42.856  42.088  1.00  0.00           N  
ATOM   2150  CA  GLU   267      50.612  42.413  43.273  1.00  0.00           C  
ATOM   2151  C   GLU   267      51.141  43.245  44.451  1.00  0.00           C  
ATOM   2152  O   GLU   267      52.218  43.843  44.333  1.00  0.00           O  
ATOM   2153  CB  GLU   267      50.895  40.933  43.545  1.00  0.00           C  
ATOM   2154  CG  GLU   267      50.479  39.953  42.455  1.00  0.00           C  
ATOM   2155  CD  GLU   267      48.997  39.977  42.141  1.00  0.00           C  
ATOM   2156  OE1 GLU   267      48.157  39.979  43.075  1.00  0.00           O  
ATOM   2157  OE2 GLU   267      48.653  39.978  40.938  1.00  0.00           O  
ATOM   2158  N   PRO   268      50.428  43.300  45.594  1.00  0.00           N  
ATOM   2159  CA  PRO   268      51.057  44.075  46.674  1.00  0.00           C  
ATOM   2160  C   PRO   268      52.395  43.504  47.144  1.00  0.00           C  
ATOM   2161  O   PRO   268      52.545  42.278  47.244  1.00  0.00           O  
ATOM   2162  CB  PRO   268      50.044  43.964  47.819  1.00  0.00           C  
ATOM   2163  CG  PRO   268      48.759  43.667  47.154  1.00  0.00           C  
ATOM   2164  CD  PRO   268      49.139  42.739  46.041  1.00  0.00           C  
ATOM   2165  N   PRO   269      53.377  44.368  47.453  1.00  0.00           N  
ATOM   2166  CA  PRO   269      54.600  43.753  47.977  1.00  0.00           C  
ATOM   2167  C   PRO   269      54.431  43.382  49.444  1.00  0.00           C  
ATOM   2168  O   PRO   269      53.471  43.802  50.096  1.00  0.00           O  
ATOM   2169  CB  PRO   269      55.636  44.855  47.772  1.00  0.00           C  
ATOM   2170  CG  PRO   269      54.871  46.085  48.019  1.00  0.00           C  
ATOM   2171  CD  PRO   269      53.510  45.838  47.399  1.00  0.00           C  
ATOM   2172  N   SER   270      55.369  42.626  49.993  1.00  0.00           N  
ATOM   2173  CA  SER   270      55.339  42.319  51.421  1.00  0.00           C  
ATOM   2174  C   SER   270      55.540  43.587  52.249  1.00  0.00           C  
ATOM   2175  O   SER   270      54.968  43.741  53.330  1.00  0.00           O  
ATOM   2176  CB  SER   270      56.460  41.334  51.730  1.00  0.00           C  
ATOM   2177  OG  SER   270      57.628  41.733  51.033  1.00  0.00           O  
ATOM   2178  N   GLU   271      56.349  44.501  51.733  1.00  0.00           N  
ATOM   2179  CA  GLU   271      56.757  45.716  52.429  1.00  0.00           C  
ATOM   2180  C   GLU   271      57.312  46.666  51.368  1.00  0.00           C  
ATOM   2181  O   GLU   271      57.526  46.251  50.235  1.00  0.00           O  
ATOM   2182  CB  GLU   271      57.832  45.353  53.460  1.00  0.00           C  
ATOM   2183  CG  GLU   271      59.065  44.676  52.876  1.00  0.00           C  
ATOM   2184  CD  GLU   271      59.976  44.101  53.938  1.00  0.00           C  
ATOM   2185  OE1 GLU   271      59.701  44.242  55.146  1.00  0.00           O  
ATOM   2186  OE2 GLU   271      61.011  43.501  53.572  1.00  0.00           O  
ATOM   2187  N   MET   272      57.577  47.917  51.717  1.00  0.00           N  
ATOM   2188  CA  MET   272      58.062  48.919  50.759  1.00  0.00           C  
ATOM   2189  C   MET   272      59.578  48.884  50.540  1.00  0.00           C  
ATOM   2190  O   MET   272      60.137  49.781  49.912  1.00  0.00           O  
ATOM   2191  CB  MET   272      57.668  50.326  51.230  1.00  0.00           C  
ATOM   2192  CG  MET   272      56.164  50.552  51.300  1.00  0.00           C  
ATOM   2193  SD  MET   272      55.685  52.180  51.927  1.00  0.00           S  
ATOM   2194  CE  MET   272      56.237  53.321  50.663  1.00  0.00           C  
ATOM   2195  N   ASN   273      60.266  47.876  51.060  1.00  0.00           N  
ATOM   2196  CA  ASN   273      61.713  47.782  50.850  1.00  0.00           C  
ATOM   2197  C   ASN   273      61.971  47.529  49.364  1.00  0.00           C  
ATOM   2198  O   ASN   273      61.178  46.871  48.688  1.00  0.00           O  
ATOM   2199  CB  ASN   273      62.350  46.673  51.698  1.00  0.00           C  
ATOM   2200  CG  ASN   273      62.473  47.051  53.154  1.00  0.00           C  
ATOM   2201  OD1 ASN   273      62.599  48.218  53.503  1.00  0.00           O  
ATOM   2202  ND2 ASN   273      62.427  46.084  54.021  1.00  0.00           N  
ATOM   2203  N   ALA   274      63.082  48.046  48.855  1.00  0.00           N  
ATOM   2204  CA  ALA   274      63.370  48.012  47.421  1.00  0.00           C  
ATOM   2205  C   ALA   274      63.384  46.591  46.854  1.00  0.00           C  
ATOM   2206  O   ALA   274      62.901  46.354  45.749  1.00  0.00           O  
ATOM   2207  CB  ALA   274      64.709  48.714  47.146  1.00  0.00           C  
ATOM   2208  N   LYS   275      63.920  45.632  47.597  1.00  0.00           N  
ATOM   2209  CA  LYS   275      63.910  44.242  47.134  1.00  0.00           C  
ATOM   2210  C   LYS   275      62.491  43.714  46.978  1.00  0.00           C  
ATOM   2211  O   LYS   275      62.167  43.137  45.951  1.00  0.00           O  
ATOM   2212  CB  LYS   275      64.682  43.341  48.100  1.00  0.00           C  
ATOM   2213  CG  LYS   275      64.806  41.916  47.596  1.00  0.00           C  
ATOM   2214  CD  LYS   275      65.589  41.042  48.544  1.00  0.00           C  
ATOM   2215  CE  LYS   275      65.708  39.656  47.944  1.00  0.00           C  
ATOM   2216  NZ  LYS   275      66.399  38.724  48.879  1.00  0.00           N  
ATOM   2217  N   ALA   276      61.640  43.954  47.962  1.00  0.00           N  
ATOM   2218  CA  ALA   276      60.282  43.424  47.949  1.00  0.00           C  
ATOM   2219  C   ALA   276      59.453  43.992  46.794  1.00  0.00           C  
ATOM   2220  O   ALA   276      58.680  43.272  46.162  1.00  0.00           O  
ATOM   2221  CB  ALA   276      59.616  43.731  49.284  1.00  0.00           C  
ATOM   2222  N   ILE   277      59.625  45.272  46.498  1.00  0.00           N  
ATOM   2223  CA  ILE   277      58.909  45.885  45.377  1.00  0.00           C  
ATOM   2224  C   ILE   277      59.403  45.267  44.062  1.00  0.00           C  
ATOM   2225  O   ILE   277      58.611  44.881  43.199  1.00  0.00           O  
ATOM   2226  CB  ILE   277      59.087  47.436  45.372  1.00  0.00           C  
ATOM   2227  CG1 ILE   277      58.510  48.045  46.670  1.00  0.00           C  
ATOM   2228  CG2 ILE   277      58.386  48.072  44.154  1.00  0.00           C  
ATOM   2229  CD1 ILE   277      58.751  49.557  46.856  1.00  0.00           C  
ATOM   2230  N   ARG   278      60.714  45.126  43.908  1.00  0.00           N  
ATOM   2231  CA  ARG   278      61.285  44.562  42.678  1.00  0.00           C  
ATOM   2232  C   ARG   278      60.987  43.078  42.513  1.00  0.00           C  
ATOM   2233  O   ARG   278      60.882  42.579  41.398  1.00  0.00           O  
ATOM   2234  CB  ARG   278      62.789  44.832  42.625  1.00  0.00           C  
ATOM   2235  CG  ARG   278      63.101  46.330  42.477  1.00  0.00           C  
ATOM   2236  CD  ARG   278      64.588  46.632  42.486  1.00  0.00           C  
ATOM   2237  NE  ARG   278      65.225  46.215  43.744  1.00  0.00           N  
ATOM   2238  CZ  ARG   278      66.529  46.092  43.962  1.00  0.00           C  
ATOM   2239  NH1 ARG   278      67.444  46.376  43.075  1.00  0.00           N  
ATOM   2240  NH2 ARG   278      66.945  45.651  45.112  1.00  0.00           N  
ATOM   2241  N   ASP   279      60.790  42.372  43.613  1.00  0.00           N  
ATOM   2242  CA  ASP   279      60.356  40.978  43.555  1.00  0.00           C  
ATOM   2243  C   ASP   279      58.989  40.882  42.906  1.00  0.00           C  
ATOM   2244  O   ASP   279      58.771  40.019  42.058  1.00  0.00           O  
ATOM   2245  CB  ASP   279      60.300  40.346  44.949  1.00  0.00           C  
ATOM   2246  CG  ASP   279      61.674  40.025  45.502  1.00  0.00           C  
ATOM   2247  OD1 ASP   279      62.617  39.833  44.701  1.00  0.00           O  
ATOM   2248  OD2 ASP   279      61.825  39.855  46.723  1.00  0.00           O  
ATOM   2249  N   GLU   280      58.079  41.784  43.245  1.00  0.00           N  
ATOM   2250  CA  GLU   280      56.754  41.752  42.634  1.00  0.00           C  
ATOM   2251  C   GLU   280      56.794  42.157  41.175  1.00  0.00           C  
ATOM   2252  O   GLU   280      56.082  41.586  40.351  1.00  0.00           O  
ATOM   2253  CB  GLU   280      55.778  42.691  43.334  1.00  0.00           C  
ATOM   2254  CG  GLU   280      55.487  42.346  44.766  1.00  0.00           C  
ATOM   2255  CD  GLU   280      55.041  40.910  44.950  1.00  0.00           C  
ATOM   2256  OE1 GLU   280      54.266  40.381  44.128  1.00  0.00           O  
ATOM   2257  OE2 GLU   280      55.512  40.259  45.911  1.00  0.00           O  
ATOM   2258  N   LYS   281      57.643  43.117  40.843  1.00  0.00           N  
ATOM   2259  CA  LYS   281      57.797  43.532  39.450  1.00  0.00           C  
ATOM   2260  C   LYS   281      58.308  42.375  38.613  1.00  0.00           C  
ATOM   2261  O   LYS   281      57.796  42.113  37.536  1.00  0.00           O  
ATOM   2262  CB  LYS   281      58.779  44.692  39.357  1.00  0.00           C  
ATOM   2263  CG  LYS   281      58.210  46.004  39.881  1.00  0.00           C  
ATOM   2264  CD  LYS   281      59.296  47.040  40.079  1.00  0.00           C  
ATOM   2265  CE  LYS   281      59.956  47.520  38.796  1.00  0.00           C  
ATOM   2266  NZ  LYS   281      61.436  47.610  38.952  1.00  0.00           N  
ATOM   2267  N   LEU   282      59.277  41.631  39.120  1.00  0.00           N  
ATOM   2268  CA  LEU   282      59.786  40.476  38.388  1.00  0.00           C  
ATOM   2269  C   LEU   282      58.730  39.381  38.213  1.00  0.00           C  
ATOM   2270  O   LEU   282      58.673  38.745  37.163  1.00  0.00           O  
ATOM   2271  CB  LEU   282      61.034  39.935  39.084  1.00  0.00           C  
ATOM   2272  CG  LEU   282      61.814  38.841  38.337  1.00  0.00           C  
ATOM   2273  CD1 LEU   282      62.316  39.277  36.958  1.00  0.00           C  
ATOM   2274  CD2 LEU   282      62.994  38.425  39.199  1.00  0.00           C  
ATOM   2275  N   LYS   283      57.832  39.212  39.177  1.00  0.00           N  
ATOM   2276  CA  LYS   283      56.706  38.281  39.004  1.00  0.00           C  
ATOM   2277  C   LYS   283      55.793  38.702  37.861  1.00  0.00           C  
ATOM   2278  O   LYS   283      55.306  37.854  37.111  1.00  0.00           O  
ATOM   2279  CB  LYS   283      55.852  38.180  40.270  1.00  0.00           C  
ATOM   2280  CG  LYS   283      56.518  37.513  41.458  1.00  0.00           C  
ATOM   2281  CD  LYS   283      55.628  37.635  42.674  1.00  0.00           C  
ATOM   2282  CE  LYS   283      56.311  37.119  43.927  1.00  0.00           C  
ATOM   2283  NZ  LYS   283      55.440  37.341  45.124  1.00  0.00           N  
ATOM   2284  N   VAL   284      55.580  40.000  37.692  1.00  0.00           N  
ATOM   2285  CA  VAL   284      54.793  40.489  36.558  1.00  0.00           C  
ATOM   2286  C   VAL   284      55.541  40.139  35.282  1.00  0.00           C  
ATOM   2287  O   VAL   284      54.963  39.592  34.351  1.00  0.00           O  
ATOM   2288  CB  VAL   284      54.575  42.032  36.592  1.00  0.00           C  
ATOM   2289  CG1 VAL   284      53.875  42.529  35.327  1.00  0.00           C  
ATOM   2290  CG2 VAL   284      53.762  42.436  37.814  1.00  0.00           C  
ATOM   2291  N   LEU   285      56.834  40.426  35.242  1.00  0.00           N  
ATOM   2292  CA  LEU   285      57.608  40.222  34.021  1.00  0.00           C  
ATOM   2293  C   LEU   285      57.699  38.761  33.605  1.00  0.00           C  
ATOM   2294  O   LEU   285      57.604  38.452  32.423  1.00  0.00           O  
ATOM   2295  CB  LEU   285      59.013  40.802  34.173  1.00  0.00           C  
ATOM   2296  CG  LEU   285      59.134  42.310  34.427  1.00  0.00           C  
ATOM   2297  CD1 LEU   285      60.584  42.627  34.718  1.00  0.00           C  
ATOM   2298  CD2 LEU   285      58.611  43.153  33.273  1.00  0.00           C  
ATOM   2299  N   ARG   286      57.811  37.842  34.554  1.00  0.00           N  
ATOM   2300  CA  ARG   286      57.804  36.420  34.203  1.00  0.00           C  
ATOM   2301  C   ARG   286      56.469  35.971  33.635  1.00  0.00           C  
ATOM   2302  O   ARG   286      56.432  35.035  32.832  1.00  0.00           O  
ATOM   2303  CB  ARG   286      58.130  35.536  35.403  1.00  0.00           C  
ATOM   2304  CG  ARG   286      59.599  35.516  35.784  1.00  0.00           C  
ATOM   2305  CD  ARG   286      59.842  34.405  36.794  1.00  0.00           C  
ATOM   2306  NE  ARG   286      59.213  34.691  38.088  1.00  0.00           N  
ATOM   2307  CZ  ARG   286      59.808  35.174  39.167  1.00  0.00           C  
ATOM   2308  NH1 ARG   286      61.094  35.385  39.260  1.00  0.00           N  
ATOM   2309  NH2 ARG   286      59.064  35.451  40.192  1.00  0.00           N  
ATOM   2310  N   ALA   287      55.382  36.609  34.044  1.00  0.00           N  
ATOM   2311  CA  ALA   287      54.054  36.292  33.528  1.00  0.00           C  
ATOM   2312  C   ALA   287      53.776  36.929  32.161  1.00  0.00           C  
ATOM   2313  O   ALA   287      52.782  36.586  31.521  1.00  0.00           O  
ATOM   2314  CB  ALA   287      52.996  36.726  34.540  1.00  0.00           C  
ATOM   2315  N   ILE   288      54.617  37.851  31.710  1.00  0.00           N  
ATOM   2316  CA  ILE   288      54.436  38.450  30.388  1.00  0.00           C  
ATOM   2317  C   ILE   288      54.845  37.416  29.342  1.00  0.00           C  
ATOM   2318  O   ILE   288      55.961  36.886  29.361  1.00  0.00           O  
ATOM   2319  CB  ILE   288      55.265  39.753  30.180  1.00  0.00           C  
ATOM   2320  CG1 ILE   288      54.759  40.864  31.110  1.00  0.00           C  
ATOM   2321  CG2 ILE   288      55.163  40.255  28.721  1.00  0.00           C  
ATOM   2322  CD1 ILE   288      55.644  42.098  31.214  1.00  0.00           C  
ATOM   2323  N   ARG   289      53.947  37.125  28.414  1.00  0.00           N  
ATOM   2324  CA  ARG   289      54.278  36.324  27.238  1.00  0.00           C  
ATOM   2325  C   ARG   289      54.904  37.259  26.208  1.00  0.00           C  
ATOM   2326  O   ARG   289      54.525  38.427  26.121  1.00  0.00           O  
ATOM   2327  CB  ARG   289      53.030  35.671  26.647  1.00  0.00           C  
ATOM   2328  CG  ARG   289      52.287  34.722  27.575  1.00  0.00           C  
ATOM   2329  CD  ARG   289      51.202  34.043  26.764  1.00  0.00           C  
ATOM   2330  NE  ARG   289      50.366  33.109  27.530  1.00  0.00           N  
ATOM   2331  CZ  ARG   289      49.332  32.433  27.046  1.00  0.00           C  
ATOM   2332  NH1 ARG   289      48.974  32.465  25.787  1.00  0.00           N  
ATOM   2333  NH2 ARG   289      48.612  31.723  27.863  1.00  0.00           N  
ATOM   2334  N   ALA   290      55.868  36.748  25.459  1.00  0.00           N  
ATOM   2335  CA  ALA   290      56.617  37.528  24.478  1.00  0.00           C  
ATOM   2336  C   ALA   290      55.762  38.036  23.306  1.00  0.00           C  
ATOM   2337  O   ALA   290      54.597  37.664  23.146  1.00  0.00           O  
ATOM   2338  CB  ALA   290      57.781  36.663  23.955  1.00  0.00           C  
ATOM   2339  N   VAL   291      56.395  38.842  22.461  1.00  0.00           N  
ATOM   2340  CA  VAL   291      55.770  39.406  21.258  1.00  0.00           C  
ATOM   2341  C   VAL   291      55.194  38.300  20.371  1.00  0.00           C  
ATOM   2342  O   VAL   291      55.873  37.306  20.105  1.00  0.00           O  
ATOM   2343  CB  VAL   291      56.844  40.194  20.427  1.00  0.00           C  
ATOM   2344  CG1 VAL   291      56.278  40.736  19.107  1.00  0.00           C  
ATOM   2345  CG2 VAL   291      57.438  41.350  21.246  1.00  0.00           C  
ATOM   2346  N   GLN   292      53.965  38.473  19.897  1.00  0.00           N  
ATOM   2347  CA  GLN   292      53.374  37.586  18.892  1.00  0.00           C  
ATOM   2348  C   GLN   292      53.526  38.265  17.535  1.00  0.00           C  
ATOM   2349  O   GLN   292      53.661  39.484  17.461  1.00  0.00           O  
ATOM   2350  CB  GLN   292      51.897  37.308  19.185  1.00  0.00           C  
ATOM   2351  CG  GLN   292      51.696  36.440  20.417  1.00  0.00           C  
ATOM   2352  CD  GLN   292      50.254  36.029  20.612  1.00  0.00           C  
ATOM   2353  OE1 GLN   292      49.395  36.835  20.949  1.00  0.00           O  
ATOM   2354  NE2 GLN   292      49.972  34.772  20.413  1.00  0.00           N  
ATOM   2355  N   LYS   293      53.525  37.476  16.468  1.00  0.00           N  
ATOM   2356  CA  LYS   293      53.780  37.974  15.113  1.00  0.00           C  
ATOM   2357  C   LYS   293      52.628  37.702  14.148  1.00  0.00           C  
ATOM   2358  O   LYS   293      52.692  38.041  12.977  1.00  0.00           O  
ATOM   2359  CB  LYS   293      55.084  37.326  14.623  1.00  0.00           C  
ATOM   2360  CG  LYS   293      55.835  38.052  13.506  1.00  0.00           C  
ATOM   2361  CD  LYS   293      56.486  39.352  13.969  1.00  0.00           C  
ATOM   2362  CE  LYS   293      57.099  40.112  12.799  1.00  0.00           C  
ATOM   2363  NZ  LYS   293      58.092  39.311  12.025  1.00  0.00           N  
ATOM   2364  N   ASP   294      51.558  37.082  14.621  1.00  0.00           N  
ATOM   2365  CA  ASP   294      50.366  36.896  13.785  1.00  0.00           C  
ATOM   2366  C   ASP   294      49.553  38.176  13.670  1.00  0.00           C  
ATOM   2367  O   ASP   294      48.706  38.309  12.792  1.00  0.00           O  
ATOM   2368  CB  ASP   294      49.442  35.818  14.352  1.00  0.00           C  
ATOM   2369  CG  ASP   294      49.862  34.424  13.958  1.00  0.00           C  
ATOM   2370  OD1 ASP   294      50.498  34.238  12.899  1.00  0.00           O  
ATOM   2371  OD2 ASP   294      49.529  33.470  14.696  1.00  0.00           O  
ATOM   2372  N   ASP   295      49.801  39.113  14.569  1.00  0.00           N  
ATOM   2373  CA  ASP   295      49.213  40.446  14.500  1.00  0.00           C  
ATOM   2374  C   ASP   295      50.236  41.257  13.719  1.00  0.00           C  
ATOM   2375  O   ASP   295      51.413  41.231  14.095  1.00  0.00           O  
ATOM   2376  CB  ASP   295      49.067  41.017  15.911  1.00  0.00           C  
ATOM   2377  CG  ASP   295      48.026  40.288  16.732  1.00  0.00           C  
ATOM   2378  OD1 ASP   295      46.864  40.178  16.282  1.00  0.00           O  
ATOM   2379  OD2 ASP   295      48.312  39.873  17.872  1.00  0.00           O  
ATOM   2380  N   VAL   296      49.848  41.904  12.624  1.00  0.00           N  
ATOM   2381  CA  VAL   296      50.798  42.588  11.729  1.00  0.00           C  
ATOM   2382  C   VAL   296      50.332  43.904  11.064  1.00  0.00           C  
ATOM   2383  O   VAL   296      49.814  43.869   9.950  1.00  0.00           O  
ATOM   2384  CB  VAL   296      51.311  41.598  10.620  1.00  0.00           C  
ATOM   2385  CG1 VAL   296      52.481  40.755  11.123  1.00  0.00           C  
ATOM   2386  CG2 VAL   296      50.228  40.626  10.129  1.00  0.00           C  
ATOM   2387  N   VAL   297      50.551  45.049  11.722  1.00  0.00           N  
ATOM   2388  CA  VAL   297      50.773  46.370  11.076  1.00  0.00           C  
ATOM   2389  C   VAL   297      51.754  47.279  11.847  1.00  0.00           C  
ATOM   2390  O   VAL   297      51.373  47.892  12.839  1.00  0.00           O  
ATOM   2391  CB  VAL   297      49.481  47.249  10.900  1.00  0.00           C  
ATOM   2392  CG1 VAL   297      49.800  48.627  10.243  1.00  0.00           C  
ATOM   2393  CG2 VAL   297      48.430  46.561  10.056  1.00  0.00           C  
ATOM   2394  N   LEU   298      52.985  47.437  11.368  1.00  0.00           N  
ATOM   2395  CA  LEU   298      53.896  48.512  11.796  1.00  0.00           C  
ATOM   2396  C   LEU   298      54.870  48.671  10.638  1.00  0.00           C  
ATOM   2397  O   LEU   298      55.220  47.692  10.004  1.00  0.00           O  
ATOM   2398  CB  LEU   298      54.626  48.137  13.097  1.00  0.00           C  
ATOM   2399  CG  LEU   298      55.691  49.002  13.791  1.00  0.00           C  
ATOM   2400  CD1 LEU   298      55.796  48.547  15.247  1.00  0.00           C  
ATOM   2401  CD2 LEU   298      57.092  48.923  13.178  1.00  0.00           C  
ATOM   2402  N   GLY   299      55.314  49.870  10.313  1.00  0.00           N  
ATOM   2403  CA  GLY   299      56.257  50.007   9.220  1.00  0.00           C  
ATOM   2404  C   GLY   299      56.582  51.471   9.129  1.00  0.00           C  
ATOM   2405  O   GLY   299      56.180  52.212  10.024  1.00  0.00           O  
ATOM   2406  N   GLN   300      57.245  51.897   8.067  1.00  0.00           N  
ATOM   2407  CA  GLN   300      57.416  53.320   7.812  1.00  0.00           C  
ATOM   2408  C   GLN   300      56.000  53.844   7.593  1.00  0.00           C  
ATOM   2409  O   GLN   300      55.243  53.287   6.793  1.00  0.00           O  
ATOM   2410  CB  GLN   300      58.278  53.564   6.573  1.00  0.00           C  
ATOM   2411  CG  GLN   300      59.725  53.088   6.708  1.00  0.00           C  
ATOM   2412  CD  GLN   300      60.560  53.433   5.489  1.00  0.00           C  
ATOM   2413  OE1 GLN   300      60.158  54.233   4.655  1.00  0.00           O  
ATOM   2414  NE2 GLN   300      61.723  52.858   5.380  1.00  0.00           N  
ATOM   2415  N   TYR   301      55.607  54.850   8.361  1.00  0.00           N  
ATOM   2416  CA  TYR   301      54.252  55.372   8.254  1.00  0.00           C  
ATOM   2417  C   TYR   301      54.111  56.124   6.930  1.00  0.00           C  
ATOM   2418  O   TYR   301      55.109  56.517   6.328  1.00  0.00           O  
ATOM   2419  CB  TYR   301      53.891  56.218   9.483  1.00  0.00           C  
ATOM   2420  CG  TYR   301      54.262  57.688   9.452  1.00  0.00           C  
ATOM   2421  CD1 TYR   301      55.553  58.137   9.115  1.00  0.00           C  
ATOM   2422  CD2 TYR   301      53.299  58.651   9.790  1.00  0.00           C  
ATOM   2423  CE1 TYR   301      55.850  59.525   9.075  1.00  0.00           C  
ATOM   2424  CE2 TYR   301      53.593  60.032   9.748  1.00  0.00           C  
ATOM   2425  CZ  TYR   301      54.860  60.454   9.375  1.00  0.00           C  
ATOM   2426  OH  TYR   301      55.136  61.790   9.316  1.00  0.00           O  
ATOM   2427  N   ILE   302      52.893  56.318   6.448  1.00  0.00           N  
ATOM   2428  CA  ILE   302      52.703  56.996   5.166  1.00  0.00           C  
ATOM   2429  C   ILE   302      53.124  58.445   5.423  1.00  0.00           C  
ATOM   2430  O   ILE   302      52.720  59.042   6.428  1.00  0.00           O  
ATOM   2431  CB  ILE   302      51.238  56.896   4.644  1.00  0.00           C  
ATOM   2432  CG1 ILE   302      50.802  55.417   4.558  1.00  0.00           C  
ATOM   2433  CG2 ILE   302      51.104  57.572   3.257  1.00  0.00           C  
ATOM   2434  CD1 ILE   302      49.317  55.175   4.270  1.00  0.00           C  
ATOM   2435  N   GLY   303      53.973  58.984   4.561  1.00  0.00           N  
ATOM   2436  CA  GLY   303      54.549  60.301   4.781  1.00  0.00           C  
ATOM   2437  C   GLY   303      55.936  60.246   5.393  1.00  0.00           C  
ATOM   2438  O   GLY   303      56.566  61.280   5.580  1.00  0.00           O  
ATOM   2439  N   TYR   304      56.474  59.065   5.667  1.00  0.00           N  
ATOM   2440  CA  TYR   304      57.842  58.977   6.183  1.00  0.00           C  
ATOM   2441  C   TYR   304      58.849  59.454   5.148  1.00  0.00           C  
ATOM   2442  O   TYR   304      59.896  60.023   5.468  1.00  0.00           O  
ATOM   2443  CB  TYR   304      58.195  57.555   6.609  1.00  0.00           C  
ATOM   2444  CG  TYR   304      59.404  57.489   7.510  1.00  0.00           C  
ATOM   2445  CD1 TYR   304      59.478  58.257   8.695  1.00  0.00           C  
ATOM   2446  CD2 TYR   304      60.483  56.646   7.191  1.00  0.00           C  
ATOM   2447  CE1 TYR   304      60.615  58.188   9.532  1.00  0.00           C  
ATOM   2448  CE2 TYR   304      61.591  56.530   8.059  1.00  0.00           C  
ATOM   2449  CZ  TYR   304      61.653  57.315   9.210  1.00  0.00           C  
ATOM   2450  OH  TYR   304      62.730  57.225  10.047  1.00  0.00           O  
ATOM   2451  N   ARG   305      58.492  59.278   3.884  1.00  0.00           N  
ATOM   2452  CA  ARG   305      59.326  59.739   2.777  1.00  0.00           C  
ATOM   2453  C   ARG   305      59.476  61.260   2.705  1.00  0.00           C  
ATOM   2454  O   ARG   305      60.390  61.765   2.064  1.00  0.00           O  
ATOM   2455  CB  ARG   305      58.805  59.155   1.459  1.00  0.00           C  
ATOM   2456  CG  ARG   305      59.844  58.990   0.343  1.00  0.00           C  
ATOM   2457  CD  ARG   305      60.788  57.801   0.551  1.00  0.00           C  
ATOM   2458  NE  ARG   305      61.898  58.051   1.486  1.00  0.00           N  
ATOM   2459  CZ  ARG   305      62.839  57.183   1.833  1.00  0.00           C  
ATOM   2460  NH1 ARG   305      62.905  55.967   1.359  1.00  0.00           N  
ATOM   2461  NH2 ARG   305      63.746  57.556   2.689  1.00  0.00           N  
ATOM   2462  N   GLU   306      58.638  62.000   3.416  1.00  0.00           N  
ATOM   2463  CA  GLU   306      58.775  63.456   3.482  1.00  0.00           C  
ATOM   2464  C   GLU   306      59.958  63.881   4.343  1.00  0.00           C  
ATOM   2465  O   GLU   306      60.495  64.974   4.183  1.00  0.00           O  
ATOM   2466  CB  GLU   306      57.547  64.089   4.136  1.00  0.00           C  
ATOM   2467  CG  GLU   306      56.237  63.849   3.425  1.00  0.00           C  
ATOM   2468  CD  GLU   306      55.056  64.469   4.155  1.00  0.00           C  
ATOM   2469  OE1 GLU   306      55.237  65.229   5.137  1.00  0.00           O  
ATOM   2470  OE2 GLU   306      53.905  64.203   3.737  1.00  0.00           O  
ATOM   2471  N   HIS   307      60.323  63.057   5.312  1.00  0.00           N  
ATOM   2472  CA  HIS   307      61.333  63.448   6.289  1.00  0.00           C  
ATOM   2473  C   HIS   307      62.731  63.373   5.683  1.00  0.00           C  
ATOM   2474  O   HIS   307      63.081  62.414   4.994  1.00  0.00           O  
ATOM   2475  CB  HIS   307      61.243  62.541   7.509  1.00  0.00           C  
ATOM   2476  CG  HIS   307      59.949  62.651   8.249  1.00  0.00           C  
ATOM   2477  ND1 HIS   307      59.698  63.547   9.258  1.00  0.00           N  
ATOM   2478  CD2 HIS   307      58.814  61.920   8.140  1.00  0.00           C  
ATOM   2479  CE1 HIS   307      58.479  63.299   9.737  1.00  0.00           C  
ATOM   2480  NE2 HIS   307      57.900  62.307   9.092  1.00  0.00           N  
ATOM   2481  N   GLU   308      63.529  64.400   5.921  1.00  0.00           N  
ATOM   2482  CA  GLU   308      64.820  64.557   5.248  1.00  0.00           C  
ATOM   2483  C   GLU   308      66.005  63.959   6.001  1.00  0.00           C  
ATOM   2484  O   GLU   308      67.093  63.802   5.446  1.00  0.00           O  
ATOM   2485  CB  GLU   308      65.081  66.045   5.034  1.00  0.00           C  
ATOM   2486  CG  GLU   308      64.107  66.708   4.080  1.00  0.00           C  
ATOM   2487  CD  GLU   308      64.530  68.124   3.739  1.00  0.00           C  
ATOM   2488  OE1 GLU   308      65.227  68.779   4.546  1.00  0.00           O  
ATOM   2489  OE2 GLU   308      64.187  68.612   2.639  1.00  0.00           O  
ATOM   2490  N   GLY   309      65.801  63.611   7.264  1.00  0.00           N  
ATOM   2491  CA  GLY   309      66.861  63.007   8.060  1.00  0.00           C  
ATOM   2492  C   GLY   309      66.984  61.506   7.877  1.00  0.00           C  
ATOM   2493  O   GLY   309      67.900  60.875   8.404  1.00  0.00           O  
ATOM   2494  N   VAL   310      66.048  60.927   7.140  1.00  0.00           N  
ATOM   2495  CA  VAL   310      65.968  59.477   6.937  1.00  0.00           C  
ATOM   2496  C   VAL   310      67.020  59.081   5.893  1.00  0.00           C  
ATOM   2497  O   VAL   310      67.083  59.737   4.849  1.00  0.00           O  
ATOM   2498  CB  VAL   310      64.559  59.103   6.358  1.00  0.00           C  
ATOM   2499  CG1 VAL   310      64.326  57.608   6.326  1.00  0.00           C  
ATOM   2500  CG2 VAL   310      63.413  59.710   7.162  1.00  0.00           C  
ATOM   2501  N   PRO   311      67.843  58.038   6.117  1.00  0.00           N  
ATOM   2502  CA  PRO   311      68.647  57.622   4.955  1.00  0.00           C  
ATOM   2503  C   PRO   311      67.739  57.043   3.866  1.00  0.00           C  
ATOM   2504  O   PRO   311      66.651  56.555   4.152  1.00  0.00           O  
ATOM   2505  CB  PRO   311      69.600  56.580   5.547  1.00  0.00           C  
ATOM   2506  CG  PRO   311      68.871  56.010   6.683  1.00  0.00           C  
ATOM   2507  CD  PRO   311      68.088  57.160   7.276  1.00  0.00           C  
ATOM   2508  N   GLU   312      68.116  57.122   2.600  1.00  0.00           N  
ATOM   2509  CA  GLU   312      67.167  56.738   1.549  1.00  0.00           C  
ATOM   2510  C   GLU   312      66.749  55.275   1.641  1.00  0.00           C  
ATOM   2511  O   GLU   312      65.568  54.963   1.516  1.00  0.00           O  
ATOM   2512  CB  GLU   312      67.731  57.018   0.161  1.00  0.00           C  
ATOM   2513  CG  GLU   312      67.845  58.501  -0.146  1.00  0.00           C  
ATOM   2514  CD  GLU   312      68.425  58.766  -1.522  1.00  0.00           C  
ATOM   2515  OE1 GLU   312      69.046  57.859  -2.124  1.00  0.00           O  
ATOM   2516  OE2 GLU   312      68.287  59.902  -2.024  1.00  0.00           O  
ATOM   2517  N   ASP   313      67.676  54.372   1.919  1.00  0.00           N  
ATOM   2518  CA  ASP   313      67.332  52.957   2.071  1.00  0.00           C  
ATOM   2519  C   ASP   313      67.191  52.549   3.538  1.00  0.00           C  
ATOM   2520  O   ASP   313      67.742  51.539   3.984  1.00  0.00           O  
ATOM   2521  CB  ASP   313      68.350  52.076   1.350  1.00  0.00           C  
ATOM   2522  CG  ASP   313      67.821  50.674   1.091  1.00  0.00           C  
ATOM   2523  OD1 ASP   313      66.586  50.460   1.139  1.00  0.00           O  
ATOM   2524  OD2 ASP   313      68.634  49.773   0.783  1.00  0.00           O  
ATOM   2525  N   ALA   314      66.507  53.375   4.316  1.00  0.00           N  
ATOM   2526  CA  ALA   314      66.306  53.095   5.736  1.00  0.00           C  
ATOM   2527  C   ALA   314      65.568  51.780   5.967  1.00  0.00           C  
ATOM   2528  O   ALA   314      64.583  51.480   5.290  1.00  0.00           O  
ATOM   2529  CB  ALA   314      65.515  54.219   6.382  1.00  0.00           C  
ATOM   2530  N   THR   315      66.027  51.028   6.952  1.00  0.00           N  
ATOM   2531  CA  THR   315      65.359  49.806   7.386  1.00  0.00           C  
ATOM   2532  C   THR   315      65.056  49.796   8.883  1.00  0.00           C  
ATOM   2533  O   THR   315      64.485  48.835   9.391  1.00  0.00           O  
ATOM   2534  CB  THR   315      66.217  48.580   7.034  1.00  0.00           C  
ATOM   2535  OG1 THR   315      67.525  48.756   7.584  1.00  0.00           O  
ATOM   2536  CG2 THR   315      66.360  48.411   5.531  1.00  0.00           C  
ATOM   2537  N   THR   316      65.406  50.845   9.616  1.00  0.00           N  
ATOM   2538  CA  THR   316      65.052  50.898  11.037  1.00  0.00           C  
ATOM   2539  C   THR   316      63.659  51.499  11.225  1.00  0.00           C  
ATOM   2540  O   THR   316      63.434  52.643  10.815  1.00  0.00           O  
ATOM   2541  CB  THR   316      66.014  51.797  11.833  1.00  0.00           C  
ATOM   2542  OG1 THR   316      67.359  51.411  11.548  1.00  0.00           O  
ATOM   2543  CG2 THR   316      65.798  51.648  13.325  1.00  0.00           C  
ATOM   2544  N   PRO   317      62.704  50.780  11.842  1.00  0.00           N  
ATOM   2545  CA  PRO   317      61.453  51.526  12.037  1.00  0.00           C  
ATOM   2546  C   PRO   317      61.566  52.619  13.109  1.00  0.00           C  
ATOM   2547  O   PRO   317      62.235  52.456  14.135  1.00  0.00           O  
ATOM   2548  CB  PRO   317      60.471  50.430  12.456  1.00  0.00           C  
ATOM   2549  CG  PRO   317      61.325  49.435  13.172  1.00  0.00           C  
ATOM   2550  CD  PRO   317      62.606  49.406  12.373  1.00  0.00           C  
ATOM   2551  N   THR   318      60.877  53.730  12.892  1.00  0.00           N  
ATOM   2552  CA  THR   318      60.809  54.859  13.827  1.00  0.00           C  
ATOM   2553  C   THR   318      59.611  54.770  14.766  1.00  0.00           C  
ATOM   2554  O   THR   318      59.199  55.749  15.396  1.00  0.00           O  
ATOM   2555  CB  THR   318      60.668  56.134  12.988  1.00  0.00           C  
ATOM   2556  OG1 THR   318      60.683  55.738  11.614  1.00  0.00           O  
ATOM   2557  CG2 THR   318      61.825  57.089  13.204  1.00  0.00           C  
ATOM   2558  N   PHE   319      59.021  53.586  14.805  1.00  0.00           N  
ATOM   2559  CA  PHE   319      57.753  53.336  15.475  1.00  0.00           C  
ATOM   2560  C   PHE   319      57.996  52.057  16.258  1.00  0.00           C  
ATOM   2561  O   PHE   319      58.771  51.221  15.782  1.00  0.00           O  
ATOM   2562  CB  PHE   319      56.679  53.131  14.395  1.00  0.00           C  
ATOM   2563  CG  PHE   319      56.712  54.191  13.323  1.00  0.00           C  
ATOM   2564  CD2 PHE   319      57.475  54.000  12.155  1.00  0.00           C  
ATOM   2565  CD1 PHE   319      56.054  55.415  13.505  1.00  0.00           C  
ATOM   2566  CE2 PHE   319      57.680  55.060  11.238  1.00  0.00           C  
ATOM   2567  CE1 PHE   319      56.231  56.481  12.583  1.00  0.00           C  
ATOM   2568  CZ  PHE   319      57.084  56.310  11.471  1.00  0.00           C  
ATOM   2569  N   ALA   320      57.407  51.907  17.437  1.00  0.00           N  
ATOM   2570  CA  ALA   320      57.488  50.660  18.189  1.00  0.00           C  
ATOM   2571  C   ALA   320      56.264  50.535  19.094  1.00  0.00           C  
ATOM   2572  O   ALA   320      56.080  51.339  20.004  1.00  0.00           O  
ATOM   2573  CB  ALA   320      58.760  50.635  19.016  1.00  0.00           C  
ATOM   2574  N   PHE   321      55.422  49.546  18.845  1.00  0.00           N  
ATOM   2575  CA  PHE   321      54.246  49.320  19.669  1.00  0.00           C  
ATOM   2576  C   PHE   321      53.903  47.844  19.567  1.00  0.00           C  
ATOM   2577  O   PHE   321      53.997  47.278  18.480  1.00  0.00           O  
ATOM   2578  CB  PHE   321      53.084  50.196  19.187  1.00  0.00           C  
ATOM   2579  CG  PHE   321      52.876  50.190  17.695  1.00  0.00           C  
ATOM   2580  CD1 PHE   321      52.079  49.209  17.091  1.00  0.00           C  
ATOM   2581  CD2 PHE   321      53.458  51.187  16.887  1.00  0.00           C  
ATOM   2582  CE1 PHE   321      51.869  49.211  15.702  1.00  0.00           C  
ATOM   2583  CE2 PHE   321      53.210  51.231  15.494  1.00  0.00           C  
ATOM   2584  CZ  PHE   321      52.407  50.239  14.903  1.00  0.00           C  
ATOM   2585  N   ILE   322      53.602  47.214  20.694  1.00  0.00           N  
ATOM   2586  CA  ILE   322      53.155  45.821  20.720  1.00  0.00           C  
ATOM   2587  C   ILE   322      52.182  45.738  21.900  1.00  0.00           C  
ATOM   2588  O   ILE   322      52.471  46.300  22.963  1.00  0.00           O  
ATOM   2589  CB  ILE   322      54.292  44.758  20.992  1.00  0.00           C  
ATOM   2590  CG1 ILE   322      55.611  44.985  20.216  1.00  0.00           C  
ATOM   2591  CG2 ILE   322      53.812  43.350  20.571  1.00  0.00           C  
ATOM   2592  CD1 ILE   322      56.649  45.918  20.870  1.00  0.00           C  
ATOM   2593  N   ARG   323      51.088  44.997  21.781  1.00  0.00           N  
ATOM   2594  CA  ARG   323      50.377  44.523  22.975  1.00  0.00           C  
ATOM   2595  C   ARG   323      51.171  43.391  23.610  1.00  0.00           C  
ATOM   2596  O   ARG   323      51.581  42.458  22.934  1.00  0.00           O  
ATOM   2597  CB  ARG   323      49.003  43.982  22.586  1.00  0.00           C  
ATOM   2598  CG  ARG   323      48.208  43.267  23.662  1.00  0.00           C  
ATOM   2599  CD  ARG   323      47.018  42.552  23.047  1.00  0.00           C  
ATOM   2600  NE  ARG   323      46.454  41.598  24.010  1.00  0.00           N  
ATOM   2601  CZ  ARG   323      45.538  40.672  23.771  1.00  0.00           C  
ATOM   2602  NH1 ARG   323      44.911  40.526  22.639  1.00  0.00           N  
ATOM   2603  NH2 ARG   323      45.265  39.852  24.739  1.00  0.00           N  
ATOM   2604  N   PHE   324      51.291  43.423  24.925  1.00  0.00           N  
ATOM   2605  CA  PHE   324      51.811  42.297  25.687  1.00  0.00           C  
ATOM   2606  C   PHE   324      50.719  41.659  26.536  1.00  0.00           C  
ATOM   2607  O   PHE   324      49.616  42.204  26.710  1.00  0.00           O  
ATOM   2608  CB  PHE   324      53.011  42.749  26.509  1.00  0.00           C  
ATOM   2609  CG  PHE   324      54.216  43.035  25.660  1.00  0.00           C  
ATOM   2610  CD1 PHE   324      55.024  41.980  25.210  1.00  0.00           C  
ATOM   2611  CD2 PHE   324      54.521  44.344  25.261  1.00  0.00           C  
ATOM   2612  CE1 PHE   324      56.143  42.232  24.387  1.00  0.00           C  
ATOM   2613  CE2 PHE   324      55.666  44.621  24.478  1.00  0.00           C  
ATOM   2614  CZ  PHE   324      56.481  43.558  24.038  1.00  0.00           C  
ATOM   2615  N   PHE   325      51.008  40.449  26.992  1.00  0.00           N  
ATOM   2616  CA  PHE   325      50.009  39.555  27.564  1.00  0.00           C  
ATOM   2617  C   PHE   325      50.478  39.061  28.922  1.00  0.00           C  
ATOM   2618  O   PHE   325      51.456  38.334  28.983  1.00  0.00           O  
ATOM   2619  CB  PHE   325      49.800  38.365  26.609  1.00  0.00           C  
ATOM   2620  CG  PHE   325      49.985  38.710  25.149  1.00  0.00           C  
ATOM   2621  CD1 PHE   325      51.263  38.646  24.549  1.00  0.00           C  
ATOM   2622  CD2 PHE   325      48.890  39.111  24.367  1.00  0.00           C  
ATOM   2623  CE1 PHE   325      51.456  39.046  23.208  1.00  0.00           C  
ATOM   2624  CE2 PHE   325      49.066  39.489  23.011  1.00  0.00           C  
ATOM   2625  CZ  PHE   325      50.356  39.477  22.439  1.00  0.00           C  
ATOM   2626  N   ILE   326      49.829  39.470  30.004  1.00  0.00           N  
ATOM   2627  CA  ILE   326      50.229  39.025  31.341  1.00  0.00           C  
ATOM   2628  C   ILE   326      49.308  37.861  31.683  1.00  0.00           C  
ATOM   2629  O   ILE   326      48.086  37.993  31.712  1.00  0.00           O  
ATOM   2630  CB  ILE   326      50.157  40.164  32.395  1.00  0.00           C  
ATOM   2631  CG1 ILE   326      51.120  41.296  31.991  1.00  0.00           C  
ATOM   2632  CG2 ILE   326      50.537  39.634  33.801  1.00  0.00           C  
ATOM   2633  CD1 ILE   326      51.064  42.573  32.820  1.00  0.00           C  
ATOM   2634  N   ASP   327      49.894  36.689  31.849  1.00  0.00           N  
ATOM   2635  CA  ASP   327      49.144  35.450  32.040  1.00  0.00           C  
ATOM   2636  C   ASP   327      48.908  35.080  33.509  1.00  0.00           C  
ATOM   2637  O   ASP   327      49.316  34.009  33.971  1.00  0.00           O  
ATOM   2638  CB  ASP   327      49.882  34.321  31.322  1.00  0.00           C  
ATOM   2639  CG  ASP   327      49.008  33.099  31.122  1.00  0.00           C  
ATOM   2640  OD1 ASP   327      47.792  33.137  31.412  1.00  0.00           O  
ATOM   2641  OD2 ASP   327      49.521  32.084  30.607  1.00  0.00           O  
ATOM   2642  N   ASN   328      48.263  35.966  34.255  1.00  0.00           N  
ATOM   2643  CA  ASN   328      47.938  35.700  35.658  1.00  0.00           C  
ATOM   2644  C   ASN   328      46.486  36.083  35.959  1.00  0.00           C  
ATOM   2645  O   ASN   328      45.795  36.634  35.099  1.00  0.00           O  
ATOM   2646  CB  ASN   328      48.963  36.354  36.601  1.00  0.00           C  
ATOM   2647  CG  ASN   328      48.900  37.861  36.636  1.00  0.00           C  
ATOM   2648  OD1 ASN   328      47.941  38.500  36.228  1.00  0.00           O  
ATOM   2649  ND2 ASN   328      49.946  38.442  37.151  1.00  0.00           N  
ATOM   2650  N   TRP   329      45.998  35.758  37.149  1.00  0.00           N  
ATOM   2651  CA  TRP   329      44.577  35.906  37.470  1.00  0.00           C  
ATOM   2652  C   TRP   329      44.021  37.316  37.308  1.00  0.00           C  
ATOM   2653  O   TRP   329      42.909  37.487  36.791  1.00  0.00           O  
ATOM   2654  CB  TRP   329      44.318  35.433  38.900  1.00  0.00           C  
ATOM   2655  CG  TRP   329      42.862  35.425  39.254  1.00  0.00           C  
ATOM   2656  CD1 TRP   329      41.968  34.432  39.014  1.00  0.00           C  
ATOM   2657  CD2 TRP   329      42.110  36.466  39.908  1.00  0.00           C  
ATOM   2658  NE1 TRP   329      40.719  34.762  39.458  1.00  0.00           N  
ATOM   2659  CE2 TRP   329      40.762  36.016  40.001  1.00  0.00           C  
ATOM   2660  CE3 TRP   329      42.437  37.736  40.427  1.00  0.00           C  
ATOM   2661  CZ2 TRP   329      39.744  36.796  40.585  1.00  0.00           C  
ATOM   2662  CZ3 TRP   329      41.416  38.529  41.012  1.00  0.00           C  
ATOM   2663  CH2 TRP   329      40.077  38.043  41.083  1.00  0.00           C  
ATOM   2664  N   ARG   330      44.767  38.338  37.706  1.00  0.00           N  
ATOM   2665  CA  ARG   330      44.261  39.703  37.559  1.00  0.00           C  
ATOM   2666  C   ARG   330      44.258  40.166  36.120  1.00  0.00           C  
ATOM   2667  O   ARG   330      43.420  40.980  35.763  1.00  0.00           O  
ATOM   2668  CB  ARG   330      45.103  40.699  38.345  1.00  0.00           C  
ATOM   2669  CG  ARG   330      44.963  40.584  39.836  1.00  0.00           C  
ATOM   2670  CD  ARG   330      45.864  41.592  40.497  1.00  0.00           C  
ATOM   2671  NE  ARG   330      45.856  41.392  41.948  1.00  0.00           N  
ATOM   2672  CZ  ARG   330      45.020  41.944  42.812  1.00  0.00           C  
ATOM   2673  NH1 ARG   330      44.238  42.950  42.522  1.00  0.00           N  
ATOM   2674  NH2 ARG   330      44.944  41.452  44.014  1.00  0.00           N  
ATOM   2675  N   TRP   331      45.213  39.709  35.325  1.00  0.00           N  
ATOM   2676  CA  TRP   331      45.493  40.348  34.041  1.00  0.00           C  
ATOM   2677  C   TRP   331      45.319  39.524  32.768  1.00  0.00           C  
ATOM   2678  O   TRP   331      45.504  40.022  31.656  1.00  0.00           O  
ATOM   2679  CB  TRP   331      46.900  40.918  34.128  1.00  0.00           C  
ATOM   2680  CG  TRP   331      47.099  41.849  35.309  1.00  0.00           C  
ATOM   2681  CD1 TRP   331      48.015  41.718  36.303  1.00  0.00           C  
ATOM   2682  CD2 TRP   331      46.347  43.037  35.643  1.00  0.00           C  
ATOM   2683  NE1 TRP   331      47.917  42.731  37.217  1.00  0.00           N  
ATOM   2684  CE2 TRP   331      46.889  43.555  36.853  1.00  0.00           C  
ATOM   2685  CE3 TRP   331      45.253  43.706  35.055  1.00  0.00           C  
ATOM   2686  CZ2 TRP   331      46.373  44.711  37.477  1.00  0.00           C  
ATOM   2687  CZ3 TRP   331      44.720  44.858  35.684  1.00  0.00           C  
ATOM   2688  CH2 TRP   331      45.294  45.350  36.890  1.00  0.00           C  
ATOM   2689  N   GLN   332      44.891  38.280  32.900  1.00  0.00           N  
ATOM   2690  CA  GLN   332      44.472  37.514  31.729  1.00  0.00           C  
ATOM   2691  C   GLN   332      43.279  38.222  31.082  1.00  0.00           C  
ATOM   2692  O   GLN   332      42.292  38.530  31.752  1.00  0.00           O  
ATOM   2693  CB  GLN   332      44.065  36.099  32.140  1.00  0.00           C  
ATOM   2694  CG  GLN   332      43.660  35.194  30.981  1.00  0.00           C  
ATOM   2695  CD  GLN   332      43.098  33.873  31.450  1.00  0.00           C  
ATOM   2696  OE1 GLN   332      43.493  33.340  32.481  1.00  0.00           O  
ATOM   2697  NE2 GLN   332      42.144  33.357  30.727  1.00  0.00           N  
ATOM   2698  N   GLY   333      43.358  38.466  29.781  1.00  0.00           N  
ATOM   2699  CA  GLY   333      42.271  39.109  29.055  1.00  0.00           C  
ATOM   2700  C   GLY   333      42.378  40.621  29.034  1.00  0.00           C  
ATOM   2701  O   GLY   333      41.454  41.300  28.583  1.00  0.00           O  
ATOM   2702  N   VAL   334      43.500  41.146  29.509  1.00  0.00           N  
ATOM   2703  CA  VAL   334      43.768  42.585  29.510  1.00  0.00           C  
ATOM   2704  C   VAL   334      44.885  42.855  28.501  1.00  0.00           C  
ATOM   2705  O   VAL   334      46.013  42.392  28.689  1.00  0.00           O  
ATOM   2706  CB  VAL   334      44.192  43.041  30.943  1.00  0.00           C  
ATOM   2707  CG1 VAL   334      44.501  44.539  31.020  1.00  0.00           C  
ATOM   2708  CG2 VAL   334      43.097  42.651  31.950  1.00  0.00           C  
ATOM   2709  N   PRO   335      44.591  43.479  27.347  1.00  0.00           N  
ATOM   2710  CA  PRO   335      45.722  44.085  26.633  1.00  0.00           C  
ATOM   2711  C   PRO   335      46.514  45.122  27.420  1.00  0.00           C  
ATOM   2712  O   PRO   335      45.958  46.003  28.077  1.00  0.00           O  
ATOM   2713  CB  PRO   335      45.045  44.755  25.433  1.00  0.00           C  
ATOM   2714  CG  PRO   335      43.856  43.928  25.201  1.00  0.00           C  
ATOM   2715  CD  PRO   335      43.349  43.641  26.572  1.00  0.00           C  
ATOM   2716  N   PHE   336      47.828  45.021  27.274  1.00  0.00           N  
ATOM   2717  CA  PHE   336      48.776  45.996  27.799  1.00  0.00           C  
ATOM   2718  C   PHE   336      49.521  46.523  26.588  1.00  0.00           C  
ATOM   2719  O   PHE   336      50.409  45.851  26.075  1.00  0.00           O  
ATOM   2720  CB  PHE   336      49.740  45.333  28.782  1.00  0.00           C  
ATOM   2721  CG  PHE   336      49.056  44.805  30.000  1.00  0.00           C  
ATOM   2722  CD2 PHE   336      48.596  43.481  30.045  1.00  0.00           C  
ATOM   2723  CD1 PHE   336      48.826  45.649  31.097  1.00  0.00           C  
ATOM   2724  CE2 PHE   336      47.861  43.021  31.153  1.00  0.00           C  
ATOM   2725  CE1 PHE   336      48.116  45.197  32.224  1.00  0.00           C  
ATOM   2726  CZ  PHE   336      47.618  43.892  32.243  1.00  0.00           C  
ATOM   2727  N   TYR   337      49.077  47.691  26.061  1.00  0.00           N  
ATOM   2728  CA  TYR   337      49.646  48.243  24.833  1.00  0.00           C  
ATOM   2729  C   TYR   337      50.861  49.091  25.212  1.00  0.00           C  
ATOM   2730  O   TYR   337      50.805  50.072  25.932  1.00  0.00           O  
ATOM   2731  CB  TYR   337      48.568  48.998  24.060  1.00  0.00           C  
ATOM   2732  CG  TYR   337      49.018  49.443  22.689  1.00  0.00           C  
ATOM   2733  CD1 TYR   337      48.964  48.558  21.601  1.00  0.00           C  
ATOM   2734  CD2 TYR   337      49.457  50.757  22.499  1.00  0.00           C  
ATOM   2735  CE1 TYR   337      49.260  49.026  20.311  1.00  0.00           C  
ATOM   2736  CE2 TYR   337      49.766  51.200  21.204  1.00  0.00           C  
ATOM   2737  CZ  TYR   337      49.631  50.355  20.098  1.00  0.00           C  
ATOM   2738  OH  TYR   337      49.769  50.803  18.954  1.00  0.00           O  
ATOM   2739  N   ILE   338      52.064  48.589  24.826  1.00  0.00           N  
ATOM   2740  CA  ILE   338      53.314  49.190  25.283  1.00  0.00           C  
ATOM   2741  C   ILE   338      53.917  49.873  24.066  1.00  0.00           C  
ATOM   2742  O   ILE   338      54.334  49.202  23.117  1.00  0.00           O  
ATOM   2743  CB  ILE   338      54.249  48.109  25.896  1.00  0.00           C  
ATOM   2744  CG1 ILE   338      53.528  47.319  27.012  1.00  0.00           C  
ATOM   2745  CG2 ILE   338      55.531  48.728  26.448  1.00  0.00           C  
ATOM   2746  CD1 ILE   338      52.961  48.107  28.194  1.00  0.00           C  
ATOM   2747  N   CYS   339      53.883  51.200  24.048  1.00  0.00           N  
ATOM   2748  CA  CYS   339      54.153  51.937  22.819  1.00  0.00           C  
ATOM   2749  C   CYS   339      54.903  53.262  22.929  1.00  0.00           C  
ATOM   2750  O   CYS   339      54.736  54.050  23.864  1.00  0.00           O  
ATOM   2751  CB  CYS   339      52.804  52.204  22.159  1.00  0.00           C  
ATOM   2752  SG  CYS   339      51.741  53.348  23.073  1.00  0.00           S  
ATOM   2753  N   SER   340      55.720  53.536  21.924  1.00  0.00           N  
ATOM   2754  CA  SER   340      56.360  54.834  21.798  1.00  0.00           C  
ATOM   2755  C   SER   340      56.752  55.053  20.348  1.00  0.00           C  
ATOM   2756  O   SER   340      56.972  54.103  19.595  1.00  0.00           O  
ATOM   2757  CB  SER   340      57.586  54.954  22.703  1.00  0.00           C  
ATOM   2758  OG  SER   340      58.099  56.277  22.681  1.00  0.00           O  
ATOM   2759  N   GLY   341      56.805  56.305  19.934  1.00  0.00           N  
ATOM   2760  CA  GLY   341      57.106  56.623  18.555  1.00  0.00           C  
ATOM   2761  C   GLY   341      56.411  57.928  18.283  1.00  0.00           C  
ATOM   2762  O   GLY   341      55.992  58.618  19.212  1.00  0.00           O  
ATOM   2763  N   LYS   342      56.264  58.262  17.015  1.00  0.00           N  
ATOM   2764  CA  LYS   342      55.602  59.487  16.592  1.00  0.00           C  
ATOM   2765  C   LYS   342      54.622  58.934  15.575  1.00  0.00           C  
ATOM   2766  O   LYS   342      54.823  57.800  15.163  1.00  0.00           O  
ATOM   2767  CB  LYS   342      56.633  60.454  16.006  1.00  0.00           C  
ATOM   2768  CG  LYS   342      57.728  60.916  16.979  1.00  0.00           C  
ATOM   2769  CD  LYS   342      57.218  61.730  18.161  1.00  0.00           C  
ATOM   2770  CE  LYS   342      58.399  62.265  18.963  1.00  0.00           C  
ATOM   2771  NZ  LYS   342      57.984  63.098  20.138  1.00  0.00           N  
ATOM   2772  N   ALA   343      53.575  59.676  15.247  1.00  0.00           N  
ATOM   2773  CA  ALA   343      52.379  59.182  14.560  1.00  0.00           C  
ATOM   2774  C   ALA   343      51.778  57.976  15.299  1.00  0.00           C  
ATOM   2775  O   ALA   343      51.384  56.989  14.687  1.00  0.00           O  
ATOM   2776  CB  ALA   343      52.673  58.876  13.091  1.00  0.00           C  
ATOM   2777  N   LEU   344      51.728  58.075  16.624  1.00  0.00           N  
ATOM   2778  CA  LEU   344      51.215  57.012  17.489  1.00  0.00           C  
ATOM   2779  C   LEU   344      50.184  57.560  18.473  1.00  0.00           C  
ATOM   2780  O   LEU   344      50.312  58.679  18.954  1.00  0.00           O  
ATOM   2781  CB  LEU   344      52.334  56.349  18.283  1.00  0.00           C  
ATOM   2782  CG  LEU   344      52.786  54.949  17.854  1.00  0.00           C  
ATOM   2783  CD1 LEU   344      53.623  54.950  16.585  1.00  0.00           C  
ATOM   2784  CD2 LEU   344      53.586  54.395  19.014  1.00  0.00           C  
ATOM   2785  N   LYS   345      49.157  56.750  18.702  1.00  0.00           N  
ATOM   2786  CA  LYS   345      47.899  57.042  19.422  1.00  0.00           C  
ATOM   2787  C   LYS   345      47.252  58.439  19.485  1.00  0.00           C  
ATOM   2788  O   LYS   345      46.140  58.577  18.988  1.00  0.00           O  
ATOM   2789  CB  LYS   345      47.889  56.312  20.777  1.00  0.00           C  
ATOM   2790  CG  LYS   345      48.585  56.939  21.979  1.00  0.00           C  
ATOM   2791  CD  LYS   345      47.547  57.539  22.929  1.00  0.00           C  
ATOM   2792  CE  LYS   345      48.167  58.248  24.117  1.00  0.00           C  
ATOM   2793  NZ  LYS   345      48.139  57.354  25.317  1.00  0.00           N  
ATOM   2794  N   GLU   346      47.882  59.430  20.100  1.00  0.00           N  
ATOM   2795  CA  GLU   346      47.358  60.777  20.329  1.00  0.00           C  
ATOM   2796  C   GLU   346      48.592  61.447  20.939  1.00  0.00           C  
ATOM   2797  O   GLU   346      49.500  60.721  21.353  1.00  0.00           O  
ATOM   2798  CB  GLU   346      46.233  60.797  21.373  1.00  0.00           C  
ATOM   2799  CG  GLU   346      45.301  61.995  21.280  1.00  0.00           C  
ATOM   2800  CD  GLU   346      44.195  61.793  20.252  1.00  0.00           C  
ATOM   2801  OE1 GLU   346      44.430  61.956  19.035  1.00  0.00           O  
ATOM   2802  OE2 GLU   346      43.058  61.486  20.673  1.00  0.00           O  
ATOM   2803  N   LYS   347      48.646  62.768  21.084  1.00  0.00           N  
ATOM   2804  CA  LYS   347      49.760  63.382  21.823  1.00  0.00           C  
ATOM   2805  C   LYS   347      49.618  63.174  23.328  1.00  0.00           C  
ATOM   2806  O   LYS   347      48.787  63.827  23.968  1.00  0.00           O  
ATOM   2807  CB  LYS   347      49.891  64.890  21.572  1.00  0.00           C  
ATOM   2808  CG  LYS   347      50.457  65.281  20.214  1.00  0.00           C  
ATOM   2809  CD  LYS   347      50.797  66.764  20.204  1.00  0.00           C  
ATOM   2810  CE  LYS   347      51.498  67.195  18.922  1.00  0.00           C  
ATOM   2811  NZ  LYS   347      51.792  68.661  18.967  1.00  0.00           N  
ATOM   2812  N   ARG   348      50.434  62.286  23.888  1.00  0.00           N  
ATOM   2813  CA  ARG   348      50.530  62.114  25.342  1.00  0.00           C  
ATOM   2814  C   ARG   348      51.738  61.307  25.790  1.00  0.00           C  
ATOM   2815  O   ARG   348      52.196  60.419  25.070  1.00  0.00           O  
ATOM   2816  CB  ARG   348      49.283  61.405  25.881  1.00  0.00           C  
ATOM   2817  CG  ARG   348      48.860  61.942  27.234  1.00  0.00           C  
ATOM   2818  CD  ARG   348      47.379  62.149  27.332  1.00  0.00           C  
ATOM   2819  NE  ARG   348      46.884  63.225  26.464  1.00  0.00           N  
ATOM   2820  CZ  ARG   348      45.637  63.675  26.437  1.00  0.00           C  
ATOM   2821  NH1 ARG   348      44.669  63.195  27.175  1.00  0.00           N  
ATOM   2822  NH2 ARG   348      45.333  64.659  25.649  1.00  0.00           N  
ATOM   2823  N   SER   349      52.152  61.534  27.026  1.00  0.00           N  
ATOM   2824  CA  SER   349      53.000  60.611  27.765  1.00  0.00           C  
ATOM   2825  C   SER   349      52.114  60.198  28.933  1.00  0.00           C  
ATOM   2826  O   SER   349      51.609  61.059  29.662  1.00  0.00           O  
ATOM   2827  CB  SER   349      54.272  61.308  28.232  1.00  0.00           C  
ATOM   2828  OG  SER   349      54.882  61.969  27.134  1.00  0.00           O  
ATOM   2829  N   SER   350      51.809  58.917  29.048  1.00  0.00           N  
ATOM   2830  CA  SER   350      50.775  58.468  29.974  1.00  0.00           C  
ATOM   2831  C   SER   350      50.942  57.030  30.407  1.00  0.00           C  
ATOM   2832  O   SER   350      51.509  56.215  29.683  1.00  0.00           O  
ATOM   2833  CB  SER   350      49.406  58.561  29.292  1.00  0.00           C  
ATOM   2834  OG  SER   350      49.405  57.880  28.042  1.00  0.00           O  
ATOM   2835  N   ILE   351      50.289  56.714  31.512  1.00  0.00           N  
ATOM   2836  CA  ILE   351      49.799  55.367  31.768  1.00  0.00           C  
ATOM   2837  C   ILE   351      48.310  55.597  31.596  1.00  0.00           C  
ATOM   2838  O   ILE   351      47.758  56.436  32.301  1.00  0.00           O  
ATOM   2839  CB  ILE   351      50.055  54.869  33.222  1.00  0.00           C  
ATOM   2840  CG1 ILE   351      51.561  54.826  33.535  1.00  0.00           C  
ATOM   2841  CG2 ILE   351      49.386  53.495  33.460  1.00  0.00           C  
ATOM   2842  CD1 ILE   351      52.128  56.116  34.168  1.00  0.00           C  
ATOM   2843  N   LYS   352      47.631  54.909  30.693  1.00  0.00           N  
ATOM   2844  CA  LYS   352      46.170  54.971  30.722  1.00  0.00           C  
ATOM   2845  C   LYS   352      45.778  53.764  31.534  1.00  0.00           C  
ATOM   2846  O   LYS   352      46.178  52.657  31.198  1.00  0.00           O  
ATOM   2847  CB  LYS   352      45.482  54.894  29.359  1.00  0.00           C  
ATOM   2848  CG  LYS   352      45.712  56.103  28.459  1.00  0.00           C  
ATOM   2849  CD  LYS   352      44.796  56.113  27.228  1.00  0.00           C  
ATOM   2850  CE  LYS   352      43.392  56.657  27.504  1.00  0.00           C  
ATOM   2851  NZ  LYS   352      43.286  58.156  27.531  1.00  0.00           N  
ATOM   2852  N   LEU   353      44.949  53.985  32.537  1.00  0.00           N  
ATOM   2853  CA  LEU   353      43.994  52.982  32.970  1.00  0.00           C  
ATOM   2854  C   LEU   353      42.777  53.700  32.421  1.00  0.00           C  
ATOM   2855  O   LEU   353      42.828  54.923  32.258  1.00  0.00           O  
ATOM   2856  CB  LEU   353      43.899  52.843  34.497  1.00  0.00           C  
ATOM   2857  CG  LEU   353      45.094  52.386  35.351  1.00  0.00           C  
ATOM   2858  CD1 LEU   353      45.879  51.251  34.709  1.00  0.00           C  
ATOM   2859  CD2 LEU   353      46.031  53.549  35.682  1.00  0.00           C  
ATOM   2860  N   VAL   354      41.706  53.002  32.099  1.00  0.00           N  
ATOM   2861  CA  VAL   354      40.486  53.661  31.655  1.00  0.00           C  
ATOM   2862  C   VAL   354      39.483  52.796  32.396  1.00  0.00           C  
ATOM   2863  O   VAL   354      39.782  51.640  32.679  1.00  0.00           O  
ATOM   2864  CB  VAL   354      40.312  53.649  30.105  1.00  0.00           C  
ATOM   2865  CG1 VAL   354      39.076  54.460  29.666  1.00  0.00           C  
ATOM   2866  CG2 VAL   354      41.534  54.210  29.388  1.00  0.00           C  
ATOM   2867  N   PHE   355      38.360  53.372  32.781  1.00  0.00           N  
ATOM   2868  CA  PHE   355      37.321  52.695  33.537  1.00  0.00           C  
ATOM   2869  C   PHE   355      36.026  52.944  32.799  1.00  0.00           C  
ATOM   2870  O   PHE   355      35.960  53.856  31.969  1.00  0.00           O  
ATOM   2871  CB  PHE   355      37.234  53.314  34.931  1.00  0.00           C  
ATOM   2872  CG  PHE   355      37.985  52.544  35.960  1.00  0.00           C  
ATOM   2873  CD1 PHE   355      39.388  52.578  36.002  1.00  0.00           C  
ATOM   2874  CD2 PHE   355      37.287  51.742  36.874  1.00  0.00           C  
ATOM   2875  CE1 PHE   355      40.094  51.796  36.939  1.00  0.00           C  
ATOM   2876  CE2 PHE   355      37.977  50.970  37.821  1.00  0.00           C  
ATOM   2877  CZ  PHE   355      39.388  50.983  37.847  1.00  0.00           C  
ATOM   2878  N   ARG   356      34.988  52.200  33.154  1.00  0.00           N  
ATOM   2879  CA  ARG   356      33.643  52.517  32.695  1.00  0.00           C  
ATOM   2880  C   ARG   356      32.638  52.776  33.793  1.00  0.00           C  
ATOM   2881  O   ARG   356      32.913  52.703  34.992  1.00  0.00           O  
ATOM   2882  CB  ARG   356      33.143  51.518  31.658  1.00  0.00           C  
ATOM   2883  CG  ARG   356      33.220  52.091  30.257  1.00  0.00           C  
ATOM   2884  CD  ARG   356      31.895  52.051  29.508  1.00  0.00           C  
ATOM   2885  NE  ARG   356      30.835  52.922  30.045  1.00  0.00           N  
ATOM   2886  CZ  ARG   356      30.690  54.226  29.830  1.00  0.00           C  
ATOM   2887  NH1 ARG   356      31.594  54.991  29.286  1.00  0.00           N  
ATOM   2888  NH2 ARG   356      29.585  54.806  30.180  1.00  0.00           N  
ATOM   2889  N   ASP   357      31.548  53.359  33.334  1.00  0.00           N  
ATOM   2890  CA  ASP   357      30.979  54.523  33.981  1.00  0.00           C  
ATOM   2891  C   ASP   357      29.627  54.835  33.362  1.00  0.00           C  
ATOM   2892  O   ASP   357      28.963  53.943  32.832  1.00  0.00           O  
ATOM   2893  CB  ASP   357      31.938  55.713  33.854  1.00  0.00           C  
ATOM   2894  CG  ASP   357      32.137  56.171  32.427  1.00  0.00           C  
ATOM   2895  OD1 ASP   357      33.042  55.649  31.762  1.00  0.00           O  
ATOM   2896  OD2 ASP   357      31.411  57.074  31.970  1.00  0.00           O  
ATOM   2897  N   ILE   358      29.208  56.081  33.523  1.00  0.00           N  
ATOM   2898  CA  ILE   358      27.825  56.515  33.517  1.00  0.00           C  
ATOM   2899  C   ILE   358      27.927  58.014  33.163  1.00  0.00           C  
ATOM   2900  O   ILE   358      29.011  58.578  33.281  1.00  0.00           O  
ATOM   2901  CB  ILE   358      27.155  56.180  34.893  1.00  0.00           C  
ATOM   2902  CG1 ILE   358      28.189  55.952  36.021  1.00  0.00           C  
ATOM   2903  CG2 ILE   358      26.308  54.907  34.702  1.00  0.00           C  
ATOM   2904  CD1 ILE   358      27.654  55.983  37.434  1.00  0.00           C  
ATOM   2905  N   PRO   359      26.862  58.638  32.625  1.00  0.00           N  
ATOM   2906  CA  PRO   359      26.885  59.895  31.853  1.00  0.00           C  
ATOM   2907  C   PRO   359      27.084  61.240  32.557  1.00  0.00           C  
ATOM   2908  O   PRO   359      27.367  61.297  33.736  1.00  0.00           O  
ATOM   2909  CB  PRO   359      25.534  59.860  31.151  1.00  0.00           C  
ATOM   2910  CG  PRO   359      24.687  59.133  32.034  1.00  0.00           C  
ATOM   2911  CD  PRO   359      25.499  58.080  32.649  1.00  0.00           C  
ATOM   2912  N   HIS   360      26.996  62.337  31.812  1.00  0.00           N  
ATOM   2913  CA  HIS   360      27.292  63.675  32.324  1.00  0.00           C  
ATOM   2914  C   HIS   360      26.248  64.660  31.771  1.00  0.00           C  
ATOM   2915  O   HIS   360      25.426  64.285  30.935  1.00  0.00           O  
ATOM   2916  CB  HIS   360      28.735  64.041  31.932  1.00  0.00           C  
ATOM   2917  CG  HIS   360      29.253  65.288  32.583  1.00  0.00           C  
ATOM   2918  ND1 HIS   360      29.473  65.440  33.933  1.00  0.00           N  
ATOM   2919  CD2 HIS   360      29.570  66.493  32.043  1.00  0.00           C  
ATOM   2920  CE1 HIS   360      29.865  66.696  34.154  1.00  0.00           C  
ATOM   2921  NE2 HIS   360      29.935  67.381  33.030  1.00  0.00           N  
ATOM   2922  N   ALA   361      26.320  65.909  32.220  1.00  0.00           N  
ATOM   2923  CA  ALA   361      25.226  66.881  32.250  1.00  0.00           C  
ATOM   2924  C   ALA   361      24.405  67.203  30.990  1.00  0.00           C  
ATOM   2925  O   ALA   361      23.253  67.617  31.118  1.00  0.00           O  
ATOM   2926  CB  ALA   361      25.788  68.186  32.822  1.00  0.00           C  
ATOM   2927  N   LEU   362      24.949  67.063  29.790  1.00  0.00           N  
ATOM   2928  CA  LEU   362      24.154  67.286  28.579  1.00  0.00           C  
ATOM   2929  C   LEU   362      23.377  66.000  28.287  1.00  0.00           C  
ATOM   2930  O   LEU   362      23.844  65.125  27.555  1.00  0.00           O  
ATOM   2931  CB  LEU   362      25.044  67.697  27.399  1.00  0.00           C  
ATOM   2932  CG  LEU   362      24.337  68.047  26.077  1.00  0.00           C  
ATOM   2933  CD1 LEU   362      23.381  69.229  26.216  1.00  0.00           C  
ATOM   2934  CD2 LEU   362      25.371  68.352  25.000  1.00  0.00           C  
ATOM   2935  N   PHE   363      22.238  65.852  28.951  1.00  0.00           N  
ATOM   2936  CA  PHE   363      21.520  64.580  28.981  1.00  0.00           C  
ATOM   2937  C   PHE   363      20.948  64.160  27.624  1.00  0.00           C  
ATOM   2938  O   PHE   363      21.408  63.186  27.044  1.00  0.00           O  
ATOM   2939  CB  PHE   363      20.444  64.603  30.070  1.00  0.00           C  
ATOM   2940  CG  PHE   363      20.954  65.081  31.407  1.00  0.00           C  
ATOM   2941  CD2 PHE   363      20.404  66.232  32.001  1.00  0.00           C  
ATOM   2942  CD1 PHE   363      21.995  64.404  32.073  1.00  0.00           C  
ATOM   2943  CE2 PHE   363      20.897  66.718  33.238  1.00  0.00           C  
ATOM   2944  CE1 PHE   363      22.493  64.882  33.309  1.00  0.00           C  
ATOM   2945  CZ  PHE   363      21.956  66.047  33.884  1.00  0.00           C  
ATOM   2946  N   GLY   364      19.966  64.887  27.104  1.00  0.00           N  
ATOM   2947  CA  GLY   364      19.440  64.633  25.767  1.00  0.00           C  
ATOM   2948  C   GLY   364      18.986  63.218  25.436  1.00  0.00           C  
ATOM   2949  O   GLY   364      19.092  62.817  24.275  1.00  0.00           O  
ATOM   2950  N   ASP   365      18.586  62.458  26.453  1.00  0.00           N  
ATOM   2951  CA  ASP   365      18.384  60.993  26.446  1.00  0.00           C  
ATOM   2952  C   ASP   365      19.591  60.117  26.080  1.00  0.00           C  
ATOM   2953  O   ASP   365      19.718  59.000  26.564  1.00  0.00           O  
ATOM   2954  CB  ASP   365      17.162  60.572  25.624  1.00  0.00           C  
ATOM   2955  CG  ASP   365      15.862  60.845  26.348  1.00  0.00           C  
ATOM   2956  OD2 ASP   365      15.332  59.924  27.003  1.00  0.00           O  
ATOM   2957  OD1 ASP   365      15.381  62.001  26.324  1.00  0.00           O  
ATOM   2958  N   SER   366      20.541  60.613  25.307  1.00  0.00           N  
ATOM   2959  CA  SER   366      21.844  59.976  25.151  1.00  0.00           C  
ATOM   2960  C   SER   366      22.859  61.084  24.972  1.00  0.00           C  
ATOM   2961  O   SER   366      22.532  62.136  24.435  1.00  0.00           O  
ATOM   2962  CB  SER   366      21.863  59.042  23.955  1.00  0.00           C  
ATOM   2963  OG  SER   366      20.943  57.995  24.178  1.00  0.00           O  
ATOM   2964  N   THR   367      24.071  60.854  25.446  1.00  0.00           N  
ATOM   2965  CA  THR   367      24.915  61.919  25.983  1.00  0.00           C  
ATOM   2966  C   THR   367      26.286  61.964  25.338  1.00  0.00           C  
ATOM   2967  O   THR   367      26.682  61.027  24.660  1.00  0.00           O  
ATOM   2968  CB  THR   367      25.161  61.667  27.481  1.00  0.00           C  
ATOM   2969  OG1 THR   367      25.751  60.381  27.657  1.00  0.00           O  
ATOM   2970  CG2 THR   367      23.897  61.699  28.278  1.00  0.00           C  
ATOM   2971  N   ILE   368      27.044  63.009  25.634  1.00  0.00           N  
ATOM   2972  CA  ILE   368      28.409  63.176  25.129  1.00  0.00           C  
ATOM   2973  C   ILE   368      29.409  62.582  26.130  1.00  0.00           C  
ATOM   2974  O   ILE   368      30.587  62.942  26.173  1.00  0.00           O  
ATOM   2975  CB  ILE   368      28.687  64.667  24.776  1.00  0.00           C  
ATOM   2976  CG1 ILE   368      28.533  65.577  26.011  1.00  0.00           C  
ATOM   2977  CG2 ILE   368      27.722  65.114  23.643  1.00  0.00           C  
ATOM   2978  CD1 ILE   368      29.066  67.004  25.849  1.00  0.00           C  
ATOM   2979  N   ASN   369      28.907  61.625  26.902  1.00  0.00           N  
ATOM   2980  CA  ASN   369      29.675  60.812  27.849  1.00  0.00           C  
ATOM   2981  C   ASN   369      30.897  60.239  27.138  1.00  0.00           C  
ATOM   2982  O   ASN   369      30.801  59.814  25.994  1.00  0.00           O  
ATOM   2983  CB  ASN   369      28.756  59.677  28.328  1.00  0.00           C  
ATOM   2984  CG  ASN   369      29.425  58.687  29.256  1.00  0.00           C  
ATOM   2985  OD1 ASN   369      29.282  57.489  29.086  1.00  0.00           O  
ATOM   2986  ND2 ASN   369      30.068  59.157  30.277  1.00  0.00           N  
ATOM   2987  N   LYS   370      32.029  60.270  27.824  1.00  0.00           N  
ATOM   2988  CA  LYS   370      33.316  59.777  27.325  1.00  0.00           C  
ATOM   2989  C   LYS   370      33.642  58.715  28.353  1.00  0.00           C  
ATOM   2990  O   LYS   370      33.096  58.811  29.455  1.00  0.00           O  
ATOM   2991  CB  LYS   370      34.367  60.895  27.377  1.00  0.00           C  
ATOM   2992  CG  LYS   370      34.119  62.049  26.416  1.00  0.00           C  
ATOM   2993  CD  LYS   370      34.534  61.716  24.989  1.00  0.00           C  
ATOM   2994  CE  LYS   370      33.502  62.164  23.965  1.00  0.00           C  
ATOM   2995  NZ  LYS   370      32.305  61.273  23.992  1.00  0.00           N  
ATOM   2996  N   PRO   371      34.516  57.740  28.056  1.00  0.00           N  
ATOM   2997  CA  PRO   371      34.789  56.836  29.178  1.00  0.00           C  
ATOM   2998  C   PRO   371      35.569  57.526  30.300  1.00  0.00           C  
ATOM   2999  O   PRO   371      36.126  58.618  30.129  1.00  0.00           O  
ATOM   3000  CB  PRO   371      35.587  55.711  28.516  1.00  0.00           C  
ATOM   3001  CG  PRO   371      36.316  56.396  27.424  1.00  0.00           C  
ATOM   3002  CD  PRO   371      35.301  57.364  26.864  1.00  0.00           C  
ATOM   3003  N   ASN   372      35.589  56.900  31.465  1.00  0.00           N  
ATOM   3004  CA  ASN   372      36.322  57.413  32.616  1.00  0.00           C  
ATOM   3005  C   ASN   372      37.816  57.198  32.370  1.00  0.00           C  
ATOM   3006  O   ASN   372      38.398  56.190  32.761  1.00  0.00           O  
ATOM   3007  CB  ASN   372      35.874  56.682  33.894  1.00  0.00           C  
ATOM   3008  CG  ASN   372      34.967  57.504  34.773  1.00  0.00           C  
ATOM   3009  OD1 ASN   372      34.817  58.697  34.609  1.00  0.00           O  
ATOM   3010  ND2 ASN   372      34.401  56.877  35.769  1.00  0.00           N  
ATOM   3011  N   TYR   373      38.466  58.176  31.681  1.00  0.00           N  
ATOM   3012  CA  TYR   373      39.907  58.126  31.429  1.00  0.00           C  
ATOM   3013  C   TYR   373      40.688  58.356  32.736  1.00  0.00           C  
ATOM   3014  O   TYR   373      41.132  59.451  33.025  1.00  0.00           O  
ATOM   3015  CB  TYR   373      40.349  59.198  30.404  1.00  0.00           C  
ATOM   3016  CG  TYR   373      39.749  59.068  29.005  1.00  0.00           C  
ATOM   3017  CD2 TYR   373      38.891  60.069  28.522  1.00  0.00           C  
ATOM   3018  CD1 TYR   373      40.072  57.982  28.179  1.00  0.00           C  
ATOM   3019  CE2 TYR   373      38.409  60.010  27.205  1.00  0.00           C  
ATOM   3020  CE1 TYR   373      39.588  57.936  26.858  1.00  0.00           C  
ATOM   3021  CZ  TYR   373      38.754  58.949  26.358  1.00  0.00           C  
ATOM   3022  OH  TYR   373      38.343  58.921  25.189  1.00  0.00           O  
ATOM   3023  N   LEU   374      40.972  57.238  33.492  1.00  0.00           N  
ATOM   3024  CA  LEU   374      41.840  57.209  34.678  1.00  0.00           C  
ATOM   3025  C   LEU   374      43.306  57.240  34.227  1.00  0.00           C  
ATOM   3026  O   LEU   374      44.166  56.432  34.578  1.00  0.00           O  
ATOM   3027  CB  LEU   374      41.511  55.996  35.561  1.00  0.00           C  
ATOM   3028  CG  LEU   374      42.098  55.982  36.987  1.00  0.00           C  
ATOM   3029  CD1 LEU   374      41.465  57.039  37.885  1.00  0.00           C  
ATOM   3030  CD2 LEU   374      41.911  54.623  37.637  1.00  0.00           C  
ATOM   3031  N   GLU   375      43.557  58.190  33.349  1.00  0.00           N  
ATOM   3032  CA  GLU   375      44.849  58.373  32.727  1.00  0.00           C  
ATOM   3033  C   GLU   375      45.762  59.099  33.698  1.00  0.00           C  
ATOM   3034  O   GLU   375      45.486  60.227  34.106  1.00  0.00           O  
ATOM   3035  CB  GLU   375      44.655  59.182  31.447  1.00  0.00           C  
ATOM   3036  CG  GLU   375      45.902  59.380  30.617  1.00  0.00           C  
ATOM   3037  CD  GLU   375      45.559  60.037  29.294  1.00  0.00           C  
ATOM   3038  OE1 GLU   375      45.779  59.408  28.238  1.00  0.00           O  
ATOM   3039  OE2 GLU   375      44.996  61.150  29.273  1.00  0.00           O  
ATOM   3040  N   ILE   376      46.864  58.451  34.036  1.00  0.00           N  
ATOM   3041  CA  ILE   376      47.917  59.057  34.834  1.00  0.00           C  
ATOM   3042  C   ILE   376      48.720  59.801  33.776  1.00  0.00           C  
ATOM   3043  O   ILE   376      49.583  59.243  33.085  1.00  0.00           O  
ATOM   3044  CB  ILE   376      48.778  58.016  35.603  1.00  0.00           C  
ATOM   3045  CG1 ILE   376      47.866  57.144  36.493  1.00  0.00           C  
ATOM   3046  CG2 ILE   376      49.887  58.728  36.417  1.00  0.00           C  
ATOM   3047  CD1 ILE   376      48.543  55.986  37.224  1.00  0.00           C  
ATOM   3048  N   LYS   377      48.346  61.054  33.578  1.00  0.00           N  
ATOM   3049  CA  LYS   377      48.996  61.905  32.585  1.00  0.00           C  
ATOM   3050  C   LYS   377      50.350  62.277  33.163  1.00  0.00           C  
ATOM   3051  O   LYS   377      50.417  62.730  34.306  1.00  0.00           O  
ATOM   3052  CB  LYS   377      48.148  63.155  32.338  1.00  0.00           C  
ATOM   3053  CG  LYS   377      46.817  62.870  31.643  1.00  0.00           C  
ATOM   3054  CD  LYS   377      45.859  64.054  31.654  1.00  0.00           C  
ATOM   3055  CE  LYS   377      45.196  64.224  33.025  1.00  0.00           C  
ATOM   3056  NZ  LYS   377      44.351  65.459  33.079  1.00  0.00           N  
ATOM   3057  N   VAL   378      51.399  62.070  32.382  1.00  0.00           N  
ATOM   3058  CA  VAL   378      52.774  62.385  32.781  1.00  0.00           C  
ATOM   3059  C   VAL   378      53.143  63.713  32.119  1.00  0.00           C  
ATOM   3060  O   VAL   378      53.827  64.563  32.698  1.00  0.00           O  
ATOM   3061  CB  VAL   378      53.749  61.253  32.337  1.00  0.00           C  
ATOM   3062  CG1 VAL   378      55.175  61.530  32.815  1.00  0.00           C  
ATOM   3063  CG2 VAL   378      53.282  59.884  32.868  1.00  0.00           C  
ATOM   3064  N   GLN   379      52.615  63.905  30.914  1.00  0.00           N  
ATOM   3065  CA  GLN   379      52.374  65.219  30.315  1.00  0.00           C  
ATOM   3066  C   GLN   379      51.396  64.944  29.163  1.00  0.00           C  
ATOM   3067  O   GLN   379      51.356  63.811  28.677  1.00  0.00           O  
ATOM   3068  CB  GLN   379      53.654  65.860  29.753  1.00  0.00           C  
ATOM   3069  CG  GLN   379      54.559  64.912  28.978  1.00  0.00           C  
ATOM   3070  CD  GLN   379      55.520  65.612  28.044  1.00  0.00           C  
ATOM   3071  OE1 GLN   379      55.648  66.830  28.034  1.00  0.00           O  
ATOM   3072  NE2 GLN   379      56.178  64.846  27.218  1.00  0.00           N  
ATOM   3073  N   PRO   380      50.646  65.946  28.672  1.00  0.00           N  
ATOM   3074  CA  PRO   380      50.431  67.290  29.219  1.00  0.00           C  
ATOM   3075  C   PRO   380      49.438  67.254  30.379  1.00  0.00           C  
ATOM   3076  O   PRO   380      48.703  66.278  30.535  1.00  0.00           O  
ATOM   3077  CB  PRO   380      49.858  68.040  28.016  1.00  0.00           C  
ATOM   3078  CG  PRO   380      49.061  67.021  27.315  1.00  0.00           C  
ATOM   3079  CD  PRO   380      49.867  65.757  27.431  1.00  0.00           C  
ATOM   3080  N   LYS   381      49.395  68.331  31.156  1.00  0.00           N  
ATOM   3081  CA  LYS   381      48.341  68.572  32.154  1.00  0.00           C  
ATOM   3082  C   LYS   381      48.099  67.411  33.109  1.00  0.00           C  
ATOM   3083  O   LYS   381      46.999  66.877  33.231  1.00  0.00           O  
ATOM   3084  CB  LYS   381      47.052  69.029  31.462  1.00  0.00           C  
ATOM   3085  CG  LYS   381      47.220  70.253  30.555  1.00  0.00           C  
ATOM   3086  CD  LYS   381      47.831  71.474  31.264  1.00  0.00           C  
ATOM   3087  CE  LYS   381      47.995  72.664  30.333  1.00  0.00           C  
ATOM   3088  NZ  LYS   381      48.869  72.346  29.156  1.00  0.00           N  
ATOM   3089  N   GLU   382      49.177  67.064  33.791  1.00  0.00           N  
ATOM   3090  CA  GLU   382      49.241  65.959  34.747  1.00  0.00           C  
ATOM   3091  C   GLU   382      48.063  65.869  35.720  1.00  0.00           C  
ATOM   3092  O   GLU   382      47.544  66.871  36.218  1.00  0.00           O  
ATOM   3093  CB  GLU   382      50.541  66.045  35.557  1.00  0.00           C  
ATOM   3094  CG  GLU   382      51.811  66.019  34.724  1.00  0.00           C  
ATOM   3095  CD  GLU   382      52.199  67.388  34.185  1.00  0.00           C  
ATOM   3096  OE1 GLU   382      52.690  68.238  34.958  1.00  0.00           O  
ATOM   3097  OE2 GLU   382      51.954  67.675  32.991  1.00  0.00           O  
ATOM   3098  N   GLY   383      47.632  64.651  36.003  1.00  0.00           N  
ATOM   3099  CA  GLY   383      46.502  64.417  36.884  1.00  0.00           C  
ATOM   3100  C   GLY   383      46.139  62.959  36.755  1.00  0.00           C  
ATOM   3101  O   GLY   383      46.765  62.285  35.929  1.00  0.00           O  
ATOM   3102  N   ILE   384      45.175  62.495  37.539  1.00  0.00           N  
ATOM   3103  CA  ILE   384      44.642  61.134  37.473  1.00  0.00           C  
ATOM   3104  C   ILE   384      43.167  61.420  37.736  1.00  0.00           C  
ATOM   3105  O   ILE   384      42.893  62.120  38.708  1.00  0.00           O  
ATOM   3106  CB  ILE   384      45.160  60.184  38.600  1.00  0.00           C  
ATOM   3107  CG1 ILE   384      46.687  60.280  38.791  1.00  0.00           C  
ATOM   3108  CG2 ILE   384      44.709  58.748  38.284  1.00  0.00           C  
ATOM   3109  CD1 ILE   384      47.227  59.490  39.997  1.00  0.00           C  
ATOM   3110  N   ILE   385      42.237  61.081  36.851  1.00  0.00           N  
ATOM   3111  CA  ILE   385      40.876  61.628  36.955  1.00  0.00           C  
ATOM   3112  C   ILE   385      39.769  60.600  36.734  1.00  0.00           C  
ATOM   3113  O   ILE   385      40.007  59.541  36.176  1.00  0.00           O  
ATOM   3114  CB  ILE   385      40.665  62.811  35.949  1.00  0.00           C  
ATOM   3115  CG1 ILE   385      40.663  62.329  34.484  1.00  0.00           C  
ATOM   3116  CG2 ILE   385      41.756  63.897  36.138  1.00  0.00           C  
ATOM   3117  CD1 ILE   385      40.053  63.308  33.495  1.00  0.00           C  
ATOM   3118  N   LEU   386      38.546  60.959  37.094  1.00  0.00           N  
ATOM   3119  CA  LEU   386      37.342  60.308  36.584  1.00  0.00           C  
ATOM   3120  C   LEU   386      36.496  61.507  36.155  1.00  0.00           C  
ATOM   3121  O   LEU   386      36.886  62.651  36.395  1.00  0.00           O  
ATOM   3122  CB  LEU   386      36.637  59.455  37.654  1.00  0.00           C  
ATOM   3123  CG  LEU   386      37.341  58.196  38.204  1.00  0.00           C  
ATOM   3124  CD1 LEU   386      36.446  57.504  39.242  1.00  0.00           C  
ATOM   3125  CD2 LEU   386      37.709  57.148  37.157  1.00  0.00           C  
ATOM   3126  N   LYS   387      35.358  61.286  35.521  1.00  0.00           N  
ATOM   3127  CA  LYS   387      34.436  62.367  35.164  1.00  0.00           C  
ATOM   3128  C   LYS   387      33.464  62.437  36.345  1.00  0.00           C  
ATOM   3129  O   LYS   387      33.481  61.528  37.170  1.00  0.00           O  
ATOM   3130  CB  LYS   387      33.772  62.048  33.815  1.00  0.00           C  
ATOM   3131  CG  LYS   387      34.752  61.682  32.670  1.00  0.00           C  
ATOM   3132  CD  LYS   387      35.727  62.782  32.298  1.00  0.00           C  
ATOM   3133  CE  LYS   387      36.685  62.352  31.192  1.00  0.00           C  
ATOM   3134  NZ  LYS   387      37.564  63.519  30.834  1.00  0.00           N  
ATOM   3135  N   GLN   388      32.657  63.486  36.477  1.00  0.00           N  
ATOM   3136  CA  GLN   388      31.864  63.699  37.703  1.00  0.00           C  
ATOM   3137  C   GLN   388      30.373  64.030  37.574  1.00  0.00           C  
ATOM   3138  O   GLN   388      30.012  64.812  36.697  1.00  0.00           O  
ATOM   3139  CB  GLN   388      32.543  64.818  38.507  1.00  0.00           C  
ATOM   3140  CG  GLN   388      32.660  66.171  37.808  1.00  0.00           C  
ATOM   3141  CD  GLN   388      33.219  67.238  38.716  1.00  0.00           C  
ATOM   3142  OE1 GLN   388      34.316  67.110  39.257  1.00  0.00           O  
ATOM   3143  NE2 GLN   388      32.482  68.295  38.895  1.00  0.00           N  
ATOM   3144  N   HIS   389      29.536  63.456  38.445  1.00  0.00           N  
ATOM   3145  CA  HIS   389      28.110  63.802  38.610  1.00  0.00           C  
ATOM   3146  C   HIS   389      27.442  63.054  39.797  1.00  0.00           C  
ATOM   3147  O   HIS   389      28.137  62.797  40.784  1.00  0.00           O  
ATOM   3148  CB  HIS   389      27.347  63.543  37.321  1.00  0.00           C  
ATOM   3149  CG  HIS   389      26.372  64.626  36.980  1.00  0.00           C  
ATOM   3150  ND1 HIS   389      25.124  64.713  37.554  1.00  0.00           N  
ATOM   3151  CD2 HIS   389      26.507  65.698  36.151  1.00  0.00           C  
ATOM   3152  CE1 HIS   389      24.520  65.788  36.968  1.00  0.00           C  
ATOM   3153  NE2 HIS   389      25.360  66.447  36.135  1.00  0.00           N  
ATOM   3154  N   VAL   390      26.137  62.752  39.755  1.00  0.00           N  
ATOM   3155  CA  VAL   390      25.386  62.122  40.868  1.00  0.00           C  
ATOM   3156  C   VAL   390      24.414  60.952  40.552  1.00  0.00           C  
ATOM   3157  O   VAL   390      23.967  60.757  39.414  1.00  0.00           O  
ATOM   3158  CB  VAL   390      24.552  63.199  41.626  1.00  0.00           C  
ATOM   3159  CG1 VAL   390      25.469  64.225  42.293  1.00  0.00           C  
ATOM   3160  CG2 VAL   390      23.563  63.922  40.699  1.00  0.00           C  
ATOM   3161  N   LYS   391      24.070  60.179  41.584  1.00  0.00           N  
ATOM   3162  CA  LYS   391      23.258  58.945  41.485  1.00  0.00           C  
ATOM   3163  C   LYS   391      21.736  59.042  41.344  1.00  0.00           C  
ATOM   3164  O   LYS   391      21.107  59.923  41.931  1.00  0.00           O  
ATOM   3165  CB  LYS   391      23.490  58.104  42.745  1.00  0.00           C  
ATOM   3166  CG  LYS   391      24.929  57.677  42.961  1.00  0.00           C  
ATOM   3167  CD  LYS   391      25.057  56.872  44.237  1.00  0.00           C  
ATOM   3168  CE  LYS   391      26.501  56.483  44.500  1.00  0.00           C  
ATOM   3169  NZ  LYS   391      27.377  57.661  44.792  1.00  0.00           N  
ATOM   3170  N   VAL   392      21.144  58.076  40.645  1.00  0.00           N  
ATOM   3171  CA  VAL   392      19.686  57.997  40.431  1.00  0.00           C  
ATOM   3172  C   VAL   392      18.791  57.859  41.683  1.00  0.00           C  
ATOM   3173  O   VAL   392      17.945  58.743  41.891  1.00  0.00           O  
ATOM   3174  CB  VAL   392      19.322  57.021  39.240  1.00  0.00           C  
ATOM   3175  CG1 VAL   392      19.999  55.651  39.246  1.00  0.00           C  
ATOM   3176  CG2 VAL   392      17.844  56.851  39.039  1.00  0.00           C  
ATOM   3177  N   PRO   393      19.012  56.890  42.603  1.00  0.00           N  
ATOM   3178  CA  PRO   393      19.773  55.635  42.698  1.00  0.00           C  
ATOM   3179  C   PRO   393      19.103  54.374  42.125  1.00  0.00           C  
ATOM   3180  O   PRO   393      19.775  53.352  41.984  1.00  0.00           O  
ATOM   3181  CB  PRO   393      19.956  55.479  44.205  1.00  0.00           C  
ATOM   3182  CG  PRO   393      18.684  55.967  44.743  1.00  0.00           C  
ATOM   3183  CD  PRO   393      18.342  57.161  43.892  1.00  0.00           C  
ATOM   3184  N   GLY   394      17.830  54.413  41.734  1.00  0.00           N  
ATOM   3185  CA  GLY   394      17.230  53.260  41.072  1.00  0.00           C  
ATOM   3186  C   GLY   394      15.999  53.444  40.198  1.00  0.00           C  
ATOM   3187  O   GLY   394      16.118  53.406  38.975  1.00  0.00           O  
ATOM   3188  N   ILE   395      14.819  53.592  40.792  1.00  0.00           N  
ATOM   3189  CA  ILE   395      13.546  53.555  40.049  1.00  0.00           C  
ATOM   3190  C   ILE   395      13.371  54.683  39.025  1.00  0.00           C  
ATOM   3191  O   ILE   395      12.916  54.430  37.913  1.00  0.00           O  
ATOM   3192  CB  ILE   395      12.308  53.527  41.019  1.00  0.00           C  
ATOM   3193  CG1 ILE   395      12.382  52.267  41.909  1.00  0.00           C  
ATOM   3194  CG2 ILE   395      10.958  53.534  40.236  1.00  0.00           C  
ATOM   3195  CD1 ILE   395      11.263  52.099  42.949  1.00  0.00           C  
ATOM   3196  N   GLY   396      13.743  55.914  39.340  1.00  0.00           N  
ATOM   3197  CA  GLY   396      13.569  56.997  38.382  1.00  0.00           C  
ATOM   3198  C   GLY   396      14.466  58.173  38.684  1.00  0.00           C  
ATOM   3199  O   GLY   396      15.062  58.183  39.764  1.00  0.00           O  
ATOM   3200  N   LEU   397      14.527  59.120  37.748  1.00  0.00           N  
ATOM   3201  CA  LEU   397      15.704  59.926  37.367  1.00  0.00           C  
ATOM   3202  C   LEU   397      16.663  59.028  36.577  1.00  0.00           C  
ATOM   3203  O   LEU   397      16.359  57.871  36.297  1.00  0.00           O  
ATOM   3204  CB  LEU   397      16.419  60.613  38.547  1.00  0.00           C  
ATOM   3205  CG  LEU   397      16.809  62.099  38.511  1.00  0.00           C  
ATOM   3206  CD1 LEU   397      17.588  62.384  39.784  1.00  0.00           C  
ATOM   3207  CD2 LEU   397      17.644  62.579  37.329  1.00  0.00           C  
ATOM   3208  N   ARG   398      17.819  59.572  36.227  1.00  0.00           N  
ATOM   3209  CA  ARG   398      18.868  58.899  35.466  1.00  0.00           C  
ATOM   3210  C   ARG   398      20.085  58.995  36.375  1.00  0.00           C  
ATOM   3211  O   ARG   398      20.084  59.845  37.274  1.00  0.00           O  
ATOM   3212  CB  ARG   398      19.081  59.634  34.134  1.00  0.00           C  
ATOM   3213  CG  ARG   398      19.769  61.002  34.255  1.00  0.00           C  
ATOM   3214  CD  ARG   398      19.460  61.962  33.113  1.00  0.00           C  
ATOM   3215  NE  ARG   398      18.256  62.772  33.360  1.00  0.00           N  
ATOM   3216  CZ  ARG   398      17.142  62.797  32.638  1.00  0.00           C  
ATOM   3217  NH1 ARG   398      16.918  62.066  31.584  1.00  0.00           N  
ATOM   3218  NH2 ARG   398      16.192  63.611  32.988  1.00  0.00           N  
ATOM   3219  N   THR   399      21.088  58.153  36.197  1.00  0.00           N  
ATOM   3220  CA  THR   399      22.297  58.229  37.015  1.00  0.00           C  
ATOM   3221  C   THR   399      23.307  58.865  36.092  1.00  0.00           C  
ATOM   3222  O   THR   399      23.171  58.746  34.878  1.00  0.00           O  
ATOM   3223  CB  THR   399      22.742  56.836  37.519  1.00  0.00           C  
ATOM   3224  OG1 THR   399      23.113  56.903  38.896  1.00  0.00           O  
ATOM   3225  CG2 THR   399      23.880  56.236  36.785  1.00  0.00           C  
ATOM   3226  N   ASP   400      24.284  59.543  36.665  1.00  0.00           N  
ATOM   3227  CA  ASP   400      25.326  60.223  35.920  1.00  0.00           C  
ATOM   3228  C   ASP   400      26.597  59.918  36.749  1.00  0.00           C  
ATOM   3229  O   ASP   400      26.444  59.391  37.846  1.00  0.00           O  
ATOM   3230  CB  ASP   400      24.938  61.702  35.848  1.00  0.00           C  
ATOM   3231  CG  ASP   400      23.718  61.974  34.983  1.00  0.00           C  
ATOM   3232  OD1 ASP   400      23.832  61.940  33.740  1.00  0.00           O  
ATOM   3233  OD2 ASP   400      22.654  62.334  35.548  1.00  0.00           O  
ATOM   3234  N   VAL   401      27.815  60.148  36.260  1.00  0.00           N  
ATOM   3235  CA  VAL   401      29.071  59.612  36.849  1.00  0.00           C  
ATOM   3236  C   VAL   401      29.331  59.612  38.365  1.00  0.00           C  
ATOM   3237  O   VAL   401      29.031  60.569  39.066  1.00  0.00           O  
ATOM   3238  CB  VAL   401      30.370  60.286  36.286  1.00  0.00           C  
ATOM   3239  CG1 VAL   401      31.369  59.221  35.801  1.00  0.00           C  
ATOM   3240  CG2 VAL   401      30.111  61.286  35.159  1.00  0.00           C  
ATOM   3241  N   ILE   402      30.010  58.576  38.852  1.00  0.00           N  
ATOM   3242  CA  ILE   402      30.583  58.550  40.207  1.00  0.00           C  
ATOM   3243  C   ILE   402      32.067  58.971  40.101  1.00  0.00           C  
ATOM   3244  O   ILE   402      32.869  58.233  39.519  1.00  0.00           O  
ATOM   3245  CB  ILE   402      30.490  57.122  40.848  1.00  0.00           C  
ATOM   3246  CG1 ILE   402      29.013  56.706  41.018  1.00  0.00           C  
ATOM   3247  CG2 ILE   402      31.201  57.084  42.225  1.00  0.00           C  
ATOM   3248  CD1 ILE   402      28.753  55.222  41.318  1.00  0.00           C  
ATOM   3249  N   PRO   403      32.451  60.164  40.605  1.00  0.00           N  
ATOM   3250  CA  PRO   403      33.859  60.587  40.510  1.00  0.00           C  
ATOM   3251  C   PRO   403      34.826  60.197  41.626  1.00  0.00           C  
ATOM   3252  O   PRO   403      34.423  59.896  42.752  1.00  0.00           O  
ATOM   3253  CB  PRO   403      33.736  62.102  40.575  1.00  0.00           C  
ATOM   3254  CG  PRO   403      32.607  62.333  41.498  1.00  0.00           C  
ATOM   3255  CD  PRO   403      31.627  61.223  41.224  1.00  0.00           C  
ATOM   3256  N   LEU   404      36.112  60.351  41.331  1.00  0.00           N  
ATOM   3257  CA  LEU   404      37.151  60.792  42.264  1.00  0.00           C  
ATOM   3258  C   LEU   404      38.240  61.307  41.319  1.00  0.00           C  
ATOM   3259  O   LEU   404      38.563  60.595  40.372  1.00  0.00           O  
ATOM   3260  CB  LEU   404      37.668  59.625  43.123  1.00  0.00           C  
ATOM   3261  CG  LEU   404      38.802  59.921  44.118  1.00  0.00           C  
ATOM   3262  CD1 LEU   404      38.467  61.041  45.098  1.00  0.00           C  
ATOM   3263  CD2 LEU   404      39.133  58.675  44.926  1.00  0.00           C  
ATOM   3264  N   SER   405      38.749  62.522  41.491  1.00  0.00           N  
ATOM   3265  CA  SER   405      39.686  63.105  40.516  1.00  0.00           C  
ATOM   3266  C   SER   405      40.743  64.027  41.108  1.00  0.00           C  
ATOM   3267  O   SER   405      40.491  64.679  42.129  1.00  0.00           O  
ATOM   3268  CB  SER   405      38.907  63.957  39.514  1.00  0.00           C  
ATOM   3269  OG  SER   405      37.788  63.250  39.017  1.00  0.00           O  
ATOM   3270  N   PHE   406      41.897  64.100  40.455  1.00  0.00           N  
ATOM   3271  CA  PHE   406      43.027  64.920  40.885  1.00  0.00           C  
ATOM   3272  C   PHE   406      43.688  65.617  39.689  1.00  0.00           C  
ATOM   3273  O   PHE   406      43.888  64.985  38.654  1.00  0.00           O  
ATOM   3274  CB  PHE   406      44.047  63.997  41.558  1.00  0.00           C  
ATOM   3275  CG  PHE   406      43.437  63.097  42.597  1.00  0.00           C  
ATOM   3276  CD2 PHE   406      43.084  61.771  42.276  1.00  0.00           C  
ATOM   3277  CD1 PHE   406      43.150  63.591  43.880  1.00  0.00           C  
ATOM   3278  CE2 PHE   406      42.426  60.949  43.220  1.00  0.00           C  
ATOM   3279  CE1 PHE   406      42.498  62.780  44.838  1.00  0.00           C  
ATOM   3280  CZ  PHE   406      42.142  61.453  44.510  1.00  0.00           C  
ATOM   3281  N   TYR   407      44.032  66.893  39.809  1.00  0.00           N  
ATOM   3282  CA  TYR   407      44.695  67.642  38.732  1.00  0.00           C  
ATOM   3283  C   TYR   407      45.884  68.434  39.265  1.00  0.00           C  
ATOM   3284  O   TYR   407      45.714  69.276  40.142  1.00  0.00           O  
ATOM   3285  CB  TYR   407      43.731  68.661  38.119  1.00  0.00           C  
ATOM   3286  CG  TYR   407      42.634  68.078  37.256  1.00  0.00           C  
ATOM   3287  CD1 TYR   407      41.417  67.630  37.816  1.00  0.00           C  
ATOM   3288  CD2 TYR   407      42.794  68.014  35.857  1.00  0.00           C  
ATOM   3289  CE1 TYR   407      40.366  67.147  36.982  1.00  0.00           C  
ATOM   3290  CE2 TYR   407      41.746  67.547  35.026  1.00  0.00           C  
ATOM   3291  CZ  TYR   407      40.547  67.119  35.594  1.00  0.00           C  
ATOM   3292  OH  TYR   407      39.580  66.631  34.755  1.00  0.00           O  
ATOM   3293  N   TYR   408      47.078  68.237  38.722  1.00  0.00           N  
ATOM   3294  CA  TYR   408      48.261  68.930  39.238  1.00  0.00           C  
ATOM   3295  C   TYR   408      48.284  70.419  38.922  1.00  0.00           C  
ATOM   3296  O   TYR   408      48.830  71.187  39.700  1.00  0.00           O  
ATOM   3297  CB  TYR   408      49.555  68.341  38.677  1.00  0.00           C  
ATOM   3298  CG  TYR   408      49.982  67.013  39.266  1.00  0.00           C  
ATOM   3299  CD1 TYR   408      49.300  65.824  38.953  1.00  0.00           C  
ATOM   3300  CD2 TYR   408      51.102  66.935  40.119  1.00  0.00           C  
ATOM   3301  CE1 TYR   408      49.736  64.573  39.451  1.00  0.00           C  
ATOM   3302  CE2 TYR   408      51.542  65.681  40.626  1.00  0.00           C  
ATOM   3303  CZ  TYR   408      50.859  64.513  40.274  1.00  0.00           C  
ATOM   3304  OH  TYR   408      51.288  63.286  40.708  1.00  0.00           O  
ATOM   3305  N   LYS   409      47.700  70.855  37.813  1.00  0.00           N  
ATOM   3306  CA  LYS   409      47.689  72.286  37.487  1.00  0.00           C  
ATOM   3307  C   LYS   409      46.881  73.052  38.521  1.00  0.00           C  
ATOM   3308  O   LYS   409      47.251  74.147  38.932  1.00  0.00           O  
ATOM   3309  CB  LYS   409      47.123  72.500  36.080  1.00  0.00           C  
ATOM   3310  CG  LYS   409      47.062  73.948  35.629  1.00  0.00           C  
ATOM   3311  CD  LYS   409      46.523  74.036  34.211  1.00  0.00           C  
ATOM   3312  CE  LYS   409      46.261  75.471  33.775  1.00  0.00           C  
ATOM   3313  NZ  LYS   409      45.145  76.081  34.567  1.00  0.00           N  
ATOM   3314  N   ASP   410      45.786  72.461  38.969  1.00  0.00           N  
ATOM   3315  CA  ASP   410      44.956  73.110  39.979  1.00  0.00           C  
ATOM   3316  C   ASP   410      45.503  72.864  41.385  1.00  0.00           C  
ATOM   3317  O   ASP   410      45.864  73.806  42.096  1.00  0.00           O  
ATOM   3318  CB  ASP   410      43.508  72.612  39.890  1.00  0.00           C  
ATOM   3319  CG  ASP   410      42.718  73.283  38.772  1.00  0.00           C  
ATOM   3320  OD1 ASP   410      43.262  74.143  38.049  1.00  0.00           O  
ATOM   3321  OD2 ASP   410      41.518  72.971  38.599  1.00  0.00           O  
ATOM   3322  N   LYS   411      45.569  71.603  41.793  1.00  0.00           N  
ATOM   3323  CA  LYS   411      45.882  71.229  43.177  1.00  0.00           C  
ATOM   3324  C   LYS   411      47.326  71.463  43.588  1.00  0.00           C  
ATOM   3325  O   LYS   411      47.605  71.842  44.725  1.00  0.00           O  
ATOM   3326  CB  LYS   411      45.546  69.745  43.358  1.00  0.00           C  
ATOM   3327  CG  LYS   411      45.629  69.247  44.784  1.00  0.00           C  
ATOM   3328  CD  LYS   411      45.237  67.791  44.900  1.00  0.00           C  
ATOM   3329  CE  LYS   411      45.398  67.368  46.348  1.00  0.00           C  
ATOM   3330  NZ  LYS   411      45.071  65.928  46.569  1.00  0.00           N  
ATOM   3331  N   PHE   412      48.239  71.246  42.658  1.00  0.00           N  
ATOM   3332  CA  PHE   412      49.674  71.335  42.914  1.00  0.00           C  
ATOM   3333  C   PHE   412      50.254  72.398  41.998  1.00  0.00           C  
ATOM   3334  O   PHE   412      51.312  72.223  41.396  1.00  0.00           O  
ATOM   3335  CB  PHE   412      50.340  69.977  42.686  1.00  0.00           C  
ATOM   3336  CG  PHE   412      49.788  68.889  43.558  1.00  0.00           C  
ATOM   3337  CD2 PHE   412      49.137  67.782  42.990  1.00  0.00           C  
ATOM   3338  CD1 PHE   412      49.907  68.968  44.957  1.00  0.00           C  
ATOM   3339  CE2 PHE   412      48.619  66.756  43.804  1.00  0.00           C  
ATOM   3340  CE1 PHE   412      49.377  67.952  45.786  1.00  0.00           C  
ATOM   3341  CZ  PHE   412      48.748  66.833  45.204  1.00  0.00           C  
ATOM   3342  N   GLY   413      49.508  73.483  41.850  1.00  0.00           N  
ATOM   3343  CA  GLY   413      49.874  74.527  40.911  1.00  0.00           C  
ATOM   3344  C   GLY   413      51.184  75.214  41.230  1.00  0.00           C  
ATOM   3345  O   GLY   413      51.905  75.614  40.317  1.00  0.00           O  
ATOM   3346  N   ASP   414      51.526  75.342  42.503  1.00  0.00           N  
ATOM   3347  CA  ASP   414      52.790  75.988  42.864  1.00  0.00           C  
ATOM   3348  C   ASP   414      53.951  75.059  42.528  1.00  0.00           C  
ATOM   3349  O   ASP   414      55.033  75.516  42.159  1.00  0.00           O  
ATOM   3350  CB  ASP   414      52.865  76.317  44.360  1.00  0.00           C  
ATOM   3351  CG  ASP   414      51.842  77.346  44.797  1.00  0.00           C  
ATOM   3352  OD1 ASP   414      51.455  78.229  43.999  1.00  0.00           O  
ATOM   3353  OD2 ASP   414      51.391  77.281  45.964  1.00  0.00           O  
ATOM   3354  N   ASN   415      53.721  73.756  42.635  1.00  0.00           N  
ATOM   3355  CA  ASN   415      54.786  72.772  42.450  1.00  0.00           C  
ATOM   3356  C   ASN   415      55.274  72.653  41.018  1.00  0.00           C  
ATOM   3357  O   ASN   415      54.644  72.028  40.157  1.00  0.00           O  
ATOM   3358  CB  ASN   415      54.388  71.368  42.925  1.00  0.00           C  
ATOM   3359  CG  ASN   415      54.469  71.209  44.418  1.00  0.00           C  
ATOM   3360  OD1 ASN   415      55.160  71.957  45.095  1.00  0.00           O  
ATOM   3361  ND2 ASN   415      53.814  70.212  44.938  1.00  0.00           N  
ATOM   3362  N   ALA   416      56.467  73.172  40.793  1.00  0.00           N  
ATOM   3363  CA  ALA   416      57.218  72.829  39.604  1.00  0.00           C  
ATOM   3364  C   ALA   416      57.643  71.370  39.807  1.00  0.00           C  
ATOM   3365  O   ALA   416      57.950  70.963  40.928  1.00  0.00           O  
ATOM   3366  CB  ALA   416      58.413  73.752  39.469  1.00  0.00           C  
ATOM   3367  N   LEU   417      57.654  70.578  38.746  1.00  0.00           N  
ATOM   3368  CA  LEU   417      58.061  69.176  38.835  1.00  0.00           C  
ATOM   3369  C   LEU   417      59.494  69.133  38.315  1.00  0.00           C  
ATOM   3370  O   LEU   417      59.752  69.660  37.233  1.00  0.00           O  
ATOM   3371  CB  LEU   417      57.130  68.298  37.985  1.00  0.00           C  
ATOM   3372  CG  LEU   417      55.628  68.275  38.336  1.00  0.00           C  
ATOM   3373  CD1 LEU   417      54.894  67.313  37.403  1.00  0.00           C  
ATOM   3374  CD2 LEU   417      55.320  67.892  39.784  1.00  0.00           C  
ATOM   3375  N   ALA   418      60.435  68.582  39.069  1.00  0.00           N  
ATOM   3376  CA  ALA   418      61.836  68.578  38.642  1.00  0.00           C  
ATOM   3377  C   ALA   418      62.062  67.619  37.471  1.00  0.00           C  
ATOM   3378  O   ALA   418      61.223  66.755  37.184  1.00  0.00           O  
ATOM   3379  CB  ALA   418      62.738  68.189  39.811  1.00  0.00           C  
ATOM   3380  N   GLY   419      63.220  67.727  36.837  1.00  0.00           N  
ATOM   3381  CA  GLY   419      63.581  66.780  35.799  1.00  0.00           C  
ATOM   3382  C   GLY   419      63.951  65.453  36.435  1.00  0.00           C  
ATOM   3383  O   GLY   419      64.306  65.398  37.613  1.00  0.00           O  
ATOM   3384  N   ALA   420      63.855  64.365  35.687  1.00  0.00           N  
ATOM   3385  CA  ALA   420      64.063  63.034  36.253  1.00  0.00           C  
ATOM   3386  C   ALA   420      65.477  62.777  36.795  1.00  0.00           C  
ATOM   3387  O   ALA   420      65.639  62.023  37.761  1.00  0.00           O  
ATOM   3388  CB  ALA   420      63.696  61.993  35.209  1.00  0.00           C  
ATOM   3389  N   TYR   421      66.498  63.401  36.217  1.00  0.00           N  
ATOM   3390  CA  TYR   421      67.869  63.179  36.683  1.00  0.00           C  
ATOM   3391  C   TYR   421      68.030  63.712  38.106  1.00  0.00           C  
ATOM   3392  O   TYR   421      68.790  63.164  38.898  1.00  0.00           O  
ATOM   3393  CB  TYR   421      68.922  63.799  35.754  1.00  0.00           C  
ATOM   3394  CG  TYR   421      70.321  63.256  36.018  1.00  0.00           C  
ATOM   3395  CD2 TYR   421      70.815  62.146  35.302  1.00  0.00           C  
ATOM   3396  CD1 TYR   421      71.141  63.814  37.020  1.00  0.00           C  
ATOM   3397  CE2 TYR   421      72.072  61.567  35.631  1.00  0.00           C  
ATOM   3398  CE1 TYR   421      72.393  63.233  37.350  1.00  0.00           C  
ATOM   3399  CZ  TYR   421      72.828  62.094  36.673  1.00  0.00           C  
ATOM   3400  OH  TYR   421      73.996  61.472  37.032  1.00  0.00           O  
ATOM   3401  N   GLU   422      67.268  64.737  38.471  1.00  0.00           N  
ATOM   3402  CA  GLU   422      67.330  65.284  39.826  1.00  0.00           C  
ATOM   3403  C   GLU   422      66.938  64.240  40.873  1.00  0.00           C  
ATOM   3404  O   GLU   422      67.514  64.191  41.964  1.00  0.00           O  
ATOM   3405  CB  GLU   422      66.419  66.509  40.006  1.00  0.00           C  
ATOM   3406  CG  GLU   422      66.912  67.828  39.405  1.00  0.00           C  
ATOM   3407  CD  GLU   422      66.551  68.048  37.936  1.00  0.00           C  
ATOM   3408  OE1 GLU   422      65.809  69.015  37.651  1.00  0.00           O  
ATOM   3409  OE2 GLU   422      67.061  67.337  37.041  1.00  0.00           O  
ATOM   3410  N   ARG   423      65.987  63.372  40.554  1.00  0.00           N  
ATOM   3411  CA  ARG   423      65.642  62.291  41.477  1.00  0.00           C  
ATOM   3412  C   ARG   423      66.684  61.184  41.403  1.00  0.00           C  
ATOM   3413  O   ARG   423      67.091  60.650  42.431  1.00  0.00           O  
ATOM   3414  CB  ARG   423      64.253  61.730  41.157  1.00  0.00           C  
ATOM   3415  CG  ARG   423      63.769  60.649  42.129  1.00  0.00           C  
ATOM   3416  CD  ARG   423      63.357  61.233  43.466  1.00  0.00           C  
ATOM   3417  NE  ARG   423      63.195  60.180  44.473  1.00  0.00           N  
ATOM   3418  CZ  ARG   423      62.639  60.311  45.666  1.00  0.00           C  
ATOM   3419  NH1 ARG   423      62.071  61.409  46.095  1.00  0.00           N  
ATOM   3420  NH2 ARG   423      62.673  59.292  46.468  1.00  0.00           N  
ATOM   3421  N   VAL   424      67.128  60.861  40.197  1.00  0.00           N  
ATOM   3422  CA  VAL   424      68.094  59.780  39.976  1.00  0.00           C  
ATOM   3423  C   VAL   424      69.389  60.003  40.752  1.00  0.00           C  
ATOM   3424  O   VAL   424      69.876  59.091  41.420  1.00  0.00           O  
ATOM   3425  CB  VAL   424      68.337  59.614  38.442  1.00  0.00           C  
ATOM   3426  CG1 VAL   424      69.763  59.183  38.063  1.00  0.00           C  
ATOM   3427  CG2 VAL   424      67.311  58.645  37.858  1.00  0.00           C  
ATOM   3428  N   ILE   425      69.944  61.205  40.726  1.00  0.00           N  
ATOM   3429  CA  ILE   425      71.188  61.426  41.454  1.00  0.00           C  
ATOM   3430  C   ILE   425      70.956  61.346  42.960  1.00  0.00           C  
ATOM   3431  O   ILE   425      71.755  60.756  43.684  1.00  0.00           O  
ATOM   3432  CB  ILE   425      71.889  62.747  41.007  1.00  0.00           C  
ATOM   3433  CG1 ILE   425      73.267  62.916  41.663  1.00  0.00           C  
ATOM   3434  CG2 ILE   425      71.062  64.004  41.288  1.00  0.00           C  
ATOM   3435  CD1 ILE   425      74.298  61.904  41.242  1.00  0.00           C  
ATOM   3436  N   LEU   426      69.855  61.895  43.450  1.00  0.00           N  
ATOM   3437  CA  LEU   426      69.650  61.951  44.890  1.00  0.00           C  
ATOM   3438  C   LEU   426      69.342  60.570  45.467  1.00  0.00           C  
ATOM   3439  O   LEU   426      69.846  60.207  46.526  1.00  0.00           O  
ATOM   3440  CB  LEU   426      68.550  62.963  45.218  1.00  0.00           C  
ATOM   3441  CG  LEU   426      68.427  63.361  46.697  1.00  0.00           C  
ATOM   3442  CD1 LEU   426      69.682  64.047  47.257  1.00  0.00           C  
ATOM   3443  CD2 LEU   426      67.223  64.279  46.879  1.00  0.00           C  
ATOM   3444  N   ASP   427      68.576  59.756  44.756  1.00  0.00           N  
ATOM   3445  CA  ASP   427      68.285  58.409  45.246  1.00  0.00           C  
ATOM   3446  C   ASP   427      69.473  57.464  45.147  1.00  0.00           C  
ATOM   3447  O   ASP   427      69.576  56.531  45.941  1.00  0.00           O  
ATOM   3448  CB  ASP   427      67.084  57.778  44.542  1.00  0.00           C  
ATOM   3449  CG  ASP   427      65.765  58.118  45.210  1.00  0.00           C  
ATOM   3450  OD1 ASP   427      65.751  58.731  46.297  1.00  0.00           O  
ATOM   3451  OD2 ASP   427      64.710  57.704  44.691  1.00  0.00           O  
ATOM   3452  N   ALA   428      70.424  57.728  44.262  1.00  0.00           N  
ATOM   3453  CA  ALA   428      71.663  56.953  44.260  1.00  0.00           C  
ATOM   3454  C   ALA   428      72.451  57.212  45.553  1.00  0.00           C  
ATOM   3455  O   ALA   428      73.087  56.316  46.112  1.00  0.00           O  
ATOM   3456  CB  ALA   428      72.493  57.307  43.029  1.00  0.00           C  
ATOM   3457  N   ILE   429      72.373  58.436  46.055  1.00  0.00           N  
ATOM   3458  CA  ILE   429      73.038  58.816  47.305  1.00  0.00           C  
ATOM   3459  C   ILE   429      72.271  58.232  48.495  1.00  0.00           C  
ATOM   3460  O   ILE   429      72.871  57.728  49.455  1.00  0.00           O  
ATOM   3461  CB  ILE   429      73.133  60.361  47.433  1.00  0.00           C  
ATOM   3462  CG1 ILE   429      73.921  60.943  46.249  1.00  0.00           C  
ATOM   3463  CG2 ILE   429      73.832  60.771  48.736  1.00  0.00           C  
ATOM   3464  CD1 ILE   429      73.760  62.444  46.052  1.00  0.00           C  
ATOM   3465  N   HIS   430      70.947  58.219  48.413  1.00  0.00           N  
ATOM   3466  CA  HIS   430      70.119  57.547  49.419  1.00  0.00           C  
ATOM   3467  C   HIS   430      70.405  56.048  49.434  1.00  0.00           C  
ATOM   3468  O   HIS   430      70.301  55.401  50.475  1.00  0.00           O  
ATOM   3469  CB  HIS   430      68.625  57.749  49.144  1.00  0.00           C  
ATOM   3470  CG  HIS   430      68.164  59.165  49.300  1.00  0.00           C  
ATOM   3471  ND1 HIS   430      67.165  59.747  48.557  1.00  0.00           N  
ATOM   3472  CD2 HIS   430      68.544  60.122  50.183  1.00  0.00           C  
ATOM   3473  CE1 HIS   430      66.980  60.987  49.007  1.00  0.00           C  
ATOM   3474  NE2 HIS   430      67.813  61.272  49.988  1.00  0.00           N  
ATOM   3475  N   GLY   431      70.807  55.500  48.298  1.00  0.00           N  
ATOM   3476  CA  GLY   431      71.080  54.077  48.192  1.00  0.00           C  
ATOM   3477  C   GLY   431      69.778  53.355  47.968  1.00  0.00           C  
ATOM   3478  O   GLY   431      69.575  52.228  48.412  1.00  0.00           O  
ATOM   3479  N   ASP   432      68.853  54.071  47.352  1.00  0.00           N  
ATOM   3480  CA  ASP   432      67.494  53.593  47.168  1.00  0.00           C  
ATOM   3481  C   ASP   432      67.329  53.056  45.752  1.00  0.00           C  
ATOM   3482  O   ASP   432      67.146  53.812  44.807  1.00  0.00           O  
ATOM   3483  CB  ASP   432      66.498  54.721  47.435  1.00  0.00           C  
ATOM   3484  CG  ASP   432      65.075  54.214  47.512  1.00  0.00           C  
ATOM   3485  OD1 ASP   432      64.868  52.989  47.353  1.00  0.00           O  
ATOM   3486  OD2 ASP   432      64.155  54.998  47.827  1.00  0.00           O  
ATOM   3487  N   GLN   433      67.382  51.742  45.605  1.00  0.00           N  
ATOM   3488  CA  GLN   433      67.204  51.076  44.317  1.00  0.00           C  
ATOM   3489  C   GLN   433      65.733  50.972  43.903  1.00  0.00           C  
ATOM   3490  O   GLN   433      65.417  50.359  42.886  1.00  0.00           O  
ATOM   3491  CB  GLN   433      67.788  49.665  44.411  1.00  0.00           C  
ATOM   3492  CG  GLN   433      69.304  49.586  44.236  1.00  0.00           C  
ATOM   3493  CD  GLN   433      69.722  49.499  42.777  1.00  0.00           C  
ATOM   3494  OE1 GLN   433      69.156  48.740  42.003  1.00  0.00           O  
ATOM   3495  NE2 GLN   433      70.726  50.233  42.398  1.00  0.00           N  
ATOM   3496  N   SER   434      64.810  51.545  44.665  1.00  0.00           N  
ATOM   3497  CA  SER   434      63.391  51.398  44.337  1.00  0.00           C  
ATOM   3498  C   SER   434      63.043  51.943  42.958  1.00  0.00           C  
ATOM   3499  O   SER   434      62.228  51.347  42.264  1.00  0.00           O  
ATOM   3500  CB  SER   434      62.504  52.081  45.374  1.00  0.00           C  
ATOM   3501  OG  SER   434      62.770  51.568  46.665  1.00  0.00           O  
ATOM   3502  N   PHE   435      63.673  53.018  42.517  1.00  0.00           N  
ATOM   3503  CA  PHE   435      63.458  53.536  41.166  1.00  0.00           C  
ATOM   3504  C   PHE   435      64.627  53.230  40.222  1.00  0.00           C  
ATOM   3505  O   PHE   435      64.912  54.009  39.320  1.00  0.00           O  
ATOM   3506  CB  PHE   435      63.144  55.035  41.225  1.00  0.00           C  
ATOM   3507  CG  PHE   435      61.952  55.367  42.093  1.00  0.00           C  
ATOM   3508  CD2 PHE   435      62.082  56.277  43.153  1.00  0.00           C  
ATOM   3509  CD1 PHE   435      60.692  54.783  41.853  1.00  0.00           C  
ATOM   3510  CE2 PHE   435      60.985  56.590  43.992  1.00  0.00           C  
ATOM   3511  CE1 PHE   435      59.577  55.096  42.676  1.00  0.00           C  
ATOM   3512  CZ  PHE   435      59.727  56.001  43.752  1.00  0.00           C  
ATOM   3513  N   PHE   436      65.293  52.093  40.409  1.00  0.00           N  
ATOM   3514  CA  PHE   436      66.348  51.644  39.490  1.00  0.00           C  
ATOM   3515  C   PHE   436      66.123  50.176  39.103  1.00  0.00           C  
ATOM   3516  O   PHE   436      65.641  49.391  39.928  1.00  0.00           O  
ATOM   3517  CB  PHE   436      67.725  51.825  40.136  1.00  0.00           C  
ATOM   3518  CG  PHE   436      68.044  53.261  40.447  1.00  0.00           C  
ATOM   3519  CD1 PHE   436      67.593  53.848  41.638  1.00  0.00           C  
ATOM   3520  CD2 PHE   436      68.751  54.052  39.527  1.00  0.00           C  
ATOM   3521  CE1 PHE   436      67.816  55.210  41.903  1.00  0.00           C  
ATOM   3522  CE2 PHE   436      68.997  55.421  39.784  1.00  0.00           C  
ATOM   3523  CZ  PHE   436      68.521  56.000  40.978  1.00  0.00           C  
ATOM   3524  N   PRO   437      66.406  49.790  37.843  1.00  0.00           N  
ATOM   3525  CA  PRO   437      66.188  48.382  37.485  1.00  0.00           C  
ATOM   3526  C   PRO   437      67.116  47.391  38.182  1.00  0.00           C  
ATOM   3527  O   PRO   437      68.288  47.689  38.441  1.00  0.00           O  
ATOM   3528  CB  PRO   437      66.510  48.356  35.986  1.00  0.00           C  
ATOM   3529  CG  PRO   437      66.335  49.748  35.541  1.00  0.00           C  
ATOM   3530  CD  PRO   437      66.897  50.539  36.673  1.00  0.00           C  
ATOM   3531  N   ARG   438      66.621  46.181  38.406  1.00  0.00           N  
ATOM   3532  CA  ARG   438      67.439  45.067  38.903  1.00  0.00           C  
ATOM   3533  C   ARG   438      67.817  44.215  37.700  1.00  0.00           C  
ATOM   3534  O   ARG   438      67.079  44.173  36.730  1.00  0.00           O  
ATOM   3535  CB  ARG   438      66.649  44.275  39.946  1.00  0.00           C  
ATOM   3536  CG  ARG   438      67.437  43.192  40.659  1.00  0.00           C  
ATOM   3537  CD  ARG   438      66.715  42.690  41.893  1.00  0.00           C  
ATOM   3538  NE  ARG   438      65.429  42.044  41.606  1.00  0.00           N  
ATOM   3539  CZ  ARG   438      64.651  41.443  42.494  1.00  0.00           C  
ATOM   3540  NH1 ARG   438      64.926  41.333  43.767  1.00  0.00           N  
ATOM   3541  NH2 ARG   438      63.530  40.928  42.095  1.00  0.00           N  
ATOM   3542  N   SER   439      68.945  43.522  37.739  1.00  0.00           N  
ATOM   3543  CA  SER   439      69.425  42.792  36.569  1.00  0.00           C  
ATOM   3544  C   SER   439      68.499  41.723  36.001  1.00  0.00           C  
ATOM   3545  O   SER   439      68.413  41.558  34.792  1.00  0.00           O  
ATOM   3546  CB  SER   439      70.735  42.120  36.931  1.00  0.00           C  
ATOM   3547  OG  SER   439      71.573  43.011  37.649  1.00  0.00           O  
ATOM   3548  N   ASP   440      67.777  41.016  36.858  1.00  0.00           N  
ATOM   3549  CA  ASP   440      66.843  39.987  36.389  1.00  0.00           C  
ATOM   3550  C   ASP   440      65.682  40.621  35.640  1.00  0.00           C  
ATOM   3551  O   ASP   440      65.121  40.022  34.737  1.00  0.00           O  
ATOM   3552  CB  ASP   440      66.257  39.173  37.547  1.00  0.00           C  
ATOM   3553  CG  ASP   440      67.242  38.185  38.148  1.00  0.00           C  
ATOM   3554  OD1 ASP   440      68.396  38.076  37.675  1.00  0.00           O  
ATOM   3555  OD2 ASP   440      66.879  37.515  39.140  1.00  0.00           O  
ATOM   3556  N   GLU   441      65.338  41.853  35.983  1.00  0.00           N  
ATOM   3557  CA  GLU   441      64.239  42.542  35.312  1.00  0.00           C  
ATOM   3558  C   GLU   441      64.700  42.913  33.909  1.00  0.00           C  
ATOM   3559  O   GLU   441      63.953  42.784  32.944  1.00  0.00           O  
ATOM   3560  CB  GLU   441      63.850  43.813  36.072  1.00  0.00           C  
ATOM   3561  CG  GLU   441      63.392  43.575  37.511  1.00  0.00           C  
ATOM   3562  CD  GLU   441      63.143  44.877  38.260  1.00  0.00           C  
ATOM   3563  OE1 GLU   441      63.784  45.901  37.935  1.00  0.00           O  
ATOM   3564  OE2 GLU   441      62.344  44.887  39.217  1.00  0.00           O  
ATOM   3565  N   ILE   442      65.958  43.322  33.802  1.00  0.00           N  
ATOM   3566  CA  ILE   442      66.554  43.691  32.516  1.00  0.00           C  
ATOM   3567  C   ILE   442      66.612  42.439  31.647  1.00  0.00           C  
ATOM   3568  O   ILE   442      66.253  42.474  30.467  1.00  0.00           O  
ATOM   3569  CB  ILE   442      67.989  44.297  32.688  1.00  0.00           C  
ATOM   3570  CG1 ILE   442      67.935  45.558  33.574  1.00  0.00           C  
ATOM   3571  CG2 ILE   442      68.634  44.632  31.316  1.00  0.00           C  
ATOM   3572  CD1 ILE   442      69.301  46.083  34.033  1.00  0.00           C  
ATOM   3573  N   GLU   443      67.025  41.319  32.226  1.00  0.00           N  
ATOM   3574  CA  GLU   443      67.087  40.070  31.475  1.00  0.00           C  
ATOM   3575  C   GLU   443      65.703  39.666  31.008  1.00  0.00           C  
ATOM   3576  O   GLU   443      65.520  39.343  29.842  1.00  0.00           O  
ATOM   3577  CB  GLU   443      67.615  38.902  32.312  1.00  0.00           C  
ATOM   3578  CG  GLU   443      69.110  38.868  32.534  1.00  0.00           C  
ATOM   3579  CD  GLU   443      69.549  37.613  33.277  1.00  0.00           C  
ATOM   3580  OE1 GLU   443      68.712  36.726  33.550  1.00  0.00           O  
ATOM   3581  OE2 GLU   443      70.752  37.484  33.595  1.00  0.00           O  
ATOM   3582  N   GLU   444      64.730  39.658  31.905  1.00  0.00           N  
ATOM   3583  CA  GLU   444      63.400  39.173  31.562  1.00  0.00           C  
ATOM   3584  C   GLU   444      62.761  40.063  30.502  1.00  0.00           C  
ATOM   3585  O   GLU   444      62.172  39.566  29.548  1.00  0.00           O  
ATOM   3586  CB  GLU   444      62.541  39.054  32.827  1.00  0.00           C  
ATOM   3587  CG  GLU   444      61.276  38.213  32.670  1.00  0.00           C  
ATOM   3588  CD  GLU   444      61.541  36.722  32.466  1.00  0.00           C  
ATOM   3589  OE1 GLU   444      62.667  36.222  32.683  1.00  0.00           O  
ATOM   3590  OE2 GLU   444      60.610  36.020  32.013  1.00  0.00           O  
ATOM   3591  N   CYS   445      62.957  41.371  30.594  1.00  0.00           N  
ATOM   3592  CA  CYS   445      62.466  42.281  29.563  1.00  0.00           C  
ATOM   3593  C   CYS   445      63.156  42.092  28.225  1.00  0.00           C  
ATOM   3594  O   CYS   445      62.505  42.137  27.183  1.00  0.00           O  
ATOM   3595  CB  CYS   445      62.606  43.722  30.026  1.00  0.00           C  
ATOM   3596  SG  CYS   445      61.513  44.025  31.394  1.00  0.00           S  
ATOM   3597  N   TRP   446      64.451  41.823  28.213  1.00  0.00           N  
ATOM   3598  CA  TRP   446      65.077  41.481  26.944  1.00  0.00           C  
ATOM   3599  C   TRP   446      64.546  40.145  26.428  1.00  0.00           C  
ATOM   3600  O   TRP   446      64.347  40.033  25.237  1.00  0.00           O  
ATOM   3601  CB  TRP   446      66.601  41.459  27.023  1.00  0.00           C  
ATOM   3602  CG  TRP   446      67.244  42.809  26.944  1.00  0.00           C  
ATOM   3603  CD1 TRP   446      67.833  43.498  27.952  1.00  0.00           C  
ATOM   3604  CD2 TRP   446      67.401  43.638  25.774  1.00  0.00           C  
ATOM   3605  NE1 TRP   446      68.351  44.688  27.517  1.00  0.00           N  
ATOM   3606  CE2 TRP   446      68.114  44.803  26.177  1.00  0.00           C  
ATOM   3607  CE3 TRP   446      66.977  43.534  24.432  1.00  0.00           C  
ATOM   3608  CZ2 TRP   446      68.421  45.848  25.285  1.00  0.00           C  
ATOM   3609  CZ3 TRP   446      67.263  44.602  23.535  1.00  0.00           C  
ATOM   3610  CH2 TRP   446      67.986  45.746  23.979  1.00  0.00           C  
ATOM   3611  N   LYS   447      64.233  39.157  27.261  1.00  0.00           N  
ATOM   3612  CA  LYS   447      63.654  37.894  26.757  1.00  0.00           C  
ATOM   3613  C   LYS   447      62.271  38.105  26.146  1.00  0.00           C  
ATOM   3614  O   LYS   447      61.909  37.441  25.184  1.00  0.00           O  
ATOM   3615  CB  LYS   447      63.493  36.854  27.873  1.00  0.00           C  
ATOM   3616  CG  LYS   447      64.777  36.374  28.526  1.00  0.00           C  
ATOM   3617  CD  LYS   447      64.462  35.622  29.806  1.00  0.00           C  
ATOM   3618  CE  LYS   447      65.668  35.504  30.729  1.00  0.00           C  
ATOM   3619  NZ  LYS   447      65.253  34.881  32.031  1.00  0.00           N  
ATOM   3620  N   ILE   448      61.500  39.029  26.699  1.00  0.00           N  
ATOM   3621  CA  ILE   448      60.161  39.351  26.195  1.00  0.00           C  
ATOM   3622  C   ILE   448      60.257  39.936  24.778  1.00  0.00           C  
ATOM   3623  O   ILE   448      59.409  39.676  23.917  1.00  0.00           O  
ATOM   3624  CB  ILE   448      59.471  40.343  27.196  1.00  0.00           C  
ATOM   3625  CG1 ILE   448      59.100  39.606  28.496  1.00  0.00           C  
ATOM   3626  CG2 ILE   448      58.218  40.995  26.615  1.00  0.00           C  
ATOM   3627  CD1 ILE   448      58.892  40.501  29.723  1.00  0.00           C  
ATOM   3628  N   VAL   449      61.285  40.737  24.534  1.00  0.00           N  
ATOM   3629  CA  VAL   449      61.436  41.452  23.264  1.00  0.00           C  
ATOM   3630  C   VAL   449      62.312  40.724  22.234  1.00  0.00           C  
ATOM   3631  O   VAL   449      62.054  40.796  21.036  1.00  0.00           O  
ATOM   3632  CB  VAL   449      61.974  42.884  23.568  1.00  0.00           C  
ATOM   3633  CG1 VAL   449      62.183  43.715  22.301  1.00  0.00           C  
ATOM   3634  CG2 VAL   449      60.977  43.634  24.484  1.00  0.00           C  
ATOM   3635  N   ASP   450      63.323  39.981  22.658  1.00  0.00           N  
ATOM   3636  CA  ASP   450      64.267  39.347  21.727  1.00  0.00           C  
ATOM   3637  C   ASP   450      63.727  38.445  20.606  1.00  0.00           C  
ATOM   3638  O   ASP   450      64.287  38.488  19.507  1.00  0.00           O  
ATOM   3639  CB  ASP   450      65.355  38.595  22.496  1.00  0.00           C  
ATOM   3640  CG  ASP   450      66.592  38.352  21.656  1.00  0.00           C  
ATOM   3641  OD1 ASP   450      67.420  39.283  21.528  1.00  0.00           O  
ATOM   3642  OD2 ASP   450      66.766  37.231  21.121  1.00  0.00           O  
ATOM   3643  N   PRO   451      62.628  37.679  20.799  1.00  0.00           N  
ATOM   3644  CA  PRO   451      62.234  36.971  19.572  1.00  0.00           C  
ATOM   3645  C   PRO   451      61.673  37.871  18.462  1.00  0.00           C  
ATOM   3646  O   PRO   451      61.675  37.478  17.297  1.00  0.00           O  
ATOM   3647  CB  PRO   451      61.190  35.974  20.076  1.00  0.00           C  
ATOM   3648  CG  PRO   451      60.553  36.671  21.203  1.00  0.00           C  
ATOM   3649  CD  PRO   451      61.708  37.338  21.904  1.00  0.00           C  
ATOM   3650  N   LEU   452      61.263  39.097  18.767  1.00  0.00           N  
ATOM   3651  CA  LEU   452      60.900  40.057  17.722  1.00  0.00           C  
ATOM   3652  C   LEU   452      62.147  40.516  16.980  1.00  0.00           C  
ATOM   3653  O   LEU   452      62.131  40.727  15.774  1.00  0.00           O  
ATOM   3654  CB  LEU   452      60.225  41.294  18.328  1.00  0.00           C  
ATOM   3655  CG  LEU   452      59.874  42.438  17.362  1.00  0.00           C  
ATOM   3656  CD1 LEU   452      59.014  41.981  16.193  1.00  0.00           C  
ATOM   3657  CD2 LEU   452      59.195  43.588  18.101  1.00  0.00           C  
ATOM   3658  N   LEU   453      63.244  40.650  17.709  1.00  0.00           N  
ATOM   3659  CA  LEU   453      64.495  41.176  17.162  1.00  0.00           C  
ATOM   3660  C   LEU   453      65.160  40.238  16.155  1.00  0.00           C  
ATOM   3661  O   LEU   453      66.099  40.631  15.467  1.00  0.00           O  
ATOM   3662  CB  LEU   453      65.470  41.490  18.303  1.00  0.00           C  
ATOM   3663  CG  LEU   453      65.007  42.488  19.375  1.00  0.00           C  
ATOM   3664  CD1 LEU   453      66.077  42.634  20.449  1.00  0.00           C  
ATOM   3665  CD2 LEU   453      64.678  43.866  18.801  1.00  0.00           C  
ATOM   3666  N   LYS   454      64.640  39.022  16.026  1.00  0.00           N  
ATOM   3667  CA  LYS   454      65.070  38.089  14.977  1.00  0.00           C  
ATOM   3668  C   LYS   454      64.723  38.651  13.607  1.00  0.00           C  
ATOM   3669  O   LYS   454      65.430  38.438  12.617  1.00  0.00           O  
ATOM   3670  CB  LYS   454      64.332  36.758  15.123  1.00  0.00           C  
ATOM   3671  CG  LYS   454      64.668  35.961  16.367  1.00  0.00           C  
ATOM   3672  CD  LYS   454      63.762  34.744  16.463  1.00  0.00           C  
ATOM   3673  CE  LYS   454      64.092  33.930  17.697  1.00  0.00           C  
ATOM   3674  NZ  LYS   454      63.256  32.695  17.798  1.00  0.00           N  
ATOM   3675  N   ASP   455      63.604  39.350  13.554  1.00  0.00           N  
ATOM   3676  CA  ASP   455      63.106  39.947  12.326  1.00  0.00           C  
ATOM   3677  C   ASP   455      63.622  41.373  12.253  1.00  0.00           C  
ATOM   3678  O   ASP   455      63.637  42.077  13.257  1.00  0.00           O  
ATOM   3679  CB  ASP   455      61.588  39.979  12.355  1.00  0.00           C  
ATOM   3680  CG  ASP   455      61.013  40.594  11.112  1.00  0.00           C  
ATOM   3681  OD1 ASP   455      61.519  40.332   9.999  1.00  0.00           O  
ATOM   3682  OD2 ASP   455      60.016  41.325  11.228  1.00  0.00           O  
ATOM   3683  N   LYS   456      64.092  41.787  11.085  1.00  0.00           N  
ATOM   3684  CA  LYS   456      64.736  43.094  10.931  1.00  0.00           C  
ATOM   3685  C   LYS   456      64.269  43.840   9.687  1.00  0.00           C  
ATOM   3686  O   LYS   456      64.185  45.063   9.715  1.00  0.00           O  
ATOM   3687  CB  LYS   456      66.261  42.900  10.922  1.00  0.00           C  
ATOM   3688  CG  LYS   456      66.789  42.202  12.181  1.00  0.00           C  
ATOM   3689  CD  LYS   456      68.278  41.945  12.175  1.00  0.00           C  
ATOM   3690  CE  LYS   456      68.602  41.068  13.378  1.00  0.00           C  
ATOM   3691  NZ  LYS   456      70.049  40.730  13.528  1.00  0.00           N  
ATOM   3692  N   TYR   457      63.929  43.133   8.619  1.00  0.00           N  
ATOM   3693  CA  TYR   457      63.430  43.769   7.394  1.00  0.00           C  
ATOM   3694  C   TYR   457      62.053  44.403   7.667  1.00  0.00           C  
ATOM   3695  O   TYR   457      61.119  43.688   8.055  1.00  0.00           O  
ATOM   3696  CB  TYR   457      63.328  42.697   6.297  1.00  0.00           C  
ATOM   3697  CG  TYR   457      62.971  43.194   4.908  1.00  0.00           C  
ATOM   3698  CD2 TYR   457      63.912  43.129   3.861  1.00  0.00           C  
ATOM   3699  CD1 TYR   457      61.685  43.687   4.613  1.00  0.00           C  
ATOM   3700  CE2 TYR   457      63.581  43.573   2.551  1.00  0.00           C  
ATOM   3701  CE1 TYR   457      61.366  44.172   3.315  1.00  0.00           C  
ATOM   3702  CZ  TYR   457      62.321  44.122   2.300  1.00  0.00           C  
ATOM   3703  OH  TYR   457      62.033  44.636   1.062  1.00  0.00           O  
ATOM   3704  N   PRO   458      61.897  45.732   7.511  1.00  0.00           N  
ATOM   3705  CA  PRO   458      60.559  46.265   7.802  1.00  0.00           C  
ATOM   3706  C   PRO   458      59.537  46.039   6.684  1.00  0.00           C  
ATOM   3707  O   PRO   458      59.880  46.025   5.505  1.00  0.00           O  
ATOM   3708  CB  PRO   458      60.830  47.759   7.985  1.00  0.00           C  
ATOM   3709  CG  PRO   458      61.929  48.030   7.035  1.00  0.00           C  
ATOM   3710  CD  PRO   458      62.824  46.815   7.130  1.00  0.00           C  
ATOM   3711  N   GLU   459      58.268  45.914   7.039  1.00  0.00           N  
ATOM   3712  CA  GLU   459      57.187  45.763   6.056  1.00  0.00           C  
ATOM   3713  C   GLU   459      55.946  46.504   6.569  1.00  0.00           C  
ATOM   3714  O   GLU   459      55.925  47.734   6.616  1.00  0.00           O  
ATOM   3715  CB  GLU   459      56.821  44.291   5.790  1.00  0.00           C  
ATOM   3716  CG  GLU   459      57.820  43.409   5.077  1.00  0.00           C  
ATOM   3717  CD  GLU   459      57.137  42.117   4.652  1.00  0.00           C  
ATOM   3718  OE1 GLU   459      56.194  42.192   3.830  1.00  0.00           O  
ATOM   3719  OE2 GLU   459      57.466  41.025   5.161  1.00  0.00           O  
ATOM   3720  N   ILE   460      54.933  45.740   6.957  1.00  0.00           N  
ATOM   3721  CA  ILE   460      53.679  46.194   7.548  1.00  0.00           C  
ATOM   3722  C   ILE   460      53.478  45.251   8.742  1.00  0.00           C  
ATOM   3723  O   ILE   460      52.442  44.640   8.917  1.00  0.00           O  
ATOM   3724  CB  ILE   460      52.497  46.171   6.518  1.00  0.00           C  
ATOM   3725  CG1 ILE   460      52.378  44.814   5.788  1.00  0.00           C  
ATOM   3726  CG2 ILE   460      52.694  47.293   5.469  1.00  0.00           C  
ATOM   3727  CD1 ILE   460      51.076  44.619   4.995  1.00  0.00           C  
ATOM   3728  N   ILE   461      54.549  45.038   9.493  1.00  0.00           N  
ATOM   3729  CA  ILE   461      54.628  44.034  10.558  1.00  0.00           C  
ATOM   3730  C   ILE   461      55.352  44.657  11.768  1.00  0.00           C  
ATOM   3731  O   ILE   461      56.201  45.523  11.563  1.00  0.00           O  
ATOM   3732  CB  ILE   461      55.418  42.779  10.024  1.00  0.00           C  
ATOM   3733  CG1 ILE   461      56.888  43.125   9.696  1.00  0.00           C  
ATOM   3734  CG2 ILE   461      54.731  42.193   8.754  1.00  0.00           C  
ATOM   3735  CD1 ILE   461      57.717  42.008   9.086  1.00  0.00           C  
ATOM   3736  N   PRO   462      55.115  44.198  13.013  1.00  0.00           N  
ATOM   3737  CA  PRO   462      54.001  43.550  13.725  1.00  0.00           C  
ATOM   3738  C   PRO   462      52.849  44.484  14.083  1.00  0.00           C  
ATOM   3739  O   PRO   462      52.955  45.682  14.004  1.00  0.00           O  
ATOM   3740  CB  PRO   462      54.620  43.156  15.071  1.00  0.00           C  
ATOM   3741  CG  PRO   462      56.046  43.309  14.910  1.00  0.00           C  
ATOM   3742  CD  PRO   462      56.220  44.435  13.958  1.00  0.00           C  
ATOM   3743  N   TYR   463      51.742  43.906  14.583  1.00  0.00           N  
ATOM   3744  CA  TYR   463      50.852  44.489  15.586  1.00  0.00           C  
ATOM   3745  C   TYR   463      49.545  45.136  15.077  1.00  0.00           C  
ATOM   3746  O   TYR   463      48.505  44.505  15.126  1.00  0.00           O  
ATOM   3747  CB  TYR   463      51.536  45.214  16.764  1.00  0.00           C  
ATOM   3748  CG  TYR   463      50.564  45.039  17.905  1.00  0.00           C  
ATOM   3749  CD2 TYR   463      49.600  46.022  18.133  1.00  0.00           C  
ATOM   3750  CD1 TYR   463      50.456  43.784  18.525  1.00  0.00           C  
ATOM   3751  CE2 TYR   463      48.469  45.710  18.892  1.00  0.00           C  
ATOM   3752  CE1 TYR   463      49.303  43.477  19.255  1.00  0.00           C  
ATOM   3753  CZ  TYR   463      48.291  44.432  19.424  1.00  0.00           C  
ATOM   3754  OH  TYR   463      47.247  44.137  20.019  1.00  0.00           O  
ATOM   3755  N   ALA   464      49.547  46.465  14.679  1.00  0.00           N  
ATOM   3756  CA  ALA   464      48.323  47.259  14.852  1.00  0.00           C  
ATOM   3757  C   ALA   464      47.049  46.677  14.223  1.00  0.00           C  
ATOM   3758  O   ALA   464      46.956  46.264  13.064  1.00  0.00           O  
ATOM   3759  CB  ALA   464      48.519  48.736  14.450  1.00  0.00           C  
ATOM   3760  N   LYS   465      46.048  46.629  15.086  1.00  0.00           N  
ATOM   3761  CA  LYS   465      44.810  45.907  14.827  1.00  0.00           C  
ATOM   3762  C   LYS   465      43.930  46.385  13.684  1.00  0.00           C  
ATOM   3763  O   LYS   465      43.901  47.557  13.309  1.00  0.00           O  
ATOM   3764  CB  LYS   465      43.999  45.921  16.121  1.00  0.00           C  
ATOM   3765  CG  LYS   465      43.913  44.596  16.852  1.00  0.00           C  
ATOM   3766  CD  LYS   465      45.258  43.941  17.198  1.00  0.00           C  
ATOM   3767  CE  LYS   465      45.001  42.763  18.121  1.00  0.00           C  
ATOM   3768  NZ  LYS   465      46.225  42.024  18.524  1.00  0.00           N  
ATOM   3769  N   LYS   466      43.162  45.410  13.214  1.00  0.00           N  
ATOM   3770  CA  LYS   466      42.102  45.513  12.199  1.00  0.00           C  
ATOM   3771  C   LYS   466      41.315  44.202  12.018  1.00  0.00           C  
ATOM   3772  O   LYS   466      40.100  44.287  12.078  1.00  0.00           O  
ATOM   3773  CB  LYS   466      42.639  46.044  10.860  1.00  0.00           C  
ATOM   3774  CG  LYS   466      41.666  46.090   9.672  1.00  0.00           C  
ATOM   3775  CD  LYS   466      41.873  44.885   8.772  1.00  0.00           C  
ATOM   3776  CE  LYS   466      41.106  44.878   7.481  1.00  0.00           C  
ATOM   3777  NZ  LYS   466      41.535  43.683   6.685  1.00  0.00           N  
ATOM   3778  N   LEU   467      41.881  43.006  11.854  1.00  0.00           N  
ATOM   3779  CA  LEU   467      43.308  42.637  11.846  1.00  0.00           C  
ATOM   3780  C   LEU   467      44.026  42.810  10.509  1.00  0.00           C  
ATOM   3781  O   LEU   467      43.527  42.402   9.463  1.00  0.00           O  
ATOM   3782  CB  LEU   467      43.413  41.166  12.245  1.00  0.00           C  
ATOM   3783  CG  LEU   467      42.985  40.799  13.671  1.00  0.00           C  
ATOM   3784  CD1 LEU   467      42.896  39.295  13.809  1.00  0.00           C  
ATOM   3785  CD2 LEU   467      43.961  41.341  14.705  1.00  0.00           C  
ATOM   3786  N   ASP   468      45.224  43.379  10.584  1.00  0.00           N  
ATOM   3787  CA  ASP   468      46.202  43.398   9.492  1.00  0.00           C  
ATOM   3788  C   ASP   468      45.789  44.158   8.216  1.00  0.00           C  
ATOM   3789  O   ASP   468      45.490  43.564   7.176  1.00  0.00           O  
ATOM   3790  CB  ASP   468      46.627  41.955   9.180  1.00  0.00           C  
ATOM   3791  CG  ASP   468      46.739  41.089  10.428  1.00  0.00           C  
ATOM   3792  OD1 ASP   468      47.282  41.528  11.470  1.00  0.00           O  
ATOM   3793  OD2 ASP   468      46.205  39.957  10.380  1.00  0.00           O  
ATOM   3794  N   ILE   469      45.720  45.486   8.280  1.00  0.00           N  
ATOM   3795  CA  ILE   469      45.318  46.284   7.108  1.00  0.00           C  
ATOM   3796  C   ILE   469      46.384  46.369   6.010  1.00  0.00           C  
ATOM   3797  O   ILE   469      46.105  46.131   4.838  1.00  0.00           O  
ATOM   3798  CB  ILE   469      44.955  47.793   7.383  1.00  0.00           C  
ATOM   3799  CG1 ILE   469      44.870  48.174   8.869  1.00  0.00           C  
ATOM   3800  CG2 ILE   469      43.656  48.145   6.651  1.00  0.00           C  
ATOM   3801  CD1 ILE   469      45.057  49.655   9.146  1.00  0.00           C  
ATOM   3802  N   GLY   470      47.571  46.810   6.398  1.00  0.00           N  
ATOM   3803  CA  GLY   470      48.437  47.601   5.534  1.00  0.00           C  
ATOM   3804  C   GLY   470      48.716  48.781   6.445  1.00  0.00           C  
ATOM   3805  O   GLY   470      48.198  48.738   7.553  1.00  0.00           O  
ATOM   3806  N   VAL   471      49.490  49.795   6.081  1.00  0.00           N  
ATOM   3807  CA  VAL   471      49.859  50.834   7.055  1.00  0.00           C  
ATOM   3808  C   VAL   471      48.659  51.624   7.600  1.00  0.00           C  
ATOM   3809  O   VAL   471      48.560  51.859   8.804  1.00  0.00           O  
ATOM   3810  CB  VAL   471      50.906  51.824   6.456  1.00  0.00           C  
ATOM   3811  CG1 VAL   471      51.371  52.857   7.488  1.00  0.00           C  
ATOM   3812  CG2 VAL   471      52.138  51.069   5.940  1.00  0.00           C  
ATOM   3813  N   GLY   472      47.747  52.048   6.735  1.00  0.00           N  
ATOM   3814  CA  GLY   472      46.554  52.774   7.163  1.00  0.00           C  
ATOM   3815  C   GLY   472      46.720  54.006   8.041  1.00  0.00           C  
ATOM   3816  O   GLY   472      45.866  54.228   8.894  1.00  0.00           O  
ATOM   3817  N   MET   473      47.814  54.750   7.901  1.00  0.00           N  
ATOM   3818  CA  MET   473      48.222  55.829   8.827  1.00  0.00           C  
ATOM   3819  C   MET   473      48.414  55.363  10.284  1.00  0.00           C  
ATOM   3820  O   MET   473      48.070  56.089  11.212  1.00  0.00           O  
ATOM   3821  CB  MET   473      47.249  57.031   8.803  1.00  0.00           C  
ATOM   3822  CG  MET   473      46.927  57.612   7.432  1.00  0.00           C  
ATOM   3823  SD  MET   473      48.285  58.474   6.621  1.00  0.00           S  
ATOM   3824  CE  MET   473      48.275  60.084   7.437  1.00  0.00           C  
ATOM   3825  N   ILE   474      48.895  54.135  10.478  1.00  0.00           N  
ATOM   3826  CA  ILE   474      49.045  53.487  11.800  1.00  0.00           C  
ATOM   3827  C   ILE   474      47.638  53.421  12.415  1.00  0.00           C  
ATOM   3828  O   ILE   474      47.393  53.700  13.576  1.00  0.00           O  
ATOM   3829  CB  ILE   474      50.142  54.155  12.722  1.00  0.00           C  
ATOM   3830  CG1 ILE   474      51.457  54.414  11.951  1.00  0.00           C  
ATOM   3831  CG2 ILE   474      50.465  53.288  13.973  1.00  0.00           C  
ATOM   3832  CD1 ILE   474      52.223  53.171  11.411  1.00  0.00           C  
ATOM   3833  N   LYS   475      46.679  53.149  11.539  1.00  0.00           N  
ATOM   3834  CA  LYS   475      45.245  53.335  11.795  1.00  0.00           C  
ATOM   3835  C   LYS   475      44.895  54.603  12.570  1.00  0.00           C  
ATOM   3836  O   LYS   475      44.312  54.538  13.643  1.00  0.00           O  
ATOM   3837  CB  LYS   475      44.591  52.081  12.392  1.00  0.00           C  
ATOM   3838  CG  LYS   475      43.051  52.020  12.238  1.00  0.00           C  
ATOM   3839  CD  LYS   475      42.553  52.125  10.781  1.00  0.00           C  
ATOM   3840  CE  LYS   475      42.052  53.535  10.424  1.00  0.00           C  
ATOM   3841  NZ  LYS   475      42.347  53.921   8.998  1.00  0.00           N  
ATOM   3842  N   ARG   476      45.250  55.746  11.993  1.00  0.00           N  
ATOM   3843  CA  ARG   476      45.056  57.069  12.606  1.00  0.00           C  
ATOM   3844  C   ARG   476      45.730  57.070  13.975  1.00  0.00           C  
ATOM   3845  O   ARG   476      45.096  57.274  15.009  1.00  0.00           O  
ATOM   3846  CB  ARG   476      43.574  57.486  12.661  1.00  0.00           C  
ATOM   3847  CG  ARG   476      43.365  58.973  12.970  1.00  0.00           C  
ATOM   3848  CD  ARG   476      41.897  59.373  13.009  1.00  0.00           C  
ATOM   3849  NE  ARG   476      41.770  60.735  13.548  1.00  0.00           N  
ATOM   3850  CZ  ARG   476      40.649  61.413  13.754  1.00  0.00           C  
ATOM   3851  NH1 ARG   476      39.456  60.963  13.481  1.00  0.00           N  
ATOM   3852  NH2 ARG   476      40.724  62.588  14.300  1.00  0.00           N  
ATOM   3853  N   ASN   477      47.030  56.817  13.938  1.00  0.00           N  
ATOM   3854  CA  ASN   477      47.940  56.788  15.089  1.00  0.00           C  
ATOM   3855  C   ASN   477      47.762  55.588  16.041  1.00  0.00           C  
ATOM   3856  O   ASN   477      48.747  54.985  16.449  1.00  0.00           O  
ATOM   3857  CB  ASN   477      47.904  58.128  15.844  1.00  0.00           C  
ATOM   3858  CG  ASN   477      47.986  59.314  14.935  1.00  0.00           C  
ATOM   3859  OD1 ASN   477      48.925  59.468  14.170  1.00  0.00           O  
ATOM   3860  ND2 ASN   477      46.994  60.154  14.986  1.00  0.00           N  
ATOM   3861  N   LYS   478      46.528  55.254  16.404  1.00  0.00           N  
ATOM   3862  CA  LYS   478      46.006  53.884  16.533  1.00  0.00           C  
ATOM   3863  C   LYS   478      44.542  54.142  16.806  1.00  0.00           C  
ATOM   3864  O   LYS   478      44.250  55.122  17.487  1.00  0.00           O  
ATOM   3865  CB  LYS   478      46.617  53.008  17.644  1.00  0.00           C  
ATOM   3866  CG  LYS   478      46.204  53.286  19.093  1.00  0.00           C  
ATOM   3867  CD  LYS   478      47.029  52.388  19.992  1.00  0.00           C  
ATOM   3868  CE  LYS   478      46.541  52.256  21.429  1.00  0.00           C  
ATOM   3869  NZ  LYS   478      46.785  53.436  22.305  1.00  0.00           N  
ATOM   3870  N   LYS   479      43.640  53.312  16.294  1.00  0.00           N  
ATOM   3871  CA  LYS   479      42.203  53.452  16.591  1.00  0.00           C  
ATOM   3872  C   LYS   479      41.381  52.171  16.647  1.00  0.00           C  
ATOM   3873  O   LYS   479      40.356  52.146  17.307  1.00  0.00           O  
ATOM   3874  CB  LYS   479      41.552  54.450  15.616  1.00  0.00           C  
ATOM   3875  CG  LYS   479      40.643  55.508  16.272  1.00  0.00           C  
ATOM   3876  CD  LYS   479      41.377  56.482  17.222  1.00  0.00           C  
ATOM   3877  CE  LYS   479      42.318  57.469  16.541  1.00  0.00           C  
ATOM   3878  NZ  LYS   479      43.257  58.085  17.540  1.00  0.00           N  
ATOM   3879  N   ASN   480      41.853  51.091  16.032  1.00  0.00           N  
ATOM   3880  CA  ASN   480      41.234  49.759  16.185  1.00  0.00           C  
ATOM   3881  C   ASN   480      41.804  49.055  17.420  1.00  0.00           C  
ATOM   3882  O   ASN   480      41.502  47.903  17.703  1.00  0.00           O  
ATOM   3883  CB  ASN   480      41.521  48.860  14.978  1.00  0.00           C  
ATOM   3884  CG  ASN   480      40.677  49.177  13.773  1.00  0.00           C  
ATOM   3885  OD1 ASN   480      39.534  49.561  13.891  1.00  0.00           O  
ATOM   3886  ND2 ASN   480      41.222  48.986  12.606  1.00  0.00           N  
ATOM   3887  N   LEU   481      42.650  49.772  18.140  1.00  0.00           N  
ATOM   3888  CA  LEU   481      43.253  49.326  19.385  1.00  0.00           C  
ATOM   3889  C   LEU   481      42.933  50.578  20.181  1.00  0.00           C  
ATOM   3890  O   LEU   481      42.717  51.617  19.552  1.00  0.00           O  
ATOM   3891  CB  LEU   481      44.759  49.096  19.217  1.00  0.00           C  
ATOM   3892  CG  LEU   481      45.518  48.136  20.152  1.00  0.00           C  
ATOM   3893  CD1 LEU   481      45.495  48.496  21.627  1.00  0.00           C  
ATOM   3894  CD2 LEU   481      45.005  46.711  19.985  1.00  0.00           C  
ATOM   3895  N   ALA   482      42.856  50.491  21.499  1.00  0.00           N  
ATOM   3896  CA  ALA   482      42.332  51.568  22.332  1.00  0.00           C  
ATOM   3897  C   ALA   482      43.058  52.910  22.285  1.00  0.00           C  
ATOM   3898  O   ALA   482      43.936  53.210  23.090  1.00  0.00           O  
ATOM   3899  CB  ALA   482      42.240  51.097  23.763  1.00  0.00           C  
ATOM   3900  N   GLN   483      42.593  53.753  21.386  1.00  0.00           N  
ATOM   3901  CA  GLN   483      42.503  55.172  21.629  1.00  0.00           C  
ATOM   3902  C   GLN   483      41.117  55.390  21.032  1.00  0.00           C  
ATOM   3903  O   GLN   483      40.845  54.922  19.928  1.00  0.00           O  
ATOM   3904  CB  GLN   483      43.630  55.935  20.923  1.00  0.00           C  
ATOM   3905  CG  GLN   483      43.839  57.349  21.449  1.00  0.00           C  
ATOM   3906  CD  GLN   483      42.628  58.224  21.253  1.00  0.00           C  
ATOM   3907  OE1 GLN   483      42.098  58.338  20.157  1.00  0.00           O  
ATOM   3908  NE2 GLN   483      42.136  58.786  22.324  1.00  0.00           N  
ATOM   3909  N   ARG   484      40.209  55.989  21.782  1.00  0.00           N  
ATOM   3910  CA  ARG   484      38.845  56.211  21.313  1.00  0.00           C  
ATOM   3911  C   ARG   484      38.843  57.527  20.539  1.00  0.00           C  
ATOM   3912  O   ARG   484      39.269  58.543  21.081  1.00  0.00           O  
ATOM   3913  CB  ARG   484      37.949  56.244  22.566  1.00  0.00           C  
ATOM   3914  CG  ARG   484      36.427  56.430  22.401  1.00  0.00           C  
ATOM   3915  CD  ARG   484      36.009  57.829  21.956  1.00  0.00           C  
ATOM   3916  NE  ARG   484      36.616  58.874  22.792  1.00  0.00           N  
ATOM   3917  CZ  ARG   484      36.754  60.154  22.483  1.00  0.00           C  
ATOM   3918  NH1 ARG   484      36.253  60.718  21.413  1.00  0.00           N  
ATOM   3919  NH2 ARG   484      37.491  60.884  23.267  1.00  0.00           N  
ATOM   3920  N   VAL   485      38.290  57.550  19.330  1.00  0.00           N  
ATOM   3921  CA  VAL   485      37.872  58.829  18.738  1.00  0.00           C  
ATOM   3922  C   VAL   485      36.470  58.778  18.123  1.00  0.00           C  
ATOM   3923  O   VAL   485      35.617  59.565  18.525  1.00  0.00           O  
ATOM   3924  CB  VAL   485      38.977  59.484  17.829  1.00  0.00           C  
ATOM   3925  CG1 VAL   485      38.950  59.029  16.364  1.00  0.00           C  
ATOM   3926  CG2 VAL   485      38.878  61.000  17.876  1.00  0.00           C  
ATOM   3927  N   VAL   486      36.200  57.852  17.210  1.00  0.00           N  
ATOM   3928  CA  VAL   486      34.924  57.754  16.501  1.00  0.00           C  
ATOM   3929  C   VAL   486      35.035  56.356  15.883  1.00  0.00           C  
ATOM   3930  O   VAL   486      36.046  55.681  16.128  1.00  0.00           O  
ATOM   3931  CB  VAL   486      34.753  58.933  15.467  1.00  0.00           C  
ATOM   3932  CG1 VAL   486      35.603  58.775  14.199  1.00  0.00           C  
ATOM   3933  CG2 VAL   486      33.284  59.170  15.110  1.00  0.00           C  
ATOM   3934  N   PHE   487      34.060  55.931  15.088  1.00  0.00           N  
ATOM   3935  CA  PHE   487      34.116  54.667  14.351  1.00  0.00           C  
ATOM   3936  C   PHE   487      35.277  54.631  13.347  1.00  0.00           C  
ATOM   3937  O   PHE   487      35.907  55.640  13.030  1.00  0.00           O  
ATOM   3938  CB  PHE   487      32.779  54.436  13.638  1.00  0.00           C  
ATOM   3939  CG  PHE   487      32.401  55.543  12.695  1.00  0.00           C  
ATOM   3940  CD1 PHE   487      33.001  55.649  11.424  1.00  0.00           C  
ATOM   3941  CD2 PHE   487      31.438  56.492  13.077  1.00  0.00           C  
ATOM   3942  CE1 PHE   487      32.691  56.731  10.569  1.00  0.00           C  
ATOM   3943  CE2 PHE   487      31.102  57.565  12.225  1.00  0.00           C  
ATOM   3944  CZ  PHE   487      31.750  57.702  10.980  1.00  0.00           C  
ATOM   3945  N   ARG   488      35.580  53.436  12.866  1.00  0.00           N  
ATOM   3946  CA  ARG   488      36.912  53.076  12.383  1.00  0.00           C  
ATOM   3947  C   ARG   488      36.839  52.691  10.907  1.00  0.00           C  
ATOM   3948  O   ARG   488      35.844  52.965  10.240  1.00  0.00           O  
ATOM   3949  CB  ARG   488      37.385  51.897  13.240  1.00  0.00           C  
ATOM   3950  CG  ARG   488      37.597  52.218  14.724  1.00  0.00           C  
ATOM   3951  CD  ARG   488      37.142  51.059  15.607  1.00  0.00           C  
ATOM   3952  NE  ARG   488      37.781  51.117  16.924  1.00  0.00           N  
ATOM   3953  CZ  ARG   488      37.716  50.220  17.897  1.00  0.00           C  
ATOM   3954  NH1 ARG   488      36.974  49.143  17.873  1.00  0.00           N  
ATOM   3955  NH2 ARG   488      38.526  50.383  18.897  1.00  0.00           N  
ATOM   3956  N   THR   489      37.876  52.034  10.409  1.00  0.00           N  
ATOM   3957  CA  THR   489      37.921  51.487   9.052  1.00  0.00           C  
ATOM   3958  C   THR   489      38.828  50.258   9.061  1.00  0.00           C  
ATOM   3959  O   THR   489      39.529  50.012  10.049  1.00  0.00           O  
ATOM   3960  CB  THR   489      38.550  52.495   8.064  1.00  0.00           C  
ATOM   3961  OG1 THR   489      39.276  53.477   8.804  1.00  0.00           O  
ATOM   3962  CG2 THR   489      37.500  53.195   7.238  1.00  0.00           C  
ATOM   3963  N   PRO   490      38.890  49.515   7.943  1.00  0.00           N  
ATOM   3964  CA  PRO   490      37.793  49.114   7.054  1.00  0.00           C  
ATOM   3965  C   PRO   490      36.997  47.908   7.555  1.00  0.00           C  
ATOM   3966  O   PRO   490      35.888  47.673   7.098  1.00  0.00           O  
ATOM   3967  CB  PRO   490      38.532  48.785   5.757  1.00  0.00           C  
ATOM   3968  CG  PRO   490      39.807  48.224   6.213  1.00  0.00           C  
ATOM   3969  CD  PRO   490      40.189  49.059   7.413  1.00  0.00           C  
ATOM   3970  N   SER   491      37.535  47.151   8.506  1.00  0.00           N  
ATOM   3971  CA  SER   491      36.829  45.979   9.026  1.00  0.00           C  
ATOM   3972  C   SER   491      35.671  46.392   9.917  1.00  0.00           C  
ATOM   3973  O   SER   491      34.711  45.650  10.058  1.00  0.00           O  
ATOM   3974  CB  SER   491      37.772  45.113   9.851  1.00  0.00           C  
ATOM   3975  OG  SER   491      38.299  45.884  10.916  1.00  0.00           O  
ATOM   3976  N   GLU   492      35.786  47.583  10.497  1.00  0.00           N  
ATOM   3977  CA  GLU   492      34.699  48.254  11.214  1.00  0.00           C  
ATOM   3978  C   GLU   492      33.989  47.391  12.259  1.00  0.00           C  
ATOM   3979  O   GLU   492      32.773  47.381  12.350  1.00  0.00           O  
ATOM   3980  CB  GLU   492      33.740  48.889  10.193  1.00  0.00           C  
ATOM   3981  CG  GLU   492      33.987  50.364  10.036  1.00  0.00           C  
ATOM   3982  CD  GLU   492      33.376  51.170  11.179  1.00  0.00           C  
ATOM   3983  OE1 GLU   492      33.939  51.208  12.300  1.00  0.00           O  
ATOM   3984  OE2 GLU   492      32.298  51.768  10.959  1.00  0.00           O  
ATOM   3985  N   LEU   493      34.790  46.696  13.063  1.00  0.00           N  
ATOM   3986  CA  LEU   493      34.311  45.805  14.130  1.00  0.00           C  
ATOM   3987  C   LEU   493      33.554  44.625  13.500  1.00  0.00           C  
ATOM   3988  O   LEU   493      32.342  44.481  13.632  1.00  0.00           O  
ATOM   3989  CB  LEU   493      33.430  46.506  15.188  1.00  0.00           C  
ATOM   3990  CG  LEU   493      33.798  47.731  16.043  1.00  0.00           C  
ATOM   3991  CD1 LEU   493      34.181  48.998  15.281  1.00  0.00           C  
ATOM   3992  CD2 LEU   493      32.568  48.068  16.885  1.00  0.00           C  
ATOM   3993  N   ILE   494      34.308  43.762  12.832  1.00  0.00           N  
ATOM   3994  CA  ILE   494      33.794  42.612  12.072  1.00  0.00           C  
ATOM   3995  C   ILE   494      32.985  41.559  12.865  1.00  0.00           C  
ATOM   3996  O   ILE   494      32.291  40.738  12.283  1.00  0.00           O  
ATOM   3997  CB  ILE   494      35.001  41.997  11.274  1.00  0.00           C  
ATOM   3998  CG1 ILE   494      34.540  40.991  10.199  1.00  0.00           C  
ATOM   3999  CG2 ILE   494      36.066  41.405  12.224  1.00  0.00           C  
ATOM   4000  CD1 ILE   494      35.632  40.520   9.229  1.00  0.00           C  
ATOM   4001  N   HIS   495      32.971  41.610  14.191  1.00  0.00           N  
ATOM   4002  CA  HIS   495      32.064  40.750  14.978  1.00  0.00           C  
ATOM   4003  C   HIS   495      31.010  41.604  15.695  1.00  0.00           C  
ATOM   4004  O   HIS   495      30.570  41.255  16.777  1.00  0.00           O  
ATOM   4005  CB  HIS   495      32.806  39.861  15.995  1.00  0.00           C  
ATOM   4006  CG  HIS   495      33.778  38.889  15.393  1.00  0.00           C  
ATOM   4007  ND1 HIS   495      34.535  38.033  16.169  1.00  0.00           N  
ATOM   4008  CD2 HIS   495      34.128  38.662  14.096  1.00  0.00           C  
ATOM   4009  CE1 HIS   495      35.308  37.319  15.290  1.00  0.00           C  
ATOM   4010  NE2 HIS   495      35.098  37.695  14.008  1.00  0.00           N  
ATOM   4011  N   SER   496      30.656  42.752  15.128  1.00  0.00           N  
ATOM   4012  CA  SER   496      29.702  43.681  15.755  1.00  0.00           C  
ATOM   4013  C   SER   496      28.543  44.195  14.872  1.00  0.00           C  
ATOM   4014  O   SER   496      27.529  43.526  14.793  1.00  0.00           O  
ATOM   4015  CB  SER   496      30.498  44.818  16.401  1.00  0.00           C  
ATOM   4016  OG  SER   496      30.084  45.079  17.727  1.00  0.00           O  
ATOM   4017  N   VAL   497      28.672  45.318  14.170  1.00  0.00           N  
ATOM   4018  CA  VAL   497      27.751  46.486  14.211  1.00  0.00           C  
ATOM   4019  C   VAL   497      26.186  46.368  14.153  1.00  0.00           C  
ATOM   4020  O   VAL   497      25.454  47.308  14.473  1.00  0.00           O  
ATOM   4021  CB  VAL   497      28.336  47.557  13.226  1.00  0.00           C  
ATOM   4022  CG1 VAL   497      27.567  48.860  13.137  1.00  0.00           C  
ATOM   4023  CG2 VAL   497      29.780  47.918  13.663  1.00  0.00           C  
ATOM   4024  N   THR   498      25.624  45.200  13.893  1.00  0.00           N  
ATOM   4025  CA  THR   498      24.177  45.011  13.764  1.00  0.00           C  
ATOM   4026  C   THR   498      23.313  44.708  15.040  1.00  0.00           C  
ATOM   4027  O   THR   498      22.096  44.608  14.920  1.00  0.00           O  
ATOM   4028  CB  THR   498      24.018  43.935  12.662  1.00  0.00           C  
ATOM   4029  OG1 THR   498      24.744  42.767  13.031  1.00  0.00           O  
ATOM   4030  CG2 THR   498      24.701  44.323  11.376  1.00  0.00           C  
ATOM   4031  N   GLU   499      23.944  44.668  16.220  1.00  0.00           N  
ATOM   4032  CA  GLU   499      23.461  44.425  17.629  1.00  0.00           C  
ATOM   4033  C   GLU   499      23.358  43.009  18.258  1.00  0.00           C  
ATOM   4034  O   GLU   499      22.752  42.160  17.706  1.00  0.00           O  
ATOM   4035  CB  GLU   499      22.165  45.153  17.992  1.00  0.00           C  
ATOM   4036  CG  GLU   499      22.309  46.650  18.050  1.00  0.00           C  
ATOM   4037  CD  GLU   499      21.203  47.289  18.874  1.00  0.00           C  
ATOM   4038  OE1 GLU   499      20.023  46.905  18.757  1.00  0.00           O  
ATOM   4039  OE2 GLU   499      21.533  48.192  19.678  1.00  0.00           O  
ATOM   4040  N   GLN   500      23.889  42.746  19.451  1.00  0.00           N  
ATOM   4041  CA  GLN   500      23.803  41.445  20.179  1.00  0.00           C  
ATOM   4042  C   GLN   500      24.496  40.102  19.863  1.00  0.00           C  
ATOM   4043  O   GLN   500      25.432  39.779  20.592  1.00  0.00           O  
ATOM   4044  CB  GLN   500      22.365  41.181  20.649  1.00  0.00           C  
ATOM   4045  CG  GLN   500      22.240  40.125  21.758  1.00  0.00           C  
ATOM   4046  CD  GLN   500      20.838  39.946  22.284  1.00  0.00           C  
ATOM   4047  OE1 GLN   500      20.633  39.361  23.330  1.00  0.00           O  
ATOM   4048  NE2 GLN   500      19.872  40.494  21.606  1.00  0.00           N  
ATOM   4049  N   ILE   501      23.975  39.227  19.009  1.00  0.00           N  
ATOM   4050  CA  ILE   501      24.286  37.783  19.098  1.00  0.00           C  
ATOM   4051  C   ILE   501      25.040  37.207  17.892  1.00  0.00           C  
ATOM   4052  O   ILE   501      24.754  37.592  16.777  1.00  0.00           O  
ATOM   4053  CB  ILE   501      22.929  37.046  19.365  1.00  0.00           C  
ATOM   4054  CG1 ILE   501      23.053  36.037  20.507  1.00  0.00           C  
ATOM   4055  CG2 ILE   501      22.275  36.427  18.104  1.00  0.00           C  
ATOM   4056  CD1 ILE   501      21.685  35.669  21.096  1.00  0.00           C  
ATOM   4057  N   THR   502      25.978  36.278  18.070  1.00  0.00           N  
ATOM   4058  CA  THR   502      25.751  34.863  17.732  1.00  0.00           C  
ATOM   4059  C   THR   502      26.155  33.867  18.817  1.00  0.00           C  
ATOM   4060  O   THR   502      25.654  32.750  18.819  1.00  0.00           O  
ATOM   4061  CB  THR   502      26.494  34.398  16.448  1.00  0.00           C  
ATOM   4062  OG1 THR   502      27.889  34.667  16.582  1.00  0.00           O  
ATOM   4063  CG2 THR   502      26.016  35.106  15.197  1.00  0.00           C  
ATOM   4064  N   ARG   503      27.015  34.229  19.762  1.00  0.00           N  
ATOM   4065  CA  ARG   503      27.488  33.282  20.788  1.00  0.00           C  
ATOM   4066  C   ARG   503      26.356  32.624  21.562  1.00  0.00           C  
ATOM   4067  O   ARG   503      26.355  31.422  21.786  1.00  0.00           O  
ATOM   4068  CB  ARG   503      28.419  34.010  21.764  1.00  0.00           C  
ATOM   4069  CG  ARG   503      29.192  33.127  22.736  1.00  0.00           C  
ATOM   4070  CD  ARG   503      29.777  33.954  23.873  1.00  0.00           C  
ATOM   4071  NE  ARG   503      28.951  33.873  25.089  1.00  0.00           N  
ATOM   4072  CZ  ARG   503      29.092  34.602  26.188  1.00  0.00           C  
ATOM   4073  NH1 ARG   503      29.989  35.540  26.339  1.00  0.00           N  
ATOM   4074  NH2 ARG   503      28.281  34.402  27.186  1.00  0.00           N  
ATOM   4075  N   LEU   504      25.361  33.412  21.932  1.00  0.00           N  
ATOM   4076  CA  LEU   504      24.219  32.907  22.689  1.00  0.00           C  
ATOM   4077  C   LEU   504      23.060  32.509  21.769  1.00  0.00           C  
ATOM   4078  O   LEU   504      21.972  32.234  22.252  1.00  0.00           O  
ATOM   4079  CB  LEU   504      23.730  33.941  23.720  1.00  0.00           C  
ATOM   4080  CG  LEU   504      24.547  34.343  24.955  1.00  0.00           C  
ATOM   4081  CD1 LEU   504      25.712  35.278  24.663  1.00  0.00           C  
ATOM   4082  CD2 LEU   504      23.600  35.030  25.927  1.00  0.00           C  
ATOM   4083  N   ILE   505      23.229  32.461  20.451  1.00  0.00           N  
ATOM   4084  CA  ILE   505      22.076  32.146  19.595  1.00  0.00           C  
ATOM   4085  C   ILE   505      21.672  30.692  19.805  1.00  0.00           C  
ATOM   4086  O   ILE   505      20.506  30.329  19.714  1.00  0.00           O  
ATOM   4087  CB  ILE   505      22.306  32.466  18.089  1.00  0.00           C  
ATOM   4088  CG1 ILE   505      20.942  32.706  17.420  1.00  0.00           C  
ATOM   4089  CG2 ILE   505      23.115  31.367  17.355  1.00  0.00           C  
ATOM   4090  CD1 ILE   505      20.980  33.295  16.011  1.00  0.00           C  
ATOM   4091  N   THR   506      22.633  29.873  20.202  1.00  0.00           N  
ATOM   4092  CA  THR   506      22.373  28.485  20.535  1.00  0.00           C  
ATOM   4093  C   THR   506      21.490  28.420  21.778  1.00  0.00           C  
ATOM   4094  O   THR   506      20.582  27.599  21.853  1.00  0.00           O  
ATOM   4095  CB  THR   506      23.723  27.802  20.780  1.00  0.00           C  
ATOM   4096  OG1 THR   506      24.501  28.654  21.625  1.00  0.00           O  
ATOM   4097  CG2 THR   506      24.510  27.661  19.484  1.00  0.00           C  
ATOM   4098  N   GLU   507      21.675  29.342  22.713  1.00  0.00           N  
ATOM   4099  CA  GLU   507      20.818  29.423  23.895  1.00  0.00           C  
ATOM   4100  C   GLU   507      19.423  29.903  23.503  1.00  0.00           C  
ATOM   4101  O   GLU   507      18.418  29.448  24.038  1.00  0.00           O  
ATOM   4102  CB  GLU   507      21.350  30.425  24.928  1.00  0.00           C  
ATOM   4103  CG  GLU   507      22.804  30.256  25.368  1.00  0.00           C  
ATOM   4104  CD  GLU   507      23.176  31.236  26.481  1.00  0.00           C  
ATOM   4105  OE1 GLU   507      22.267  31.898  27.039  1.00  0.00           O  
ATOM   4106  OE2 GLU   507      24.368  31.327  26.860  1.00  0.00           O  
ATOM   4107  N   ALA   508      19.355  30.845  22.573  1.00  0.00           N  
ATOM   4108  CA  ALA   508      18.079  31.424  22.162  1.00  0.00           C  
ATOM   4109  C   ALA   508      17.188  30.405  21.449  1.00  0.00           C  
ATOM   4110  O   ALA   508      15.988  30.318  21.715  1.00  0.00           O  
ATOM   4111  CB  ALA   508      18.332  32.642  21.266  1.00  0.00           C  
ATOM   4112  N   ILE   509      17.790  29.623  20.565  1.00  0.00           N  
ATOM   4113  CA  ILE   509      17.064  28.603  19.808  1.00  0.00           C  
ATOM   4114  C   ILE   509      16.708  27.462  20.761  1.00  0.00           C  
ATOM   4115  O   ILE   509      15.637  26.867  20.674  1.00  0.00           O  
ATOM   4116  CB  ILE   509      17.908  28.090  18.598  1.00  0.00           C  
ATOM   4117  CG1 ILE   509      18.210  29.247  17.622  1.00  0.00           C  
ATOM   4118  CG2 ILE   509      17.162  26.977  17.823  1.00  0.00           C  
ATOM   4119  CD1 ILE   509      19.357  28.974  16.641  1.00  0.00           C  
ATOM   4120  N   SER   510      17.570  27.171  21.726  1.00  0.00           N  
ATOM   4121  CA  SER   510      17.241  26.142  22.711  1.00  0.00           C  
ATOM   4122  C   SER   510      16.099  26.585  23.616  1.00  0.00           C  
ATOM   4123  O   SER   510      15.274  25.766  24.027  1.00  0.00           O  
ATOM   4124  CB  SER   510      18.455  25.787  23.564  1.00  0.00           C  
ATOM   4125  OG  SER   510      19.504  25.347  22.720  1.00  0.00           O  
ATOM   4126  N   GLU   511      16.019  27.868  23.927  1.00  0.00           N  
ATOM   4127  CA  GLU   511      14.936  28.362  24.767  1.00  0.00           C  
ATOM   4128  C   GLU   511      13.597  28.474  24.042  1.00  0.00           C  
ATOM   4129  O   GLU   511      12.568  28.063  24.592  1.00  0.00           O  
ATOM   4130  CB  GLU   511      15.296  29.720  25.369  1.00  0.00           C  
ATOM   4131  CG  GLU   511      14.328  30.143  26.463  1.00  0.00           C  
ATOM   4132  CD  GLU   511      14.686  31.469  27.092  1.00  0.00           C  
ATOM   4133  OE1 GLU   511      15.863  31.662  27.474  1.00  0.00           O  
ATOM   4134  OE2 GLU   511      13.775  32.308  27.284  1.00  0.00           O  
ATOM   4135  N   ARG   512      13.580  29.029  22.837  1.00  0.00           N  
ATOM   4136  CA  ARG   512      12.326  29.344  22.141  1.00  0.00           C  
ATOM   4137  C   ARG   512      12.281  28.777  20.737  1.00  0.00           C  
ATOM   4138  O   ARG   512      13.303  28.660  20.072  1.00  0.00           O  
ATOM   4139  CB  ARG   512      12.144  30.862  22.072  1.00  0.00           C  
ATOM   4140  CG  ARG   512      11.884  31.518  23.433  1.00  0.00           C  
ATOM   4141  CD  ARG   512      10.506  32.144  23.480  1.00  0.00           C  
ATOM   4142  NE  ARG   512      10.387  33.259  22.531  1.00  0.00           N  
ATOM   4143  CZ  ARG   512       9.261  33.802  22.094  1.00  0.00           C  
ATOM   4144  NH1 ARG   512       8.074  33.382  22.435  1.00  0.00           N  
ATOM   4145  NH2 ARG   512       9.330  34.791  21.257  1.00  0.00           N  
ATOM   4146  N   GLY   513      11.084  28.437  20.285  1.00  0.00           N  
ATOM   4147  CA  GLY   513      10.929  27.813  18.983  1.00  0.00           C  
ATOM   4148  C   GLY   513      11.136  28.758  17.819  1.00  0.00           C  
ATOM   4149  O   GLY   513      11.651  28.345  16.787  1.00  0.00           O  
ATOM   4150  N   ILE   514      10.767  30.023  17.970  1.00  0.00           N  
ATOM   4151  CA  ILE   514      10.910  31.026  16.908  1.00  0.00           C  
ATOM   4152  C   ILE   514      11.531  32.279  17.514  1.00  0.00           C  
ATOM   4153  O   ILE   514      11.059  32.751  18.555  1.00  0.00           O  
ATOM   4154  CB  ILE   514       9.520  31.406  16.301  1.00  0.00           C  
ATOM   4155  CG1 ILE   514       8.844  30.170  15.680  1.00  0.00           C  
ATOM   4156  CG2 ILE   514       9.661  32.516  15.234  1.00  0.00           C  
ATOM   4157  CD1 ILE   514       7.382  30.346  15.297  1.00  0.00           C  
ATOM   4158  N   CYS   515      12.531  32.850  16.855  1.00  0.00           N  
ATOM   4159  CA  CYS   515      13.146  34.099  17.298  1.00  0.00           C  
ATOM   4160  C   CYS   515      13.032  35.177  16.220  1.00  0.00           C  
ATOM   4161  O   CYS   515      13.530  35.003  15.106  1.00  0.00           O  
ATOM   4162  CB  CYS   515      14.626  33.861  17.611  1.00  0.00           C  
ATOM   4163  SG  CYS   515      14.913  32.665  18.945  1.00  0.00           S  
ATOM   4164  N   ASN   516      12.426  36.312  16.550  1.00  0.00           N  
ATOM   4165  CA  ASN   516      12.572  37.494  15.702  1.00  0.00           C  
ATOM   4166  C   ASN   516      13.944  38.043  16.065  1.00  0.00           C  
ATOM   4167  O   ASN   516      14.277  38.132  17.256  1.00  0.00           O  
ATOM   4168  CB  ASN   516      11.520  38.571  15.985  1.00  0.00           C  
ATOM   4169  CG  ASN   516      10.152  38.199  15.494  1.00  0.00           C  
ATOM   4170  OD1 ASN   516       9.921  38.064  14.306  1.00  0.00           O  
ATOM   4171  ND2 ASN   516       9.230  38.044  16.396  1.00  0.00           N  
ATOM   4172  N   ILE   517      14.715  38.388  15.046  1.00  0.00           N  
ATOM   4173  CA  ILE   517      16.058  38.932  15.194  1.00  0.00           C  
ATOM   4174  C   ILE   517      16.050  40.319  14.560  1.00  0.00           C  
ATOM   4175  O   ILE   517      15.656  40.470  13.403  1.00  0.00           O  
ATOM   4176  CB  ILE   517      17.128  38.041  14.491  1.00  0.00           C  
ATOM   4177  CG1 ILE   517      16.925  36.562  14.876  1.00  0.00           C  
ATOM   4178  CG2 ILE   517      18.552  38.544  14.829  1.00  0.00           C  
ATOM   4179  CD1 ILE   517      18.077  35.600  14.536  1.00  0.00           C  
ATOM   4180  N   ALA   518      16.452  41.340  15.300  1.00  0.00           N  
ATOM   4181  CA  ALA   518      16.562  42.679  14.730  1.00  0.00           C  
ATOM   4182  C   ALA   518      17.989  42.894  14.191  1.00  0.00           C  
ATOM   4183  O   ALA   518      18.951  42.437  14.803  1.00  0.00           O  
ATOM   4184  CB  ALA   518      16.201  43.710  15.797  1.00  0.00           C  
ATOM   4185  N   LEU   519      18.129  43.566  13.055  1.00  0.00           N  
ATOM   4186  CA  LEU   519      19.436  43.869  12.454  1.00  0.00           C  
ATOM   4187  C   LEU   519      19.622  45.370  12.214  1.00  0.00           C  
ATOM   4188  O   LEU   519      18.918  45.979  11.405  1.00  0.00           O  
ATOM   4189  CB  LEU   519      19.576  43.164  11.096  1.00  0.00           C  
ATOM   4190  CG  LEU   519      20.044  41.704  10.973  1.00  0.00           C  
ATOM   4191  CD1 LEU   519      19.174  40.683  11.696  1.00  0.00           C  
ATOM   4192  CD2 LEU   519      20.095  41.346   9.482  1.00  0.00           C  
ATOM   4193  N   SER   520      20.571  45.985  12.899  1.00  0.00           N  
ATOM   4194  CA  SER   520      20.935  47.379  12.615  1.00  0.00           C  
ATOM   4195  C   SER   520      21.843  47.407  11.384  1.00  0.00           C  
ATOM   4196  O   SER   520      22.382  46.377  11.009  1.00  0.00           O  
ATOM   4197  CB  SER   520      21.674  48.007  13.795  1.00  0.00           C  
ATOM   4198  OG  SER   520      20.874  48.034  14.966  1.00  0.00           O  
ATOM   4199  N   GLY   521      22.019  48.554  10.747  1.00  0.00           N  
ATOM   4200  CA  GLY   521      22.952  48.684   9.636  1.00  0.00           C  
ATOM   4201  C   GLY   521      24.320  49.197  10.052  1.00  0.00           C  
ATOM   4202  O   GLY   521      24.545  49.538  11.218  1.00  0.00           O  
ATOM   4203  N   GLY   522      25.245  49.291   9.106  1.00  0.00           N  
ATOM   4204  CA  GLY   522      26.586  49.788   9.384  1.00  0.00           C  
ATOM   4205  C   GLY   522      27.484  49.653   8.169  1.00  0.00           C  
ATOM   4206  O   GLY   522      26.991  49.396   7.073  1.00  0.00           O  
ATOM   4207  N   GLN   523      28.793  49.776   8.341  1.00  0.00           N  
ATOM   4208  CA  GLN   523      29.745  49.545   7.250  1.00  0.00           C  
ATOM   4209  C   GLN   523      30.154  48.077   7.176  1.00  0.00           C  
ATOM   4210  O   GLN   523      30.255  47.485   6.104  1.00  0.00           O  
ATOM   4211  CB  GLN   523      31.007  50.367   7.505  1.00  0.00           C  
ATOM   4212  CG  GLN   523      30.817  51.859   7.326  1.00  0.00           C  
ATOM   4213  CD  GLN   523      30.632  52.212   5.872  1.00  0.00           C  
ATOM   4214  OE1 GLN   523      31.524  52.003   5.052  1.00  0.00           O  
ATOM   4215  NE2 GLN   523      29.483  52.715   5.528  1.00  0.00           N  
ATOM   4216  N   THR   524      30.380  47.480   8.335  1.00  0.00           N  
ATOM   4217  CA  THR   524      30.794  46.079   8.417  1.00  0.00           C  
ATOM   4218  C   THR   524      29.786  44.939   8.153  1.00  0.00           C  
ATOM   4219  O   THR   524      30.223  43.802   8.031  1.00  0.00           O  
ATOM   4220  CB  THR   524      31.429  45.834   9.796  1.00  0.00           C  
ATOM   4221  OG1 THR   524      32.211  44.642   9.805  1.00  0.00           O  
ATOM   4222  CG2 THR   524      30.412  45.751  10.880  1.00  0.00           C  
ATOM   4223  N   PRO   525      28.454  45.168   8.039  1.00  0.00           N  
ATOM   4224  CA  PRO   525      27.687  43.928   7.819  1.00  0.00           C  
ATOM   4225  C   PRO   525      28.023  43.153   6.543  1.00  0.00           C  
ATOM   4226  O   PRO   525      27.828  41.945   6.479  1.00  0.00           O  
ATOM   4227  CB  PRO   525      26.237  44.410   7.789  1.00  0.00           C  
ATOM   4228  CG  PRO   525      26.265  45.682   8.511  1.00  0.00           C  
ATOM   4229  CD  PRO   525      27.529  46.311   8.096  1.00  0.00           C  
ATOM   4230  N   LYS   526      28.625  43.824   5.570  1.00  0.00           N  
ATOM   4231  CA  LYS   526      29.205  43.153   4.405  1.00  0.00           C  
ATOM   4232  C   LYS   526      30.252  42.089   4.808  1.00  0.00           C  
ATOM   4233  O   LYS   526      29.971  40.897   4.634  1.00  0.00           O  
ATOM   4234  CB  LYS   526      29.681  44.252   3.445  1.00  0.00           C  
ATOM   4235  CG  LYS   526      30.277  43.813   2.128  1.00  0.00           C  
ATOM   4236  CD  LYS   526      30.429  45.053   1.258  1.00  0.00           C  
ATOM   4237  CE  LYS   526      31.014  44.744  -0.102  1.00  0.00           C  
ATOM   4238  NZ  LYS   526      31.003  45.983  -0.944  1.00  0.00           N  
ATOM   4239  N   PRO   527      31.399  42.451   5.431  1.00  0.00           N  
ATOM   4240  CA  PRO   527      32.171  41.300   5.917  1.00  0.00           C  
ATOM   4241  C   PRO   527      31.618  40.491   7.106  1.00  0.00           C  
ATOM   4242  O   PRO   527      32.058  39.356   7.273  1.00  0.00           O  
ATOM   4243  CB  PRO   527      33.525  41.927   6.258  1.00  0.00           C  
ATOM   4244  CG  PRO   527      33.199  43.276   6.689  1.00  0.00           C  
ATOM   4245  CD  PRO   527      32.150  43.696   5.691  1.00  0.00           C  
ATOM   4246  N   ILE   528      30.653  40.968   7.892  1.00  0.00           N  
ATOM   4247  CA  ILE   528      30.014  40.109   8.911  1.00  0.00           C  
ATOM   4248  C   ILE   528      29.307  38.954   8.220  1.00  0.00           C  
ATOM   4249  O   ILE   528      29.406  37.815   8.644  1.00  0.00           O  
ATOM   4250  CB  ILE   528      28.954  40.835   9.818  1.00  0.00           C  
ATOM   4251  CG1 ILE   528      29.650  41.944  10.628  1.00  0.00           C  
ATOM   4252  CG2 ILE   528      28.184  39.827  10.729  1.00  0.00           C  
ATOM   4253  CD1 ILE   528      29.144  42.259  12.036  1.00  0.00           C  
ATOM   4254  N   TYR   529      28.585  39.183   7.140  1.00  0.00           N  
ATOM   4255  CA  TYR   529      27.868  38.063   6.547  1.00  0.00           C  
ATOM   4256  C   TYR   529      28.753  37.198   5.653  1.00  0.00           C  
ATOM   4257  O   TYR   529      28.531  35.989   5.541  1.00  0.00           O  
ATOM   4258  CB  TYR   529      26.595  38.577   5.903  1.00  0.00           C  
ATOM   4259  CG  TYR   529      25.676  39.209   6.941  1.00  0.00           C  
ATOM   4260  CD2 TYR   529      25.123  40.492   6.745  1.00  0.00           C  
ATOM   4261  CD1 TYR   529      25.376  38.537   8.148  1.00  0.00           C  
ATOM   4262  CE2 TYR   529      24.334  41.108   7.761  1.00  0.00           C  
ATOM   4263  CE1 TYR   529      24.576  39.144   9.143  1.00  0.00           C  
ATOM   4264  CZ  TYR   529      24.084  40.430   8.950  1.00  0.00           C  
ATOM   4265  OH  TYR   529      23.351  41.024   9.942  1.00  0.00           O  
ATOM   4266  N   SER   530      29.872  37.745   5.197  1.00  0.00           N  
ATOM   4267  CA  SER   530      30.956  36.904   4.682  1.00  0.00           C  
ATOM   4268  C   SER   530      31.545  36.007   5.778  1.00  0.00           C  
ATOM   4269  O   SER   530      31.950  34.877   5.515  1.00  0.00           O  
ATOM   4270  CB  SER   530      32.078  37.774   4.119  1.00  0.00           C  
ATOM   4271  OG  SER   530      31.597  38.682   3.145  1.00  0.00           O  
ATOM   4272  N   LEU   531      31.596  36.500   7.009  1.00  0.00           N  
ATOM   4273  CA  LEU   531      32.077  35.730   8.159  1.00  0.00           C  
ATOM   4274  C   LEU   531      31.062  34.685   8.606  1.00  0.00           C  
ATOM   4275  O   LEU   531      31.428  33.551   8.841  1.00  0.00           O  
ATOM   4276  CB  LEU   531      32.374  36.684   9.324  1.00  0.00           C  
ATOM   4277  CG  LEU   531      32.463  36.148  10.761  1.00  0.00           C  
ATOM   4278  CD1 LEU   531      33.788  35.471  11.042  1.00  0.00           C  
ATOM   4279  CD2 LEU   531      32.229  37.305  11.710  1.00  0.00           C  
ATOM   4280  N   LEU   532      29.787  35.025   8.721  1.00  0.00           N  
ATOM   4281  CA  LEU   532      28.802  34.081   9.257  1.00  0.00           C  
ATOM   4282  C   LEU   532      28.401  32.972   8.290  1.00  0.00           C  
ATOM   4283  O   LEU   532      27.715  32.026   8.678  1.00  0.00           O  
ATOM   4284  CB  LEU   532      27.542  34.806   9.741  1.00  0.00           C  
ATOM   4285  CG  LEU   532      27.665  35.840  10.873  1.00  0.00           C  
ATOM   4286  CD1 LEU   532      26.271  36.246  11.301  1.00  0.00           C  
ATOM   4287  CD2 LEU   532      28.425  35.351  12.096  1.00  0.00           C  
ATOM   4288  N   SER   533      28.850  33.072   7.047  1.00  0.00           N  
ATOM   4289  CA  SER   533      28.710  31.991   6.072  1.00  0.00           C  
ATOM   4290  C   SER   533      29.937  31.068   6.098  1.00  0.00           C  
ATOM   4291  O   SER   533      29.970  30.045   5.411  1.00  0.00           O  
ATOM   4292  CB  SER   533      28.477  32.587   4.682  1.00  0.00           C  
ATOM   4293  OG  SER   533      29.420  33.606   4.400  1.00  0.00           O  
ATOM   4294  N   THR   534      30.903  31.397   6.946  1.00  0.00           N  
ATOM   4295  CA  THR   534      32.074  30.570   7.269  1.00  0.00           C  
ATOM   4296  C   THR   534      31.898  30.406   8.779  1.00  0.00           C  
ATOM   4297  O   THR   534      30.825  30.769   9.245  1.00  0.00           O  
ATOM   4298  CB  THR   534      33.407  31.268   6.895  1.00  0.00           C  
ATOM   4299  OG1 THR   534      33.557  32.503   7.603  1.00  0.00           O  
ATOM   4300  CG2 THR   534      33.474  31.592   5.417  1.00  0.00           C  
ATOM   4301  N   THR   535      32.842  29.923   9.582  1.00  0.00           N  
ATOM   4302  CA  THR   535      32.590  29.849  11.033  1.00  0.00           C  
ATOM   4303  C   THR   535      32.277  31.247  11.559  1.00  0.00           C  
ATOM   4304  O   THR   535      33.003  32.177  11.200  1.00  0.00           O  
ATOM   4305  CB  THR   535      33.808  29.371  11.844  1.00  0.00           C  
ATOM   4306  OG1 THR   535      34.941  30.186  11.523  1.00  0.00           O  
ATOM   4307  CG2 THR   535      34.158  27.933  11.558  1.00  0.00           C  
ATOM   4308  N   PRO   536      31.239  31.423  12.411  1.00  0.00           N  
ATOM   4309  CA  PRO   536      30.208  30.613  13.098  1.00  0.00           C  
ATOM   4310  C   PRO   536      29.130  29.780  12.377  1.00  0.00           C  
ATOM   4311  O   PRO   536      28.202  29.317  13.039  1.00  0.00           O  
ATOM   4312  CB  PRO   536      29.448  31.661  13.921  1.00  0.00           C  
ATOM   4313  CG  PRO   536      30.384  32.750  14.104  1.00  0.00           C  
ATOM   4314  CD  PRO   536      31.104  32.838  12.806  1.00  0.00           C  
ATOM   4315  N   TYR   537      29.200  29.521  11.079  1.00  0.00           N  
ATOM   4316  CA  TYR   537      28.245  28.621  10.416  1.00  0.00           C  
ATOM   4317  C   TYR   537      28.260  27.188  10.969  1.00  0.00           C  
ATOM   4318  O   TYR   537      27.303  26.434  10.819  1.00  0.00           O  
ATOM   4319  CB  TYR   537      28.471  28.607   8.902  1.00  0.00           C  
ATOM   4320  CG  TYR   537      27.266  28.116   8.135  1.00  0.00           C  
ATOM   4321  CD1 TYR   537      26.113  28.918   8.026  1.00  0.00           C  
ATOM   4322  CD2 TYR   537      27.261  26.847   7.526  1.00  0.00           C  
ATOM   4323  CE1 TYR   537      24.960  28.443   7.355  1.00  0.00           C  
ATOM   4324  CE2 TYR   537      26.115  26.378   6.839  1.00  0.00           C  
ATOM   4325  CZ  TYR   537      24.969  27.177   6.772  1.00  0.00           C  
ATOM   4326  OH  TYR   537      23.840  26.743   6.127  1.00  0.00           O  
ATOM   4327  N   ALA   538      29.308  26.831  11.699  1.00  0.00           N  
ATOM   4328  CA  ALA   538      29.365  25.589  12.468  1.00  0.00           C  
ATOM   4329  C   ALA   538      28.318  25.506  13.596  1.00  0.00           C  
ATOM   4330  O   ALA   538      28.032  24.425  14.104  1.00  0.00           O  
ATOM   4331  CB  ALA   538      30.775  25.421  13.032  1.00  0.00           C  
ATOM   4332  N   ALA   539      27.703  26.620  13.975  1.00  0.00           N  
ATOM   4333  CA  ALA   539      26.580  26.576  14.910  1.00  0.00           C  
ATOM   4334  C   ALA   539      25.372  25.894  14.252  1.00  0.00           C  
ATOM   4335  O   ALA   539      24.544  25.302  14.949  1.00  0.00           O  
ATOM   4336  CB  ALA   539      26.221  27.989  15.381  1.00  0.00           C  
ATOM   4337  N   ARG   540      25.295  25.965  12.923  1.00  0.00           N  
ATOM   4338  CA  ARG   540      24.248  25.327  12.111  1.00  0.00           C  
ATOM   4339  C   ARG   540      22.866  25.775  12.553  1.00  0.00           C  
ATOM   4340  O   ARG   540      21.976  24.959  12.808  1.00  0.00           O  
ATOM   4341  CB  ARG   540      24.389  23.800  12.132  1.00  0.00           C  
ATOM   4342  CG  ARG   540      25.676  23.308  11.497  1.00  0.00           C  
ATOM   4343  CD  ARG   540      25.849  21.816  11.696  1.00  0.00           C  
ATOM   4344  NE  ARG   540      26.211  21.481  13.081  1.00  0.00           N  
ATOM   4345  CZ  ARG   540      27.441  21.429  13.575  1.00  0.00           C  
ATOM   4346  NH1 ARG   540      28.525  21.581  12.859  1.00  0.00           N  
ATOM   4347  NH2 ARG   540      27.607  21.195  14.843  1.00  0.00           N  
ATOM   4348  N   ILE   541      22.711  27.088  12.625  1.00  0.00           N  
ATOM   4349  CA  ILE   541      21.448  27.732  12.990  1.00  0.00           C  
ATOM   4350  C   ILE   541      20.346  27.198  12.076  1.00  0.00           C  
ATOM   4351  O   ILE   541      20.512  27.121  10.860  1.00  0.00           O  
ATOM   4352  CB  ILE   541      21.578  29.278  12.807  1.00  0.00           C  
ATOM   4353  CG1 ILE   541      22.601  29.861  13.799  1.00  0.00           C  
ATOM   4354  CG2 ILE   541      20.216  30.010  12.929  1.00  0.00           C  
ATOM   4355  CD1 ILE   541      23.181  31.226  13.379  1.00  0.00           C  
ATOM   4356  N   ASP   542      19.221  26.817  12.662  1.00  0.00           N  
ATOM   4357  CA  ASP   542      18.033  26.472  11.887  1.00  0.00           C  
ATOM   4358  C   ASP   542      17.373  27.773  11.434  1.00  0.00           C  
ATOM   4359  O   ASP   542      16.634  28.415  12.179  1.00  0.00           O  
ATOM   4360  CB  ASP   542      17.048  25.658  12.723  1.00  0.00           C  
ATOM   4361  CG  ASP   542      15.847  25.198  11.915  1.00  0.00           C  
ATOM   4362  OD1 ASP   542      15.674  25.603  10.742  1.00  0.00           O  
ATOM   4363  OD2 ASP   542      15.062  24.389  12.445  1.00  0.00           O  
ATOM   4364  N   PHE   543      17.659  28.185  10.211  1.00  0.00           N  
ATOM   4365  CA  PHE   543      17.180  29.467   9.707  1.00  0.00           C  
ATOM   4366  C   PHE   543      15.679  29.524   9.437  1.00  0.00           C  
ATOM   4367  O   PHE   543      15.130  30.610   9.293  1.00  0.00           O  
ATOM   4368  CB  PHE   543      17.990  29.869   8.478  1.00  0.00           C  
ATOM   4369  CG  PHE   543      19.435  30.144   8.794  1.00  0.00           C  
ATOM   4370  CD2 PHE   543      20.417  29.172   8.544  1.00  0.00           C  
ATOM   4371  CD1 PHE   543      19.816  31.365   9.382  1.00  0.00           C  
ATOM   4372  CE2 PHE   543      21.773  29.401   8.885  1.00  0.00           C  
ATOM   4373  CE1 PHE   543      21.174  31.622   9.711  1.00  0.00           C  
ATOM   4374  CZ  PHE   543      22.157  30.636   9.455  1.00  0.00           C  
ATOM   4375  N   SER   544      14.977  28.398   9.481  1.00  0.00           N  
ATOM   4376  CA  SER   544      13.514  28.442   9.403  1.00  0.00           C  
ATOM   4377  C   SER   544      12.933  29.112  10.648  1.00  0.00           C  
ATOM   4378  O   SER   544      11.871  29.728  10.601  1.00  0.00           O  
ATOM   4379  CB  SER   544      12.917  27.038   9.262  1.00  0.00           C  
ATOM   4380  OG  SER   544      13.097  26.266  10.441  1.00  0.00           O  
ATOM   4381  N   LYS   545      13.651  29.019  11.764  1.00  0.00           N  
ATOM   4382  CA  LYS   545      13.211  29.566  13.054  1.00  0.00           C  
ATOM   4383  C   LYS   545      13.540  31.042  13.214  1.00  0.00           C  
ATOM   4384  O   LYS   545      13.145  31.687  14.186  1.00  0.00           O  
ATOM   4385  CB  LYS   545      13.879  28.784  14.186  1.00  0.00           C  
ATOM   4386  CG  LYS   545      13.485  27.314  14.207  1.00  0.00           C  
ATOM   4387  CD  LYS   545      14.120  26.580  15.375  1.00  0.00           C  
ATOM   4388  CE  LYS   545      13.604  25.155  15.427  1.00  0.00           C  
ATOM   4389  NZ  LYS   545      14.215  24.355  16.536  1.00  0.00           N  
ATOM   4390  N   VAL   546      14.289  31.559  12.256  1.00  0.00           N  
ATOM   4391  CA  VAL   546      14.744  32.942  12.260  1.00  0.00           C  
ATOM   4392  C   VAL   546      13.750  33.774  11.464  1.00  0.00           C  
ATOM   4393  O   VAL   546      13.430  33.434  10.331  1.00  0.00           O  
ATOM   4394  CB  VAL   546      16.154  33.016  11.600  1.00  0.00           C  
ATOM   4395  CG1 VAL   546      16.605  34.451  11.357  1.00  0.00           C  
ATOM   4396  CG2 VAL   546      17.180  32.264  12.464  1.00  0.00           C  
ATOM   4397  N   HIS   547      13.310  34.889  12.031  1.00  0.00           N  
ATOM   4398  CA  HIS   547      12.656  35.950  11.264  1.00  0.00           C  
ATOM   4399  C   HIS   547      13.574  37.146  11.422  1.00  0.00           C  
ATOM   4400  O   HIS   547      14.072  37.351  12.524  1.00  0.00           O  
ATOM   4401  CB  HIS   547      11.282  36.311  11.833  1.00  0.00           C  
ATOM   4402  CG  HIS   547      10.238  35.257  11.635  1.00  0.00           C  
ATOM   4403  ND1 HIS   547       9.775  34.904  10.390  1.00  0.00           N  
ATOM   4404  CD2 HIS   547       9.523  34.541  12.544  1.00  0.00           C  
ATOM   4405  CE1 HIS   547       8.819  33.951  10.600  1.00  0.00           C  
ATOM   4406  NE2 HIS   547       8.623  33.712  11.915  1.00  0.00           N  
ATOM   4407  N   ILE   548      13.796  37.935  10.380  1.00  0.00           N  
ATOM   4408  CA  ILE   548      14.604  39.148  10.500  1.00  0.00           C  
ATOM   4409  C   ILE   548      13.824  40.407  10.153  1.00  0.00           C  
ATOM   4410  O   ILE   548      12.941  40.437   9.282  1.00  0.00           O  
ATOM   4411  CB  ILE   548      15.942  39.111   9.700  1.00  0.00           C  
ATOM   4412  CG1 ILE   548      15.724  39.094   8.176  1.00  0.00           C  
ATOM   4413  CG2 ILE   548      16.801  37.909  10.147  1.00  0.00           C  
ATOM   4414  CD1 ILE   548      16.982  39.406   7.370  1.00  0.00           C  
ATOM   4415  N   TRP   549      14.186  41.453  10.876  1.00  0.00           N  
ATOM   4416  CA  TRP   549      13.616  42.780  10.725  1.00  0.00           C  
ATOM   4417  C   TRP   549      14.828  43.687  10.781  1.00  0.00           C  
ATOM   4418  O   TRP   549      15.844  43.291  11.346  1.00  0.00           O  
ATOM   4419  CB  TRP   549      12.682  43.086  11.894  1.00  0.00           C  
ATOM   4420  CG  TRP   549      11.528  42.125  11.984  1.00  0.00           C  
ATOM   4421  CD1 TRP   549      11.511  40.905  12.592  1.00  0.00           C  
ATOM   4422  CD2 TRP   549      10.215  42.289  11.425  1.00  0.00           C  
ATOM   4423  NE1 TRP   549      10.300  40.289  12.448  1.00  0.00           N  
ATOM   4424  CE2 TRP   549       9.481  41.102  11.714  1.00  0.00           C  
ATOM   4425  CE3 TRP   549       9.569  43.331  10.732  1.00  0.00           C  
ATOM   4426  CZ2 TRP   549       8.154  40.917  11.285  1.00  0.00           C  
ATOM   4427  CZ3 TRP   549       8.232  43.155  10.308  1.00  0.00           C  
ATOM   4428  CH2 TRP   549       7.540  41.940  10.584  1.00  0.00           C  
ATOM   4429  N   PHE   550      14.739  44.891  10.245  1.00  0.00           N  
ATOM   4430  CA  PHE   550      15.867  45.808  10.252  1.00  0.00           C  
ATOM   4431  C   PHE   550      15.519  46.942  11.194  1.00  0.00           C  
ATOM   4432  O   PHE   550      14.393  47.422  11.191  1.00  0.00           O  
ATOM   4433  CB  PHE   550      16.165  46.299   8.838  1.00  0.00           C  
ATOM   4434  CG  PHE   550      16.521  45.181   7.895  1.00  0.00           C  
ATOM   4435  CD2 PHE   550      15.557  44.668   7.016  1.00  0.00           C  
ATOM   4436  CD1 PHE   550      17.803  44.605   7.912  1.00  0.00           C  
ATOM   4437  CE2 PHE   550      15.854  43.580   6.156  1.00  0.00           C  
ATOM   4438  CE1 PHE   550      18.121  43.521   7.058  1.00  0.00           C  
ATOM   4439  CZ  PHE   550      17.145  43.008   6.174  1.00  0.00           C  
ATOM   4440  N   VAL   551      16.471  47.316  12.036  1.00  0.00           N  
ATOM   4441  CA  VAL   551      16.255  48.359  13.036  1.00  0.00           C  
ATOM   4442  C   VAL   551      16.270  49.698  12.310  1.00  0.00           C  
ATOM   4443  O   VAL   551      15.556  50.628  12.670  1.00  0.00           O  
ATOM   4444  CB  VAL   551      17.357  48.343  14.139  1.00  0.00           C  
ATOM   4445  CG1 VAL   551      17.036  49.316  15.270  1.00  0.00           C  
ATOM   4446  CG2 VAL   551      17.492  46.956  14.764  1.00  0.00           C  
ATOM   4447  N   ASP   552      17.088  49.786  11.270  1.00  0.00           N  
ATOM   4448  CA  ASP   552      17.222  51.005  10.480  1.00  0.00           C  
ATOM   4449  C   ASP   552      17.595  50.748   9.019  1.00  0.00           C  
ATOM   4450  O   ASP   552      18.171  49.710   8.676  1.00  0.00           O  
ATOM   4451  CB  ASP   552      18.274  51.932  11.099  1.00  0.00           C  
ATOM   4452  CG  ASP   552      19.684  51.418  10.936  1.00  0.00           C  
ATOM   4453  OD1 ASP   552      20.018  50.332  11.435  1.00  0.00           O  
ATOM   4454  OD2 ASP   552      20.506  52.149  10.348  1.00  0.00           O  
ATOM   4455  N   GLU   553      17.264  51.712   8.169  1.00  0.00           N  
ATOM   4456  CA  GLU   553      17.516  51.661   6.725  1.00  0.00           C  
ATOM   4457  C   GLU   553      17.739  53.092   6.241  1.00  0.00           C  
ATOM   4458  O   GLU   553      17.184  54.025   6.817  1.00  0.00           O  
ATOM   4459  CB  GLU   553      16.309  51.036   6.020  1.00  0.00           C  
ATOM   4460  CG  GLU   553      16.363  50.930   4.496  1.00  0.00           C  
ATOM   4461  CD  GLU   553      17.559  50.145   3.993  1.00  0.00           C  
ATOM   4462  OE1 GLU   553      17.416  48.929   3.723  1.00  0.00           O  
ATOM   4463  OE2 GLU   553      18.662  50.726   3.871  1.00  0.00           O  
ATOM   4464  N   ARG   554      18.560  53.305   5.223  1.00  0.00           N  
ATOM   4465  CA  ARG   554      18.783  54.657   4.711  1.00  0.00           C  
ATOM   4466  C   ARG   554      17.624  55.017   3.795  1.00  0.00           C  
ATOM   4467  O   ARG   554      17.013  54.145   3.185  1.00  0.00           O  
ATOM   4468  CB  ARG   554      20.088  54.743   3.921  1.00  0.00           C  
ATOM   4469  CG  ARG   554      21.365  54.577   4.727  1.00  0.00           C  
ATOM   4470  CD  ARG   554      22.519  54.918   3.806  1.00  0.00           C  
ATOM   4471  NE  ARG   554      23.856  54.837   4.410  1.00  0.00           N  
ATOM   4472  CZ  ARG   554      24.628  53.762   4.511  1.00  0.00           C  
ATOM   4473  NH1 ARG   554      24.281  52.551   4.183  1.00  0.00           N  
ATOM   4474  NH2 ARG   554      25.845  53.914   4.936  1.00  0.00           N  
ATOM   4475  N   CYS   555      17.343  56.300   3.643  1.00  0.00           N  
ATOM   4476  CA  CYS   555      16.303  56.744   2.718  1.00  0.00           C  
ATOM   4477  C   CYS   555      16.807  56.802   1.268  1.00  0.00           C  
ATOM   4478  O   CYS   555      16.947  57.880   0.686  1.00  0.00           O  
ATOM   4479  CB  CYS   555      15.779  58.092   3.202  1.00  0.00           C  
ATOM   4480  SG  CYS   555      15.225  57.988   4.916  1.00  0.00           S  
ATOM   4481  N   VAL   556      17.136  55.641   0.718  1.00  0.00           N  
ATOM   4482  CA  VAL   556      17.710  55.480  -0.623  1.00  0.00           C  
ATOM   4483  C   VAL   556      16.930  54.344  -1.291  1.00  0.00           C  
ATOM   4484  O   VAL   556      16.281  53.574  -0.578  1.00  0.00           O  
ATOM   4485  CB  VAL   556      19.235  55.129  -0.559  1.00  0.00           C  
ATOM   4486  CG1 VAL   556      20.040  56.273   0.077  1.00  0.00           C  
ATOM   4487  CG2 VAL   556      19.491  53.825   0.208  1.00  0.00           C  
ATOM   4488  N   PRO   557      16.959  54.218  -2.634  1.00  0.00           N  
ATOM   4489  CA  PRO   557      16.223  53.071  -3.190  1.00  0.00           C  
ATOM   4490  C   PRO   557      16.765  51.715  -2.722  1.00  0.00           C  
ATOM   4491  O   PRO   557      17.962  51.589  -2.469  1.00  0.00           O  
ATOM   4492  CB  PRO   557      16.464  53.203  -4.699  1.00  0.00           C  
ATOM   4493  CG  PRO   557      16.788  54.623  -4.909  1.00  0.00           C  
ATOM   4494  CD  PRO   557      17.597  55.003  -3.708  1.00  0.00           C  
ATOM   4495  N   PRO   558      15.922  50.669  -2.638  1.00  0.00           N  
ATOM   4496  CA  PRO   558      16.468  49.359  -2.250  1.00  0.00           C  
ATOM   4497  C   PRO   558      17.502  48.703  -3.174  1.00  0.00           C  
ATOM   4498  O   PRO   558      18.109  47.722  -2.782  1.00  0.00           O  
ATOM   4499  CB  PRO   558      15.221  48.476  -2.185  1.00  0.00           C  
ATOM   4500  CG  PRO   558      14.104  49.416  -1.965  1.00  0.00           C  
ATOM   4501  CD  PRO   558      14.464  50.575  -2.831  1.00  0.00           C  
ATOM   4502  N   GLU   559      17.739  49.208  -4.379  1.00  0.00           N  
ATOM   4503  CA  GLU   559      18.873  48.743  -5.192  1.00  0.00           C  
ATOM   4504  C   GLU   559      20.203  49.460  -4.925  1.00  0.00           C  
ATOM   4505  O   GLU   559      21.242  49.129  -5.510  1.00  0.00           O  
ATOM   4506  CB  GLU   559      18.574  48.947  -6.672  1.00  0.00           C  
ATOM   4507  CG  GLU   559      17.627  47.938  -7.274  1.00  0.00           C  
ATOM   4508  CD  GLU   559      17.567  48.080  -8.783  1.00  0.00           C  
ATOM   4509  OE1 GLU   559      18.091  49.079  -9.335  1.00  0.00           O  
ATOM   4510  OE2 GLU   559      17.021  47.175  -9.451  1.00  0.00           O  
ATOM   4511  N   HIS   560      20.171  50.510  -4.120  1.00  0.00           N  
ATOM   4512  CA  HIS   560      21.323  51.399  -3.982  1.00  0.00           C  
ATOM   4513  C   HIS   560      22.505  50.737  -3.272  1.00  0.00           C  
ATOM   4514  O   HIS   560      22.320  49.834  -2.453  1.00  0.00           O  
ATOM   4515  CB  HIS   560      20.861  52.647  -3.233  1.00  0.00           C  
ATOM   4516  CG  HIS   560      21.691  53.860  -3.499  1.00  0.00           C  
ATOM   4517  ND1 HIS   560      22.815  54.169  -2.768  1.00  0.00           N  
ATOM   4518  CD2 HIS   560      21.528  54.844  -4.424  1.00  0.00           C  
ATOM   4519  CE1 HIS   560      23.273  55.352  -3.281  1.00  0.00           C  
ATOM   4520  NE2 HIS   560      22.516  55.785  -4.315  1.00  0.00           N  
ATOM   4521  N   ASN   561      23.724  51.211  -3.512  1.00  0.00           N  
ATOM   4522  CA  ASN   561      24.908  50.645  -2.850  1.00  0.00           C  
ATOM   4523  C   ASN   561      24.840  50.877  -1.350  1.00  0.00           C  
ATOM   4524  O   ASN   561      25.446  50.154  -0.557  1.00  0.00           O  
ATOM   4525  CB  ASN   561      26.209  51.279  -3.349  1.00  0.00           C  
ATOM   4526  CG  ASN   561      26.589  50.826  -4.729  1.00  0.00           C  
ATOM   4527  OD1 ASN   561      25.937  49.981  -5.332  1.00  0.00           O  
ATOM   4528  ND2 ASN   561      27.660  51.359  -5.236  1.00  0.00           N  
ATOM   4529  N   LEU   562      24.095  51.904  -0.973  1.00  0.00           N  
ATOM   4530  CA  LEU   562      23.936  52.292   0.417  1.00  0.00           C  
ATOM   4531  C   LEU   562      22.646  51.744   1.029  1.00  0.00           C  
ATOM   4532  O   LEU   562      22.341  52.034   2.179  1.00  0.00           O  
ATOM   4533  CB  LEU   562      23.958  53.820   0.498  1.00  0.00           C  
ATOM   4534  CG  LEU   562      25.153  54.566  -0.113  1.00  0.00           C  
ATOM   4535  CD1 LEU   562      24.879  56.056  -0.048  1.00  0.00           C  
ATOM   4536  CD2 LEU   562      26.467  54.261   0.592  1.00  0.00           C  
ATOM   4537  N   SER   563      21.877  50.947   0.301  1.00  0.00           N  
ATOM   4538  CA  SER   563      20.715  50.309   0.918  1.00  0.00           C  
ATOM   4539  C   SER   563      21.261  49.207   1.806  1.00  0.00           C  
ATOM   4540  O   SER   563      22.043  48.362   1.351  1.00  0.00           O  
ATOM   4541  CB  SER   563      19.769  49.703  -0.114  1.00  0.00           C  
ATOM   4542  OG  SER   563      18.787  48.894   0.520  1.00  0.00           O  
ATOM   4543  N   ASN   564      20.863  49.221   3.069  1.00  0.00           N  
ATOM   4544  CA  ASN   564      21.327  48.233   4.032  1.00  0.00           C  
ATOM   4545  C   ASN   564      20.765  46.907   3.549  1.00  0.00           C  
ATOM   4546  O   ASN   564      21.500  45.936   3.428  1.00  0.00           O  
ATOM   4547  CB  ASN   564      20.850  48.538   5.459  1.00  0.00           C  
ATOM   4548  CG  ASN   564      21.484  49.784   6.047  1.00  0.00           C  
ATOM   4549  OD1 ASN   564      22.527  50.263   5.612  1.00  0.00           O  
ATOM   4550  ND2 ASN   564      20.849  50.327   7.047  1.00  0.00           N  
ATOM   4551  N   TYR   565      19.487  46.880   3.188  1.00  0.00           N  
ATOM   4552  CA  TYR   565      18.870  45.649   2.698  1.00  0.00           C  
ATOM   4553  C   TYR   565      19.580  45.061   1.488  1.00  0.00           C  
ATOM   4554  O   TYR   565      19.801  43.853   1.446  1.00  0.00           O  
ATOM   4555  CB  TYR   565      17.410  45.872   2.305  1.00  0.00           C  
ATOM   4556  CG  TYR   565      16.822  44.633   1.668  1.00  0.00           C  
ATOM   4557  CD1 TYR   565      16.447  43.533   2.461  1.00  0.00           C  
ATOM   4558  CD2 TYR   565      16.710  44.520   0.264  1.00  0.00           C  
ATOM   4559  CE1 TYR   565      15.966  42.340   1.869  1.00  0.00           C  
ATOM   4560  CE2 TYR   565      16.246  43.315  -0.330  1.00  0.00           C  
ATOM   4561  CZ  TYR   565      15.876  42.241   0.481  1.00  0.00           C  
ATOM   4562  OH  TYR   565      15.416  41.090  -0.102  1.00  0.00           O  
ATOM   4563  N   HIS   566      19.968  45.883   0.522  1.00  0.00           N  
ATOM   4564  CA  HIS   566      20.615  45.353  -0.677  1.00  0.00           C  
ATOM   4565  C   HIS   566      21.902  44.635  -0.317  1.00  0.00           C  
ATOM   4566  O   HIS   566      22.188  43.537  -0.799  1.00  0.00           O  
ATOM   4567  CB  HIS   566      20.964  46.478  -1.642  1.00  0.00           C  
ATOM   4568  CG  HIS   566      21.314  45.999  -3.015  1.00  0.00           C  
ATOM   4569  ND1 HIS   566      20.393  45.796  -4.011  1.00  0.00           N  
ATOM   4570  CD2 HIS   566      22.510  45.663  -3.568  1.00  0.00           C  
ATOM   4571  CE1 HIS   566      21.042  45.393  -5.102  1.00  0.00           C  
ATOM   4572  NE2 HIS   566      22.338  45.287  -4.881  1.00  0.00           N  
ATOM   4573  N   MET   567      22.661  45.250   0.576  1.00  0.00           N  
ATOM   4574  CA  MET   567      23.916  44.670   1.023  1.00  0.00           C  
ATOM   4575  C   MET   567      23.675  43.398   1.828  1.00  0.00           C  
ATOM   4576  O   MET   567      24.407  42.416   1.659  1.00  0.00           O  
ATOM   4577  CB  MET   567      24.686  45.690   1.861  1.00  0.00           C  
ATOM   4578  CG  MET   567      25.212  46.851   1.048  1.00  0.00           C  
ATOM   4579  SD  MET   567      26.252  47.959   2.008  1.00  0.00           S  
ATOM   4580  CE  MET   567      25.021  48.885   2.934  1.00  0.00           C  
ATOM   4581  N   ILE   568      22.656  43.377   2.676  1.00  0.00           N  
ATOM   4582  CA  ILE   568      22.385  42.192   3.494  1.00  0.00           C  
ATOM   4583  C   ILE   568      21.946  41.079   2.542  1.00  0.00           C  
ATOM   4584  O   ILE   568      22.343  39.927   2.693  1.00  0.00           O  
ATOM   4585  CB  ILE   568      21.291  42.415   4.607  1.00  0.00           C  
ATOM   4586  CG1 ILE   568      21.606  43.561   5.602  1.00  0.00           C  
ATOM   4587  CG2 ILE   568      21.101  41.133   5.464  1.00  0.00           C  
ATOM   4588  CD1 ILE   568      23.055  44.041   5.792  1.00  0.00           C  
ATOM   4589  N   ASN   569      21.174  41.398   1.514  1.00  0.00           N  
ATOM   4590  CA  ASN   569      20.754  40.360   0.581  1.00  0.00           C  
ATOM   4591  C   ASN   569      21.932  39.759  -0.173  1.00  0.00           C  
ATOM   4592  O   ASN   569      22.072  38.537  -0.218  1.00  0.00           O  
ATOM   4593  CB  ASN   569      19.688  40.850  -0.397  1.00  0.00           C  
ATOM   4594  CG  ASN   569      19.052  39.704  -1.146  1.00  0.00           C  
ATOM   4595  OD1 ASN   569      19.639  39.115  -2.040  1.00  0.00           O  
ATOM   4596  ND2 ASN   569      17.869  39.341  -0.747  1.00  0.00           N  
ATOM   4597  N   GLU   570      22.812  40.607  -0.686  1.00  0.00           N  
ATOM   4598  CA  GLU   570      23.988  40.132  -1.411  1.00  0.00           C  
ATOM   4599  C   GLU   570      24.900  39.273  -0.547  1.00  0.00           C  
ATOM   4600  O   GLU   570      25.432  38.274  -1.018  1.00  0.00           O  
ATOM   4601  CB  GLU   570      24.845  41.304  -1.894  1.00  0.00           C  
ATOM   4602  CG  GLU   570      24.292  42.092  -3.067  1.00  0.00           C  
ATOM   4603  CD  GLU   570      25.270  43.156  -3.533  1.00  0.00           C  
ATOM   4604  OE1 GLU   570      26.065  43.663  -2.708  1.00  0.00           O  
ATOM   4605  OE2 GLU   570      25.312  43.472  -4.737  1.00  0.00           O  
ATOM   4606  N   SER   571      25.126  39.685   0.692  1.00  0.00           N  
ATOM   4607  CA  SER   571      26.118  39.024   1.541  1.00  0.00           C  
ATOM   4608  C   SER   571      25.594  37.877   2.396  1.00  0.00           C  
ATOM   4609  O   SER   571      26.371  37.009   2.801  1.00  0.00           O  
ATOM   4610  CB  SER   571      26.785  40.059   2.442  1.00  0.00           C  
ATOM   4611  OG  SER   571      25.826  40.695   3.275  1.00  0.00           O  
ATOM   4612  N   LEU   572      24.295  37.859   2.661  1.00  0.00           N  
ATOM   4613  CA  LEU   572      23.675  36.830   3.495  1.00  0.00           C  
ATOM   4614  C   LEU   572      22.530  36.115   2.799  1.00  0.00           C  
ATOM   4615  O   LEU   572      22.540  34.897   2.668  1.00  0.00           O  
ATOM   4616  CB  LEU   572      23.124  37.467   4.783  1.00  0.00           C  
ATOM   4617  CG  LEU   572      22.578  36.545   5.885  1.00  0.00           C  
ATOM   4618  CD1 LEU   572      23.672  35.709   6.535  1.00  0.00           C  
ATOM   4619  CD2 LEU   572      21.879  37.380   6.956  1.00  0.00           C  
ATOM   4620  N   LEU   573      21.503  36.856   2.410  1.00  0.00           N  
ATOM   4621  CA  LEU   573      20.186  36.250   2.196  1.00  0.00           C  
ATOM   4622  C   LEU   573      20.122  35.440   0.913  1.00  0.00           C  
ATOM   4623  O   LEU   573      19.343  34.495   0.809  1.00  0.00           O  
ATOM   4624  CB  LEU   573      19.089  37.319   2.197  1.00  0.00           C  
ATOM   4625  CG  LEU   573      19.064  38.248   3.423  1.00  0.00           C  
ATOM   4626  CD1 LEU   573      18.103  39.416   3.233  1.00  0.00           C  
ATOM   4627  CD2 LEU   573      18.718  37.495   4.697  1.00  0.00           C  
ATOM   4628  N   ARG   574      20.988  35.772  -0.033  1.00  0.00           N  
ATOM   4629  CA  ARG   574      21.179  34.955  -1.230  1.00  0.00           C  
ATOM   4630  C   ARG   574      21.627  33.547  -0.864  1.00  0.00           C  
ATOM   4631  O   ARG   574      21.123  32.558  -1.390  1.00  0.00           O  
ATOM   4632  CB  ARG   574      22.250  35.618  -2.100  1.00  0.00           C  
ATOM   4633  CG  ARG   574      22.510  34.925  -3.432  1.00  0.00           C  
ATOM   4634  CD  ARG   574      23.685  35.569  -4.131  1.00  0.00           C  
ATOM   4635  NE  ARG   574      23.426  36.967  -4.500  1.00  0.00           N  
ATOM   4636  CZ  ARG   574      24.336  37.850  -4.887  1.00  0.00           C  
ATOM   4637  NH1 ARG   574      25.619  37.604  -4.923  1.00  0.00           N  
ATOM   4638  NH2 ARG   574      23.938  39.034  -5.242  1.00  0.00           N  
ATOM   4639  N   PHE   575      22.590  33.444   0.036  1.00  0.00           N  
ATOM   4640  CA  PHE   575      23.199  32.155   0.345  1.00  0.00           C  
ATOM   4641  C   PHE   575      22.420  31.373   1.387  1.00  0.00           C  
ATOM   4642  O   PHE   575      22.277  30.155   1.309  1.00  0.00           O  
ATOM   4643  CB  PHE   575      24.604  32.385   0.901  1.00  0.00           C  
ATOM   4644  CG  PHE   575      25.445  33.275   0.041  1.00  0.00           C  
ATOM   4645  CD2 PHE   575      25.738  34.587   0.450  1.00  0.00           C  
ATOM   4646  CD1 PHE   575      25.957  32.808  -1.177  1.00  0.00           C  
ATOM   4647  CE2 PHE   575      26.546  35.423  -0.349  1.00  0.00           C  
ATOM   4648  CE1 PHE   575      26.777  33.630  -1.981  1.00  0.00           C  
ATOM   4649  CZ  PHE   575      27.067  34.945  -1.568  1.00  0.00           C  
ATOM   4650  N   ILE   576      21.989  32.080   2.416  1.00  0.00           N  
ATOM   4651  CA  ILE   576      21.510  31.460   3.643  1.00  0.00           C  
ATOM   4652  C   ILE   576      20.002  31.283   3.568  1.00  0.00           C  
ATOM   4653  O   ILE   576      19.277  32.185   3.149  1.00  0.00           O  
ATOM   4654  CB  ILE   576      21.953  32.313   4.864  1.00  0.00           C  
ATOM   4655  CG1 ILE   576      23.495  32.433   4.921  1.00  0.00           C  
ATOM   4656  CG2 ILE   576      21.434  31.733   6.177  1.00  0.00           C  
ATOM   4657  CD1 ILE   576      24.327  31.137   4.889  1.00  0.00           C  
ATOM   4658  N   LYS   577      19.551  30.100   3.969  1.00  0.00           N  
ATOM   4659  CA  LYS   577      18.159  29.653   3.836  1.00  0.00           C  
ATOM   4660  C   LYS   577      17.149  30.292   4.796  1.00  0.00           C  
ATOM   4661  O   LYS   577      16.325  29.597   5.384  1.00  0.00           O  
ATOM   4662  CB  LYS   577      18.108  28.126   4.002  1.00  0.00           C  
ATOM   4663  CG  LYS   577      18.960  27.341   3.010  1.00  0.00           C  
ATOM   4664  CD  LYS   577      18.793  25.849   3.247  1.00  0.00           C  
ATOM   4665  CE  LYS   577      19.665  25.034   2.307  1.00  0.00           C  
ATOM   4666  NZ  LYS   577      19.435  23.570   2.514  1.00  0.00           N  
ATOM   4667  N   ILE   578      17.199  31.602   4.976  1.00  0.00           N  
ATOM   4668  CA  ILE   578      16.160  32.296   5.737  1.00  0.00           C  
ATOM   4669  C   ILE   578      15.035  32.393   4.699  1.00  0.00           C  
ATOM   4670  O   ILE   578      15.278  32.917   3.602  1.00  0.00           O  
ATOM   4671  CB  ILE   578      16.599  33.706   6.249  1.00  0.00           C  
ATOM   4672  CG1 ILE   578      17.796  33.563   7.211  1.00  0.00           C  
ATOM   4673  CG2 ILE   578      15.425  34.410   6.978  1.00  0.00           C  
ATOM   4674  CD1 ILE   578      18.509  34.859   7.613  1.00  0.00           C  
ATOM   4675  N   PRO   579      13.833  31.850   4.979  1.00  0.00           N  
ATOM   4676  CA  PRO   579      12.762  31.926   3.973  1.00  0.00           C  
ATOM   4677  C   PRO   579      12.384  33.363   3.626  1.00  0.00           C  
ATOM   4678  O   PRO   579      12.579  34.265   4.430  1.00  0.00           O  
ATOM   4679  CB  PRO   579      11.589  31.227   4.667  1.00  0.00           C  
ATOM   4680  CG  PRO   579      12.219  30.334   5.658  1.00  0.00           C  
ATOM   4681  CD  PRO   579      13.368  31.133   6.182  1.00  0.00           C  
ATOM   4682  N   GLU   580      11.838  33.614   2.447  1.00  0.00           N  
ATOM   4683  CA  GLU   580      11.570  34.996   2.048  1.00  0.00           C  
ATOM   4684  C   GLU   580      10.481  35.680   2.866  1.00  0.00           C  
ATOM   4685  O   GLU   580      10.568  36.876   3.112  1.00  0.00           O  
ATOM   4686  CB  GLU   580      11.209  35.074   0.573  1.00  0.00           C  
ATOM   4687  CG  GLU   580      12.402  34.862  -0.353  1.00  0.00           C  
ATOM   4688  CD  GLU   580      12.004  34.938  -1.815  1.00  0.00           C  
ATOM   4689  OE1 GLU   580      10.797  35.117  -2.098  1.00  0.00           O  
ATOM   4690  OE2 GLU   580      12.862  34.750  -2.708  1.00  0.00           O  
ATOM   4691  N   GLU   581       9.492  34.948   3.360  1.00  0.00           N  
ATOM   4692  CA  GLU   581       8.485  35.550   4.243  1.00  0.00           C  
ATOM   4693  C   GLU   581       9.070  35.958   5.586  1.00  0.00           C  
ATOM   4694  O   GLU   581       8.459  36.694   6.359  1.00  0.00           O  
ATOM   4695  CB  GLU   581       7.377  34.563   4.586  1.00  0.00           C  
ATOM   4696  CG  GLU   581       6.357  34.311   3.509  1.00  0.00           C  
ATOM   4697  CD  GLU   581       5.229  33.442   4.035  1.00  0.00           C  
ATOM   4698  OE1 GLU   581       5.210  33.101   5.243  1.00  0.00           O  
ATOM   4699  OE2 GLU   581       4.345  33.061   3.238  1.00  0.00           O  
ATOM   4700  N   ASN   582      10.257  35.459   5.882  1.00  0.00           N  
ATOM   4701  CA  ASN   582      10.871  35.656   7.184  1.00  0.00           C  
ATOM   4702  C   ASN   582      11.803  36.861   7.087  1.00  0.00           C  
ATOM   4703  O   ASN   582      12.583  37.125   7.995  1.00  0.00           O  
ATOM   4704  CB  ASN   582      11.640  34.396   7.610  1.00  0.00           C  
ATOM   4705  CG  ASN   582      10.746  33.208   7.924  1.00  0.00           C  
ATOM   4706  OD1 ASN   582       9.640  33.047   7.411  1.00  0.00           O  
ATOM   4707  ND2 ASN   582      11.235  32.342   8.768  1.00  0.00           N  
ATOM   4708  N   ILE   583      11.732  37.588   5.980  1.00  0.00           N  
ATOM   4709  CA  ILE   583      12.590  38.745   5.724  1.00  0.00           C  
ATOM   4710  C   ILE   583      11.690  39.946   5.445  1.00  0.00           C  
ATOM   4711  O   ILE   583      10.859  39.908   4.538  1.00  0.00           O  
ATOM   4712  CB  ILE   583      13.508  38.492   4.492  1.00  0.00           C  
ATOM   4713  CG1 ILE   583      14.411  37.262   4.723  1.00  0.00           C  
ATOM   4714  CG2 ILE   583      14.358  39.742   4.174  1.00  0.00           C  
ATOM   4715  CD1 ILE   583      15.051  36.670   3.463  1.00  0.00           C  
ATOM   4716  N   HIS   584      11.846  41.013   6.218  1.00  0.00           N  
ATOM   4717  CA  HIS   584      11.008  42.208   6.072  1.00  0.00           C  
ATOM   4718  C   HIS   584      11.847  43.467   5.905  1.00  0.00           C  
ATOM   4719  O   HIS   584      12.419  43.935   6.884  1.00  0.00           O  
ATOM   4720  CB  HIS   584      10.137  42.327   7.324  1.00  0.00           C  
ATOM   4721  CG  HIS   584       9.349  41.090   7.615  1.00  0.00           C  
ATOM   4722  ND1 HIS   584       8.098  40.823   7.070  1.00  0.00           N  
ATOM   4723  CD2 HIS   584       9.632  40.006   8.384  1.00  0.00           C  
ATOM   4724  CE1 HIS   584       7.680  39.645   7.501  1.00  0.00           C  
ATOM   4725  NE2 HIS   584       8.586  39.134   8.296  1.00  0.00           N  
ATOM   4726  N   ARG   585      11.954  44.025   4.704  1.00  0.00           N  
ATOM   4727  CA  ARG   585      12.761  45.241   4.513  1.00  0.00           C  
ATOM   4728  C   ARG   585      11.950  46.504   4.759  1.00  0.00           C  
ATOM   4729  O   ARG   585      10.722  46.491   4.640  1.00  0.00           O  
ATOM   4730  CB  ARG   585      13.415  45.288   3.127  1.00  0.00           C  
ATOM   4731  CG  ARG   585      12.503  45.581   1.945  1.00  0.00           C  
ATOM   4732  CD  ARG   585      13.298  45.515   0.662  1.00  0.00           C  
ATOM   4733  NE  ARG   585      12.498  45.850  -0.524  1.00  0.00           N  
ATOM   4734  CZ  ARG   585      12.904  45.751  -1.784  1.00  0.00           C  
ATOM   4735  NH1 ARG   585      14.061  45.246  -2.120  1.00  0.00           N  
ATOM   4736  NH2 ARG   585      12.143  46.193  -2.743  1.00  0.00           N  
ATOM   4737  N   ILE   586      12.638  47.586   5.080  1.00  0.00           N  
ATOM   4738  CA  ILE   586      12.019  48.903   5.217  1.00  0.00           C  
ATOM   4739  C   ILE   586      11.978  49.439   3.781  1.00  0.00           C  
ATOM   4740  O   ILE   586      12.899  49.178   3.000  1.00  0.00           O  
ATOM   4741  CB  ILE   586      12.865  49.801   6.168  1.00  0.00           C  
ATOM   4742  CG1 ILE   586      12.859  49.216   7.599  1.00  0.00           C  
ATOM   4743  CG2 ILE   586      12.353  51.260   6.188  1.00  0.00           C  
ATOM   4744  CD1 ILE   586      13.833  49.836   8.616  1.00  0.00           C  
ATOM   4745  N   ARG   587      10.912  50.140   3.408  1.00  0.00           N  
ATOM   4746  CA  ARG   587      10.758  50.643   2.034  1.00  0.00           C  
ATOM   4747  C   ARG   587      11.806  51.720   1.751  1.00  0.00           C  
ATOM   4748  O   ARG   587      12.209  52.434   2.666  1.00  0.00           O  
ATOM   4749  CB  ARG   587       9.380  51.281   1.808  1.00  0.00           C  
ATOM   4750  CG  ARG   587       8.149  50.549   2.348  1.00  0.00           C  
ATOM   4751  CD  ARG   587       7.931  49.135   1.848  1.00  0.00           C  
ATOM   4752  NE  ARG   587       6.659  48.649   2.397  1.00  0.00           N  
ATOM   4753  CZ  ARG   587       6.127  47.446   2.239  1.00  0.00           C  
ATOM   4754  NH1 ARG   587       6.667  46.511   1.507  1.00  0.00           N  
ATOM   4755  NH2 ARG   587       4.990  47.183   2.815  1.00  0.00           N  
ATOM   4756  N   GLY   588      12.201  51.876   0.495  1.00  0.00           N  
ATOM   4757  CA  GLY   588      13.188  52.883   0.117  1.00  0.00           C  
ATOM   4758  C   GLY   588      12.720  53.951  -0.858  1.00  0.00           C  
ATOM   4759  O   GLY   588      13.290  55.038  -0.928  1.00  0.00           O  
ATOM   4760  N   GLU   589      11.670  53.663  -1.616  1.00  0.00           N  
ATOM   4761  CA  GLU   589      11.144  54.576  -2.646  1.00  0.00           C  
ATOM   4762  C   GLU   589       9.807  55.174  -2.210  1.00  0.00           C  
ATOM   4763  O   GLU   589       8.980  55.593  -3.019  1.00  0.00           O  
ATOM   4764  CB  GLU   589      10.952  53.820  -3.963  1.00  0.00           C  
ATOM   4765  CG  GLU   589      12.245  53.232  -4.531  1.00  0.00           C  
ATOM   4766  CD  GLU   589      12.121  51.785  -4.985  1.00  0.00           C  
ATOM   4767  OE1 GLU   589      11.291  51.005  -4.460  1.00  0.00           O  
ATOM   4768  OE2 GLU   589      12.915  51.391  -5.859  1.00  0.00           O  
ATOM   4769  N   ILE   590       9.593  55.170  -0.906  1.00  0.00           N  
ATOM   4770  CA  ILE   590       8.374  55.671  -0.280  1.00  0.00           C  
ATOM   4771  C   ILE   590       8.957  56.653   0.718  1.00  0.00           C  
ATOM   4772  O   ILE   590      10.026  56.374   1.278  1.00  0.00           O  
ATOM   4773  CB  ILE   590       7.551  54.507   0.360  1.00  0.00           C  
ATOM   4774  CG1 ILE   590       6.883  53.709  -0.780  1.00  0.00           C  
ATOM   4775  CG2 ILE   590       6.502  55.030   1.378  1.00  0.00           C  
ATOM   4776  CD1 ILE   590       6.185  52.407  -0.407  1.00  0.00           C  
ATOM   4777  N   ASN   591       8.297  57.795   0.888  1.00  0.00           N  
ATOM   4778  CA  ASN   591       8.776  58.849   1.783  1.00  0.00           C  
ATOM   4779  C   ASN   591       9.012  58.256   3.162  1.00  0.00           C  
ATOM   4780  O   ASN   591       8.242  57.414   3.632  1.00  0.00           O  
ATOM   4781  CB  ASN   591       7.767  59.997   1.902  1.00  0.00           C  
ATOM   4782  CG  ASN   591       7.714  60.866   0.675  1.00  0.00           C  
ATOM   4783  OD1 ASN   591       8.692  61.002  -0.056  1.00  0.00           O  
ATOM   4784  ND2 ASN   591       6.586  61.458   0.428  1.00  0.00           N  
ATOM   4785  N   ALA   592      10.101  58.678   3.784  1.00  0.00           N  
ATOM   4786  CA  ALA   592      10.624  58.030   4.977  1.00  0.00           C  
ATOM   4787  C   ALA   592       9.594  57.937   6.099  1.00  0.00           C  
ATOM   4788  O   ALA   592       9.451  56.897   6.735  1.00  0.00           O  
ATOM   4789  CB  ALA   592      11.859  58.800   5.439  1.00  0.00           C  
ATOM   4790  N   GLU   593       8.862  59.017   6.326  1.00  0.00           N  
ATOM   4791  CA  GLU   593       7.884  59.062   7.409  1.00  0.00           C  
ATOM   4792  C   GLU   593       6.767  58.042   7.218  1.00  0.00           C  
ATOM   4793  O   GLU   593       6.326  57.413   8.178  1.00  0.00           O  
ATOM   4794  CB  GLU   593       7.308  60.476   7.509  1.00  0.00           C  
ATOM   4795  CG  GLU   593       8.345  61.480   8.005  1.00  0.00           C  
ATOM   4796  CD  GLU   593       7.838  62.911   8.074  1.00  0.00           C  
ATOM   4797  OE1 GLU   593       6.712  63.216   7.627  1.00  0.00           O  
ATOM   4798  OE2 GLU   593       8.579  63.774   8.599  1.00  0.00           O  
ATOM   4799  N   ASP   594       6.331  57.829   5.986  1.00  0.00           N  
ATOM   4800  CA  ASP   594       5.285  56.841   5.723  1.00  0.00           C  
ATOM   4801  C   ASP   594       5.858  55.431   5.728  1.00  0.00           C  
ATOM   4802  O   ASP   594       5.201  54.487   6.161  1.00  0.00           O  
ATOM   4803  CB  ASP   594       4.594  57.116   4.390  1.00  0.00           C  
ATOM   4804  CG  ASP   594       3.735  58.361   4.442  1.00  0.00           C  
ATOM   4805  OD1 ASP   594       3.020  58.572   5.446  1.00  0.00           O  
ATOM   4806  OD2 ASP   594       3.764  59.165   3.487  1.00  0.00           O  
ATOM   4807  N   ALA   595       7.109  55.287   5.312  1.00  0.00           N  
ATOM   4808  CA  ALA   595       7.779  53.991   5.360  1.00  0.00           C  
ATOM   4809  C   ALA   595       7.905  53.542   6.821  1.00  0.00           C  
ATOM   4810  O   ALA   595       7.740  52.364   7.131  1.00  0.00           O  
ATOM   4811  CB  ALA   595       9.156  54.080   4.679  1.00  0.00           C  
ATOM   4812  N   ALA   596       8.157  54.479   7.726  1.00  0.00           N  
ATOM   4813  CA  ALA   596       8.216  54.177   9.153  1.00  0.00           C  
ATOM   4814  C   ALA   596       6.862  53.702   9.687  1.00  0.00           C  
ATOM   4815  O   ALA   596       6.783  52.743  10.460  1.00  0.00           O  
ATOM   4816  CB  ALA   596       8.680  55.418   9.919  1.00  0.00           C  
ATOM   4817  N   LYS   597       5.796  54.371   9.270  1.00  0.00           N  
ATOM   4818  CA  LYS   597       4.440  54.022   9.712  1.00  0.00           C  
ATOM   4819  C   LYS   597       4.034  52.645   9.209  1.00  0.00           C  
ATOM   4820  O   LYS   597       3.475  51.849   9.968  1.00  0.00           O  
ATOM   4821  CB  LYS   597       3.452  55.076   9.213  1.00  0.00           C  
ATOM   4822  CG  LYS   597       3.618  56.418   9.909  1.00  0.00           C  
ATOM   4823  CD  LYS   597       2.862  57.517   9.186  1.00  0.00           C  
ATOM   4824  CE  LYS   597       3.072  58.837   9.892  1.00  0.00           C  
ATOM   4825  NZ  LYS   597       2.391  59.965   9.197  1.00  0.00           N  
ATOM   4826  N   GLU   598       4.363  52.334   7.963  1.00  0.00           N  
ATOM   4827  CA  GLU   598       4.087  51.003   7.428  1.00  0.00           C  
ATOM   4828  C   GLU   598       4.918  49.939   8.134  1.00  0.00           C  
ATOM   4829  O   GLU   598       4.424  48.849   8.419  1.00  0.00           O  
ATOM   4830  CB  GLU   598       4.402  50.907   5.932  1.00  0.00           C  
ATOM   4831  CG  GLU   598       3.448  51.648   5.005  1.00  0.00           C  
ATOM   4832  CD  GLU   598       3.730  51.365   3.530  1.00  0.00           C  
ATOM   4833  OE1 GLU   598       4.645  50.578   3.201  1.00  0.00           O  
ATOM   4834  OE2 GLU   598       2.989  51.895   2.661  1.00  0.00           O  
ATOM   4835  N   TYR   599       6.186  50.221   8.397  1.00  0.00           N  
ATOM   4836  CA  TYR   599       7.054  49.203   8.980  1.00  0.00           C  
ATOM   4837  C   TYR   599       6.680  48.874  10.410  1.00  0.00           C  
ATOM   4838  O   TYR   599       6.675  47.713  10.794  1.00  0.00           O  
ATOM   4839  CB  TYR   599       8.518  49.626   8.951  1.00  0.00           C  
ATOM   4840  CG  TYR   599       9.439  48.437   9.053  1.00  0.00           C  
ATOM   4841  CD1 TYR   599       9.646  47.613   7.930  1.00  0.00           C  
ATOM   4842  CD2 TYR   599      10.100  48.114  10.255  1.00  0.00           C  
ATOM   4843  CE1 TYR   599      10.516  46.503   7.993  1.00  0.00           C  
ATOM   4844  CE2 TYR   599      10.998  47.013  10.311  1.00  0.00           C  
ATOM   4845  CZ  TYR   599      11.203  46.236   9.172  1.00  0.00           C  
ATOM   4846  OH  TYR   599      12.078  45.191   9.204  1.00  0.00           O  
ATOM   4847  N   SER   600       6.336  49.889  11.192  1.00  0.00           N  
ATOM   4848  CA  SER   600       5.950  49.660  12.583  1.00  0.00           C  
ATOM   4849  C   SER   600       4.682  48.822  12.623  1.00  0.00           C  
ATOM   4850  O   SER   600       4.565  47.902  13.433  1.00  0.00           O  
ATOM   4851  CB  SER   600       5.747  50.983  13.324  1.00  0.00           C  
ATOM   4852  OG  SER   600       5.139  51.962  12.495  1.00  0.00           O  
ATOM   4853  N   ASP   601       3.769  49.074  11.694  1.00  0.00           N  
ATOM   4854  CA  ASP   601       2.567  48.252  11.602  1.00  0.00           C  
ATOM   4855  C   ASP   601       2.922  46.813  11.263  1.00  0.00           C  
ATOM   4856  O   ASP   601       2.345  45.905  11.846  1.00  0.00           O  
ATOM   4857  CB  ASP   601       1.590  48.759  10.540  1.00  0.00           C  
ATOM   4858  CG  ASP   601       0.768  49.939  11.007  1.00  0.00           C  
ATOM   4859  OD1 ASP   601       0.658  50.205  12.225  1.00  0.00           O  
ATOM   4860  OD2 ASP   601       0.177  50.622  10.146  1.00  0.00           O  
ATOM   4861  N   GLU   602       3.870  46.577  10.365  1.00  0.00           N  
ATOM   4862  CA  GLU   602       4.230  45.205  10.001  1.00  0.00           C  
ATOM   4863  C   GLU   602       4.743  44.393  11.180  1.00  0.00           C  
ATOM   4864  O   GLU   602       4.369  43.226  11.323  1.00  0.00           O  
ATOM   4865  CB  GLU   602       5.303  45.143   8.905  1.00  0.00           C  
ATOM   4866  CG  GLU   602       4.822  45.456   7.505  1.00  0.00           C  
ATOM   4867  CD  GLU   602       3.696  44.532   7.081  1.00  0.00           C  
ATOM   4868  OE1 GLU   602       3.846  43.288   7.153  1.00  0.00           O  
ATOM   4869  OE2 GLU   602       2.617  45.036   6.700  1.00  0.00           O  
ATOM   4870  N   ILE   603       5.568  44.971  12.041  1.00  0.00           N  
ATOM   4871  CA  ILE   603       6.092  44.184  13.158  1.00  0.00           C  
ATOM   4872  C   ILE   603       4.974  43.859  14.147  1.00  0.00           C  
ATOM   4873  O   ILE   603       4.920  42.757  14.692  1.00  0.00           O  
ATOM   4874  CB  ILE   603       7.251  44.850  13.954  1.00  0.00           C  
ATOM   4875  CG1 ILE   603       7.912  46.013  13.193  1.00  0.00           C  
ATOM   4876  CG2 ILE   603       8.285  43.768  14.347  1.00  0.00           C  
ATOM   4877  CD1 ILE   603       8.997  46.784  13.959  1.00  0.00           C  
ATOM   4878  N   ILE   604       4.060  44.797  14.355  1.00  0.00           N  
ATOM   4879  CA  ILE   604       2.937  44.589  15.276  1.00  0.00           C  
ATOM   4880  C   ILE   604       1.946  43.577  14.685  1.00  0.00           C  
ATOM   4881  O   ILE   604       1.433  42.717  15.406  1.00  0.00           O  
ATOM   4882  CB  ILE   604       2.246  45.951  15.616  1.00  0.00           C  
ATOM   4883  CG1 ILE   604       3.241  46.880  16.343  1.00  0.00           C  
ATOM   4884  CG2 ILE   604       0.997  45.753  16.508  1.00  0.00           C  
ATOM   4885  CD1 ILE   604       2.830  48.353  16.438  1.00  0.00           C  
ATOM   4886  N   LYS   605       1.717  43.612  13.374  1.00  0.00           N  
ATOM   4887  CA  LYS   605       0.845  42.629  12.708  1.00  0.00           C  
ATOM   4888  C   LYS   605       1.416  41.236  12.891  1.00  0.00           C  
ATOM   4889  O   LYS   605       0.681  40.285  13.137  1.00  0.00           O  
ATOM   4890  CB  LYS   605       0.761  42.858  11.192  1.00  0.00           C  
ATOM   4891  CG  LYS   605      -0.077  44.023  10.697  1.00  0.00           C  
ATOM   4892  CD  LYS   605       0.135  44.183   9.193  1.00  0.00           C  
ATOM   4893  CE  LYS   605      -0.523  45.443   8.659  1.00  0.00           C  
ATOM   4894  NZ  LYS   605      -0.303  45.628   7.189  1.00  0.00           N  
ATOM   4895  N   HIS   606       2.730  41.123  12.778  1.00  0.00           N  
ATOM   4896  CA  HIS   606       3.391  39.830  12.876  1.00  0.00           C  
ATOM   4897  C   HIS   606       3.198  39.167  14.238  1.00  0.00           C  
ATOM   4898  O   HIS   606       2.742  38.023  14.296  1.00  0.00           O  
ATOM   4899  CB  HIS   606       4.875  39.998  12.566  1.00  0.00           C  
ATOM   4900  CG  HIS   606       5.658  38.735  12.705  1.00  0.00           C  
ATOM   4901  ND1 HIS   606       6.530  38.477  13.734  1.00  0.00           N  
ATOM   4902  CD2 HIS   606       5.707  37.636  11.912  1.00  0.00           C  
ATOM   4903  CE1 HIS   606       7.057  37.267  13.535  1.00  0.00           C  
ATOM   4904  NE2 HIS   606       6.571  36.706  12.446  1.00  0.00           N  
ATOM   4905  N   PHE   607       3.523  39.865  15.320  1.00  0.00           N  
ATOM   4906  CA  PHE   607       3.244  39.403  16.684  1.00  0.00           C  
ATOM   4907  C   PHE   607       3.515  40.557  17.644  1.00  0.00           C  
ATOM   4908  O   PHE   607       4.482  41.294  17.450  1.00  0.00           O  
ATOM   4909  CB  PHE   607       4.137  38.218  17.095  1.00  0.00           C  
ATOM   4910  CG  PHE   607       3.815  37.671  18.463  1.00  0.00           C  
ATOM   4911  CD1 PHE   607       2.668  36.880  18.657  1.00  0.00           C  
ATOM   4912  CD2 PHE   607       4.633  37.964  19.569  1.00  0.00           C  
ATOM   4913  CE1 PHE   607       2.329  36.398  19.948  1.00  0.00           C  
ATOM   4914  CE2 PHE   607       4.320  37.469  20.857  1.00  0.00           C  
ATOM   4915  CZ  PHE   607       3.161  36.691  21.049  1.00  0.00           C  
ATOM   4916  N   GLY   608       2.719  40.679  18.695  1.00  0.00           N  
ATOM   4917  CA  GLY   608       2.960  41.654  19.747  1.00  0.00           C  
ATOM   4918  C   GLY   608       1.661  42.252  20.229  1.00  0.00           C  
ATOM   4919  O   GLY   608       0.608  41.951  19.662  1.00  0.00           O  
ATOM   4920  N   THR   609       1.714  43.096  21.249  1.00  0.00           N  
ATOM   4921  CA  THR   609       0.519  43.766  21.770  1.00  0.00           C  
ATOM   4922  C   THR   609       0.664  45.269  21.535  1.00  0.00           C  
ATOM   4923  O   THR   609       0.367  45.744  20.435  1.00  0.00           O  
ATOM   4924  CB  THR   609       0.259  43.395  23.252  1.00  0.00           C  
ATOM   4925  OG1 THR   609       1.420  43.669  24.041  1.00  0.00           O  
ATOM   4926  CG2 THR   609      -0.020  41.913  23.406  1.00  0.00           C  
ATOM   4927  N   GLU   610       1.184  46.009  22.504  1.00  0.00           N  
ATOM   4928  CA  GLU   610       1.478  47.432  22.325  1.00  0.00           C  
ATOM   4929  C   GLU   610       2.681  47.573  21.404  1.00  0.00           C  
ATOM   4930  O   GLU   610       2.771  48.476  20.568  1.00  0.00           O  
ATOM   4931  CB  GLU   610       1.906  48.073  23.646  1.00  0.00           C  
ATOM   4932  CG  GLU   610       0.857  48.193  24.714  1.00  0.00           C  
ATOM   4933  CD  GLU   610       1.400  48.907  25.945  1.00  0.00           C  
ATOM   4934  OE1 GLU   610       2.635  49.079  26.082  1.00  0.00           O  
ATOM   4935  OE2 GLU   610       0.583  49.340  26.788  1.00  0.00           O  
ATOM   4936  N   ILE   611       3.632  46.680  21.629  1.00  0.00           N  
ATOM   4937  CA  ILE   611       4.955  46.727  21.023  1.00  0.00           C  
ATOM   4938  C   ILE   611       5.229  45.290  20.565  1.00  0.00           C  
ATOM   4939  O   ILE   611       4.845  44.353  21.284  1.00  0.00           O  
ATOM   4940  CB  ILE   611       6.039  47.135  22.090  1.00  0.00           C  
ATOM   4941  CG1 ILE   611       5.659  48.408  22.873  1.00  0.00           C  
ATOM   4942  CG2 ILE   611       7.376  47.403  21.409  1.00  0.00           C  
ATOM   4943  CD1 ILE   611       6.484  48.686  24.144  1.00  0.00           C  
ATOM   4944  N   PRO   612       5.893  45.082  19.411  1.00  0.00           N  
ATOM   4945  CA  PRO   612       6.304  43.702  19.117  1.00  0.00           C  
ATOM   4946  C   PRO   612       7.372  43.203  20.084  1.00  0.00           C  
ATOM   4947  O   PRO   612       8.092  43.995  20.684  1.00  0.00           O  
ATOM   4948  CB  PRO   612       6.919  43.827  17.724  1.00  0.00           C  
ATOM   4949  CG  PRO   612       7.478  45.203  17.727  1.00  0.00           C  
ATOM   4950  CD  PRO   612       6.387  45.997  18.363  1.00  0.00           C  
ATOM   4951  N   SER   613       7.520  41.895  20.221  1.00  0.00           N  
ATOM   4952  CA  SER   613       8.629  41.346  21.001  1.00  0.00           C  
ATOM   4953  C   SER   613       9.749  40.991  20.027  1.00  0.00           C  
ATOM   4954  O   SER   613       9.492  40.657  18.871  1.00  0.00           O  
ATOM   4955  CB  SER   613       8.182  40.105  21.778  1.00  0.00           C  
ATOM   4956  OG  SER   613       9.215  39.632  22.630  1.00  0.00           O  
ATOM   4957  N   PHE   614      10.985  41.003  20.490  1.00  0.00           N  
ATOM   4958  CA  PHE   614      12.096  40.423  19.744  1.00  0.00           C  
ATOM   4959  C   PHE   614      12.752  39.553  20.788  1.00  0.00           C  
ATOM   4960  O   PHE   614      12.733  39.903  21.967  1.00  0.00           O  
ATOM   4961  CB  PHE   614      13.085  41.475  19.240  1.00  0.00           C  
ATOM   4962  CG  PHE   614      12.631  42.187  18.003  1.00  0.00           C  
ATOM   4963  CD1 PHE   614      11.780  43.308  18.070  1.00  0.00           C  
ATOM   4964  CD2 PHE   614      13.075  41.737  16.752  1.00  0.00           C  
ATOM   4965  CE1 PHE   614      11.379  43.981  16.885  1.00  0.00           C  
ATOM   4966  CE2 PHE   614      12.687  42.389  15.568  1.00  0.00           C  
ATOM   4967  CZ  PHE   614      11.837  43.519  15.628  1.00  0.00           C  
ATOM   4968  N   ASP   615      13.317  38.426  20.396  1.00  0.00           N  
ATOM   4969  CA  ASP   615      14.059  37.638  21.371  1.00  0.00           C  
ATOM   4970  C   ASP   615      15.435  38.278  21.452  1.00  0.00           C  
ATOM   4971  O   ASP   615      15.992  38.470  22.536  1.00  0.00           O  
ATOM   4972  CB  ASP   615      14.210  36.176  20.938  1.00  0.00           C  
ATOM   4973  CG  ASP   615      12.965  35.360  21.186  1.00  0.00           C  
ATOM   4974  OD1 ASP   615      11.957  35.550  20.478  1.00  0.00           O  
ATOM   4975  OD2 ASP   615      12.968  34.519  22.108  1.00  0.00           O  
ATOM   4976  N   ILE   616      15.987  38.554  20.276  1.00  0.00           N  
ATOM   4977  CA  ILE   616      17.417  38.787  20.093  1.00  0.00           C  
ATOM   4978  C   ILE   616      17.665  39.729  18.906  1.00  0.00           C  
ATOM   4979  O   ILE   616      16.733  40.142  18.219  1.00  0.00           O  
ATOM   4980  CB  ILE   616      18.181  37.431  19.872  1.00  0.00           C  
ATOM   4981  CG1 ILE   616      17.532  36.634  18.725  1.00  0.00           C  
ATOM   4982  CG2 ILE   616      18.216  36.600  21.180  1.00  0.00           C  
ATOM   4983  CD1 ILE   616      18.295  35.401  18.251  1.00  0.00           C  
ATOM   4984  N   CYS   617      18.932  40.034  18.659  1.00  0.00           N  
ATOM   4985  CA  CYS   617      19.399  40.865  17.553  1.00  0.00           C  
ATOM   4986  C   CYS   617      20.706  40.150  17.186  1.00  0.00           C  
ATOM   4987  O   CYS   617      21.128  39.340  18.003  1.00  0.00           O  
ATOM   4988  CB  CYS   617      19.655  42.307  18.022  1.00  0.00           C  
ATOM   4989  SG  CYS   617      18.289  43.127  18.886  1.00  0.00           S  
ATOM   4990  N   LEU   618      21.359  40.424  16.063  1.00  0.00           N  
ATOM   4991  CA  LEU   618      22.683  39.863  15.711  1.00  0.00           C  
ATOM   4992  C   LEU   618      23.451  41.103  15.235  1.00  0.00           C  
ATOM   4993  O   LEU   618      22.795  41.765  14.448  1.00  0.00           O  
ATOM   4994  CB  LEU   618      22.427  38.861  14.573  1.00  0.00           C  
ATOM   4995  CG  LEU   618      23.511  38.177  13.725  1.00  0.00           C  
ATOM   4996  CD1 LEU   618      22.813  37.118  12.862  1.00  0.00           C  
ATOM   4997  CD2 LEU   618      24.263  39.149  12.818  1.00  0.00           C  
ATOM   4998  N   LEU   619      24.690  41.529  15.565  1.00  0.00           N  
ATOM   4999  CA  LEU   619      25.733  40.979  16.474  1.00  0.00           C  
ATOM   5000  C   LEU   619      26.371  41.911  17.573  1.00  0.00           C  
ATOM   5001  O   LEU   619      26.775  41.441  18.625  1.00  0.00           O  
ATOM   5002  CB  LEU   619      26.900  40.529  15.577  1.00  0.00           C  
ATOM   5003  CG  LEU   619      27.433  39.091  15.596  1.00  0.00           C  
ATOM   5004  CD1 LEU   619      28.434  38.883  14.470  1.00  0.00           C  
ATOM   5005  CD2 LEU   619      28.088  38.736  16.917  1.00  0.00           C
[truncated: 54,275 more chars]
