# Supplementary material for: Characterizing the Fused TvG6PD::6PGL Protein from the Protozoan Trichomonas vaginalis, and Effects of the NADP+ Molecule on Enzyme Stability
Source: Int J Mol Sci. 2020 Jul 8;21(14):4831. doi: 10.3390/ijms21144831 (PMC7402283; doi:10.3390/ijms21144831)
Supplement: Supplementary file 1 [file ijms-21-04831-s001.zip › Supplementary Materials/TvG6PD-6PGL_Phyre2.pdb]

ATOM     68  N   LEU     9      69.134  64.892  54.966  1.00  0.00           N  
ATOM     69  CA  LEU     9      69.756  64.554  56.224  1.00  0.00           C  
ATOM     70  CB  LEU     9      68.711  64.159  57.296  1.00  0.00           C  
ATOM     71  C   LEU     9      70.835  63.484  56.172  1.00  0.00           C  
ATOM     72  O   LEU     9      70.617  62.362  56.633  1.00  0.00           O  
ATOM     73  CG  LEU     9      69.146  64.214  58.786  1.00  0.00           C  
ATOM     74  CD1 LEU     9      68.011  63.705  59.688  1.00  0.00           C  
ATOM     75  CD2 LEU     9      70.488  63.532  59.095  1.00  0.00           C  
ATOM     76  N   LYS    10      72.030  63.781  55.595  1.00  0.00           N  
ATOM     77  CA  LYS    10      73.106  62.822  55.691  1.00  0.00           C  
ATOM     78  CB  LYS    10      73.275  61.935  54.447  1.00  0.00           C  
ATOM     79  C   LYS    10      74.410  63.532  55.958  1.00  0.00           C  
ATOM     80  O   LYS    10      74.703  64.564  55.355  1.00  0.00           O  
ATOM     81  CG  LYS    10      72.147  60.911  54.307  1.00  0.00           C  
ATOM     82  CD  LYS    10      72.159  60.126  52.996  1.00  0.00           C  
ATOM     83  CE  LYS    10      71.115  59.009  52.958  1.00  0.00           C  
ATOM     84  NZ  LYS    10      71.234  58.248  51.696  1.00  0.00           N  
ATOM     85  N   ASN    11      75.244  62.999  56.885  1.00  0.00           N  
ATOM     86  CA  ASN    11      76.469  63.694  57.183  1.00  0.00           C  
ATOM     87  CB  ASN    11      76.540  64.192  58.637  1.00  0.00           C  
ATOM     88  C   ASN    11      77.665  62.797  57.004  1.00  0.00           C  
ATOM     89  O   ASN    11      78.235  62.314  57.980  1.00  0.00           O  
ATOM     90  CG  ASN    11      75.476  65.261  58.835  1.00  0.00           C  
ATOM     91  OD1 ASN    11      75.105  65.966  57.899  1.00  0.00           O  
ATOM     92  ND2 ASN    11      74.973  65.388  60.092  1.00  0.00           N  
ATOM     93  N   LYS    12      78.097  62.576  55.750  1.00  0.00           N  
ATOM     94  CA  LYS    12      79.304  61.870  55.418  1.00  0.00           C  
ATOM     95  CB  LYS    12      79.159  60.377  55.052  1.00  0.00           C  
ATOM     96  C   LYS    12      79.854  62.568  54.220  1.00  0.00           C  
ATOM     97  O   LYS    12      79.136  63.301  53.542  1.00  0.00           O  
ATOM     98  CG  LYS    12      79.487  59.387  56.177  1.00  0.00           C  
ATOM     99  CD  LYS    12      78.515  59.350  57.353  1.00  0.00           C  
ATOM    100  CE  LYS    12      78.925  58.330  58.420  1.00  0.00           C  
ATOM    101  NZ  LYS    12      77.954  58.333  59.536  1.00  0.00           N  
ATOM    102  N   LYS    13      81.159  62.393  53.942  1.00  0.00           N  
ATOM    103  CA  LYS    13      81.703  63.048  52.789  1.00  0.00           C  
ATOM    104  CB  LYS    13      83.236  63.140  52.796  1.00  0.00           C  
ATOM    105  C   LYS    13      81.294  62.271  51.580  1.00  0.00           C  
ATOM    106  O   LYS    13      81.247  61.043  51.604  1.00  0.00           O  
ATOM    107  CG  LYS    13      83.754  63.980  53.961  1.00  0.00           C  
ATOM    108  CD  LYS    13      83.451  63.332  55.310  1.00  0.00           C  
ATOM    109  CE  LYS    13      83.866  64.177  56.511  1.00  0.00           C  
ATOM    110  NZ  LYS    13      83.372  63.545  57.754  1.00  0.00           N  
ATOM    111  N   ILE    14      80.974  62.982  50.482  1.00  0.00           N  
ATOM    112  CA  ILE    14      80.527  62.327  49.283  1.00  0.00           C  
ATOM    113  CB  ILE    14      79.079  62.584  48.969  1.00  0.00           C  
ATOM    114  C   ILE    14      81.303  62.862  48.123  1.00  0.00           C  
ATOM    115  O   ILE    14      81.604  64.054  48.056  1.00  0.00           O  
ATOM    116  CG2 ILE    14      78.790  62.013  47.573  1.00  0.00           C  
ATOM    117  CG1 ILE    14      78.162  62.004  50.057  1.00  0.00           C  
ATOM    118  CD1 ILE    14      78.220  60.481  50.156  1.00  0.00           C  
ATOM    119  N   ALA    15      81.668  61.975  47.176  1.00  0.00           N  
ATOM    120  CA  ALA    15      82.347  62.431  45.998  1.00  0.00           C  
ATOM    121  CB  ALA    15      83.766  61.857  45.840  1.00  0.00           C  
ATOM    122  C   ALA    15      81.552  61.969  44.817  1.00  0.00           C  
ATOM    123  O   ALA    15      81.263  60.782  44.674  1.00  0.00           O  
ATOM    124  N   ALA    16      81.179  62.908  43.926  1.00  0.00           N  
ATOM    125  CA  ALA    16      80.438  62.522  42.761  1.00  0.00           C  
ATOM    126  CB  ALA    16      79.227  63.429  42.482  1.00  0.00           C  
ATOM    127  C   ALA    16      81.371  62.656  41.606  1.00  0.00           C  
ATOM    128  O   ALA    16      81.817  63.756  41.282  1.00  0.00           O  
ATOM    129  N   VAL    17      81.676  61.534  40.928  1.00  0.00           N  
ATOM    130  CA  VAL    17      82.614  61.647  39.858  1.00  0.00           C  
ATOM    131  CB  VAL    17      83.752  60.659  39.979  1.00  0.00           C  
ATOM    132  C   VAL    17      81.856  61.481  38.573  1.00  0.00           C  
ATOM    133  O   VAL    17      81.121  60.513  38.375  1.00  0.00           O  
ATOM    134  CG1 VAL    17      83.406  59.330  39.303  1.00  0.00           C  
ATOM    135  CG2 VAL    17      85.046  61.327  39.504  1.00  0.00           C  
ATOM    136  N   ILE    18      81.985  62.468  37.663  1.00  0.00           N  
ATOM    137  CA  ILE    18      81.259  62.368  36.431  1.00  0.00           C  
ATOM    138  CB  ILE    18      80.462  63.593  36.098  1.00  0.00           C  
ATOM    139  C   ILE    18      82.202  62.064  35.322  1.00  0.00           C  
ATOM    140  O   ILE    18      82.945  62.924  34.851  1.00  0.00           O  
ATOM    141  CG2 ILE    18      79.329  63.696  37.114  1.00  0.00           C  
ATOM    142  CG1 ILE    18      81.342  64.843  36.037  1.00  0.00           C  
ATOM    143  CD1 ILE    18      80.550  66.095  35.666  1.00  0.00           C  
ATOM    144  N   PHE    19      82.178  60.794  34.877  1.00  0.00           N  
ATOM    145  CA  PHE    19      83.006  60.397  33.784  1.00  0.00           C  
ATOM    146  CB  PHE    19      83.170  58.869  33.648  1.00  0.00           C  
ATOM    147  C   PHE    19      82.347  60.912  32.547  1.00  0.00           C  
ATOM    148  O   PHE    19      81.147  60.722  32.351  1.00  0.00           O  
ATOM    149  CG  PHE    19      84.044  58.398  34.764  1.00  0.00           C  
ATOM    150  CD1 PHE    19      83.531  58.142  36.014  1.00  0.00           C  
ATOM    151  CD2 PHE    19      85.391  58.208  34.555  1.00  0.00           C  
ATOM    152  CE1 PHE    19      84.354  57.711  37.029  1.00  0.00           C  
ATOM    153  CE2 PHE    19      86.214  57.777  35.569  1.00  0.00           C  
ATOM    154  CZ  PHE    19      85.696  57.528  36.814  1.00  0.00           C  
ATOM    155  N   GLY    20      83.138  61.554  31.662  1.00  0.00           N  
ATOM    156  CA  GLY    20      82.597  62.109  30.454  1.00  0.00           C  
ATOM    157  C   GLY    20      82.021  63.474  30.722  1.00  0.00           C  
ATOM    158  O   GLY    20      80.983  63.834  30.172  1.00  0.00           O  
ATOM    159  N   ALA    21      82.710  64.279  31.556  1.00  0.00           N  
ATOM    160  CA  ALA    21      82.281  65.589  31.976  1.00  0.00           C  
ATOM    161  CB  ALA    21      83.238  66.223  33.001  1.00  0.00           C  
ATOM    162  C   ALA    21      82.158  66.548  30.820  1.00  0.00           C  
ATOM    163  O   ALA    21      81.354  67.477  30.867  1.00  0.00           O  
ATOM    164  N   SER    22      83.016  66.419  29.795  1.00  0.00           N  
ATOM    165  CA  SER    22      82.979  67.300  28.657  1.00  0.00           C  
ATOM    166  CB  SER    22      84.294  67.286  27.855  1.00  0.00           C  
ATOM    167  C   SER    22      81.853  66.951  27.714  1.00  0.00           C  
ATOM    168  O   SER    22      81.595  67.695  26.769  1.00  0.00           O  
ATOM    169  OG  SER    22      84.548  65.989  27.337  1.00  0.00           O  
ATOM    170  N   GLY    23      81.146  65.823  27.941  1.00  0.00           N  
ATOM    171  CA  GLY    23      80.153  65.330  27.014  1.00  0.00           C  
ATOM    172  C   GLY    23      78.895  66.147  27.020  1.00  0.00           C  
ATOM    173  O   GLY    23      78.691  67.017  27.863  1.00  0.00           O  
ATOM    174  N   ASP    24      78.021  65.854  26.029  1.00  0.00           N  
ATOM    175  CA  ASP    24      76.775  66.529  25.787  1.00  0.00           C  
ATOM    176  CB  ASP    24      76.105  66.048  24.490  1.00  0.00           C  
ATOM    177  C   ASP    24      75.823  66.299  26.925  1.00  0.00           C  
ATOM    178  O   ASP    24      75.163  67.236  27.364  1.00  0.00           O  
ATOM    179  CG  ASP    24      75.115  67.110  24.040  1.00  0.00           C  
ATOM    180  OD1 ASP    24      74.948  68.123  24.769  1.00  0.00           O  
ATOM    181  OD2 ASP    24      74.520  66.926  22.945  1.00  0.00           O  
ATOM    182  N   LEU    25      75.711  65.054  27.441  1.00  0.00           N  
ATOM    183  CA  LEU    25      74.788  64.823  28.526  1.00  0.00           C  
ATOM    184  CB  LEU    25      74.693  63.389  29.084  1.00  0.00           C  
ATOM    185  C   LEU    25      75.218  65.574  29.733  1.00  0.00           C  
ATOM    186  O   LEU    25      74.391  66.156  30.429  1.00  0.00           O  
ATOM    187  CG  LEU    25      73.828  62.394  28.306  1.00  0.00           C  
ATOM    188  CD1 LEU    25      72.393  62.921  28.138  1.00  0.00           C  
ATOM    189  CD2 LEU    25      74.508  61.929  27.019  1.00  0.00           C  
ATOM    190  N   SER    26      76.528  65.558  30.026  1.00  0.00           N  
ATOM    191  CA  SER    26      76.989  66.160  31.240  1.00  0.00           C  
ATOM    192  CB  SER    26      78.516  66.076  31.406  1.00  0.00           C  
ATOM    193  C   SER    26      76.611  67.602  31.219  1.00  0.00           C  
ATOM    194  O   SER    26      76.083  68.126  32.197  1.00  0.00           O  
ATOM    195  OG  SER    26      78.918  64.721  31.546  1.00  0.00           O  
ATOM    196  N   MET    27      76.893  68.296  30.105  1.00  0.00           N  
ATOM    197  CA  MET    27      76.561  69.686  30.042  1.00  0.00           C  
ATOM    198  CB  MET    27      77.186  70.405  28.836  1.00  0.00           C  
ATOM    199  C   MET    27      75.066  69.901  29.996  1.00  0.00           C  
ATOM    200  O   MET    27      74.548  70.808  30.641  1.00  0.00           O  
ATOM    201  CG  MET    27      78.708  70.496  28.932  1.00  0.00           C  
ATOM    202  SD  MET    27      79.503  71.374  27.556  1.00  0.00           S  
ATOM    203  CE  MET    27      81.181  70.872  28.032  1.00  0.00           C  
ATOM    204  N   ARG    28      74.320  69.089  29.220  1.00  0.00           N  
ATOM    205  CA  ARG    28      72.902  69.290  29.069  1.00  0.00           C  
ATOM    206  CB  ARG    28      72.234  68.381  28.025  1.00  0.00           C  
ATOM    207  C   ARG    28      72.159  69.007  30.323  1.00  0.00           C  
ATOM    208  O   ARG    28      71.212  69.718  30.644  1.00  0.00           O  
ATOM    209  CG  ARG    28      72.595  68.696  26.577  1.00  0.00           C  
ATOM    210  CD  ARG    28      71.729  67.935  25.570  1.00  0.00           C  
ATOM    211  NE  ARG    28      71.932  66.477  25.807  1.00  0.00           N  
ATOM    212  CZ  ARG    28      70.959  65.588  25.451  1.00  0.00           C  
ATOM    213  NH1 ARG    28      69.798  66.038  24.893  1.00  0.00           N  
ATOM    214  NH2 ARG    28      71.145  64.250  25.649  1.00  0.00           N  
ATOM    215  N   MET    29      72.520  67.952  31.072  1.00  0.00           N  
ATOM    216  CA  MET    29      71.630  67.715  32.161  1.00  0.00           C  
ATOM    217  CB  MET    29      70.646  66.565  31.898  1.00  0.00           C  
ATOM    218  C   MET    29      72.348  67.456  33.444  1.00  0.00           C  
ATOM    219  O   MET    29      71.923  67.948  34.487  1.00  0.00           O  
ATOM    220  CG  MET    29      69.701  66.908  30.743  1.00  0.00           C  
ATOM    221  SD  MET    29      68.129  66.005  30.716  1.00  0.00           S  
ATOM    222  CE  MET    29      67.419  66.925  32.111  1.00  0.00           C  
ATOM    223  N   LEU    30      73.461  66.705  33.402  1.00  0.00           N  
ATOM    224  CA  LEU    30      74.130  66.269  34.597  1.00  0.00           C  
ATOM    225  CB  LEU    30      75.328  65.375  34.239  1.00  0.00           C  
ATOM    226  C   LEU    30      74.624  67.418  35.434  1.00  0.00           C  
ATOM    227  O   LEU    30      74.327  67.485  36.625  1.00  0.00           O  
ATOM    228  CG  LEU    30      76.125  64.842  35.436  1.00  0.00           C  
ATOM    229  CD1 LEU    30      75.246  63.981  36.359  1.00  0.00           C  
ATOM    230  CD2 LEU    30      77.372  64.090  34.950  1.00  0.00           C  
ATOM    231  N   ILE    31      75.373  68.372  34.842  1.00  0.00           N  
ATOM    232  CA  ILE    31      75.922  69.452  35.622  1.00  0.00           C  
ATOM    233  CB  ILE    31      76.833  70.352  34.838  1.00  0.00           C  
ATOM    234  C   ILE    31      74.803  70.286  36.162  1.00  0.00           C  
ATOM    235  O   ILE    31      74.810  70.615  37.346  1.00  0.00           O  
ATOM    236  CG2 ILE    31      77.196  71.546  35.739  1.00  0.00           C  
ATOM    237  CG1 ILE    31      78.075  69.603  34.328  1.00  0.00           C  
ATOM    238  CD1 ILE    31      79.019  69.146  35.438  1.00  0.00           C  
ATOM    239  N   PRO    32      73.832  70.645  35.359  1.00  0.00           N  
ATOM    240  CA  PRO    32      72.754  71.460  35.843  1.00  0.00           C  
ATOM    241  CB  PRO    32      71.897  71.788  34.624  1.00  0.00           C  
ATOM    242  C   PRO    32      71.983  70.804  36.942  1.00  0.00           C  
ATOM    243  O   PRO    32      71.588  71.496  37.877  1.00  0.00           O  
ATOM    244  CD  PRO    32      73.979  70.744  33.912  1.00  0.00           C  
ATOM    245  CG  PRO    32      72.902  71.746  33.458  1.00  0.00           C  
ATOM    246  N   SER    33      71.763  69.482  36.854  1.00  0.00           N  
ATOM    247  CA  SER    33      70.979  68.810  37.844  1.00  0.00           C  
ATOM    248  CB  SER    33      70.730  67.327  37.517  1.00  0.00           C  
ATOM    249  C   SER    33      71.698  68.860  39.152  1.00  0.00           C  
ATOM    250  O   SER    33      71.087  69.089  40.192  1.00  0.00           O  
ATOM    251  OG  SER    33      69.904  67.212  36.369  1.00  0.00           O  
ATOM    252  N   LEU    34      73.028  68.663  39.128  1.00  0.00           N  
ATOM    253  CA  LEU    34      73.807  68.634  40.330  1.00  0.00           C  
ATOM    254  CB  LEU    34      75.300  68.365  40.049  1.00  0.00           C  
ATOM    255  C   LEU    34      73.715  69.970  40.992  1.00  0.00           C  
ATOM    256  O   LEU    34      73.582  70.058  42.212  1.00  0.00           O  
ATOM    257  CG  LEU    34      75.574  66.992  39.401  1.00  0.00           C  
ATOM    258  CD1 LEU    34      77.074  66.776  39.143  1.00  0.00           C  
ATOM    259  CD2 LEU    34      74.948  65.855  40.222  1.00  0.00           C  
ATOM    260  N   GLU    35      73.789  71.053  40.198  1.00  0.00           N  
ATOM    261  CA  GLU    35      73.729  72.373  40.756  1.00  0.00           C  
ATOM    262  CB  GLU    35      73.875  73.507  39.735  1.00  0.00           C  
ATOM    263  C   GLU    35      72.389  72.595  41.376  1.00  0.00           C  
ATOM    264  O   GLU    35      72.291  73.184  42.450  1.00  0.00           O  
ATOM    265  CG  GLU    35      75.286  73.716  39.208  1.00  0.00           C  
ATOM    266  CD  GLU    35      75.277  75.039  38.465  1.00  0.00           C  
ATOM    267  OE1 GLU    35      74.381  75.876  38.758  1.00  0.00           O  
ATOM    268  OE2 GLU    35      76.170  75.233  37.599  1.00  0.00           O  
ATOM    269  N   SER    36      71.315  72.129  40.712  1.00  0.00           N  
ATOM    270  CA  SER    36      69.986  72.367  41.197  1.00  0.00           C  
ATOM    271  CB  SER    36      68.901  71.723  40.315  1.00  0.00           C  
ATOM    272  C   SER    36      69.860  71.768  42.553  1.00  0.00           C  
ATOM    273  O   SER    36      69.299  72.391  43.448  1.00  0.00           O  
ATOM    274  OG  SER    36      68.936  72.275  39.007  1.00  0.00           O  
ATOM    275  N   ILE    37      70.374  70.540  42.748  1.00  0.00           N  
ATOM    276  CA  ILE    37      70.276  69.928  44.042  1.00  0.00           C  
ATOM    277  CB  ILE    37      70.694  68.480  44.123  1.00  0.00           C  
ATOM    278  C   ILE    37      71.084  70.706  45.034  1.00  0.00           C  
ATOM    279  O   ILE    37      70.688  70.829  46.190  1.00  0.00           O  
ATOM    280  CG2 ILE    37      70.911  68.149  45.609  1.00  0.00           C  
ATOM    281  CG1 ILE    37      69.669  67.537  43.461  1.00  0.00           C  
ATOM    282  CD1 ILE    37      69.657  67.541  41.939  1.00  0.00           C  
ATOM    283  N   SER    38      72.261  71.225  44.631  1.00  0.00           N  
ATOM    284  CA  SER    38      73.078  71.961  45.556  1.00  0.00           C  
ATOM    285  CB  SER    38      74.412  72.421  44.940  1.00  0.00           C  
ATOM    286  C   SER    38      72.341  73.194  45.998  1.00  0.00           C  
ATOM    287  O   SER    38      72.301  73.510  47.185  1.00  0.00           O  
ATOM    288  OG  SER    38      75.216  71.298  44.610  1.00  0.00           O  
ATOM    289  N   LEU    39      71.707  73.907  45.047  1.00  0.00           N  
ATOM    290  CA  LEU    39      71.061  75.166  45.311  1.00  0.00           C  
ATOM    291  CB  LEU    39      70.485  75.783  44.025  1.00  0.00           C  
ATOM    292  C   LEU    39      69.937  74.996  46.294  1.00  0.00           C  
ATOM    293  O   LEU    39      69.787  75.783  47.226  1.00  0.00           O  
ATOM    294  CG  LEU    39      69.814  77.151  44.229  1.00  0.00           C  
ATOM    295  CD1 LEU    39      70.831  78.205  44.693  1.00  0.00           C  
ATOM    296  CD2 LEU    39      69.056  77.589  42.967  1.00  0.00           C  
ATOM    297  N   TYR    40      69.130  73.941  46.111  1.00  0.00           N  
ATOM    298  CA  TYR    40      67.985  73.587  46.906  1.00  0.00           C  
ATOM    299  CB  TYR    40      67.178  72.459  46.246  1.00  0.00           C  
ATOM    300  C   TYR    40      68.453  73.211  48.272  1.00  0.00           C  
ATOM    301  O   TYR    40      67.699  73.278  49.241  1.00  0.00           O  
ATOM    302  CG  TYR    40      66.453  73.056  45.083  1.00  0.00           C  
ATOM    303  CD1 TYR    40      67.097  73.843  44.155  1.00  0.00           C  
ATOM    304  CD2 TYR    40      65.121  72.790  44.892  1.00  0.00           C  
ATOM    305  CE1 TYR    40      66.432  74.382  43.081  1.00  0.00           C  
ATOM    306  CE2 TYR    40      64.446  73.323  43.819  1.00  0.00           C  
ATOM    307  CZ  TYR    40      65.096  74.124  42.911  1.00  0.00           C  
ATOM    308  OH  TYR    40      64.402  74.671  41.811  1.00  0.00           O  
ATOM    309  N   ASP    41      69.727  72.786  48.368  1.00  0.00           N  
ATOM    310  CA  ASP    41      70.295  72.226  49.558  1.00  0.00           C  
ATOM    311  CB  ASP    41      69.927  73.016  50.826  1.00  0.00           C  
ATOM    312  C   ASP    41      69.916  70.774  49.762  1.00  0.00           C  
ATOM    313  O   ASP    41      69.915  70.353  50.918  1.00  0.00           O  
ATOM    314  CG  ASP    41      70.677  74.338  50.763  1.00  0.00           C  
ATOM    315  OD1 ASP    41      71.880  74.314  50.389  1.00  0.00           O  
ATOM    316  OD2 ASP    41      70.064  75.388  51.091  1.00  0.00           O  
ATOM    317  N   PRO    42      69.566  69.958  48.772  1.00  0.00           N  
ATOM    318  CA  PRO    42      69.549  68.547  49.041  1.00  0.00           C  
ATOM    319  CB  PRO    42      68.544  67.891  48.090  1.00  0.00           C  
ATOM    320  C   PRO    42      70.864  67.832  49.035  1.00  0.00           C  
ATOM    321  O   PRO    42      70.868  66.672  49.442  1.00  0.00           O  
ATOM    322  CD  PRO    42      68.480  70.255  47.845  1.00  0.00           C  
ATOM    323  CG  PRO    42      68.221  68.970  47.061  1.00  0.00           C  
ATOM    324  N   PHE    43      71.967  68.434  48.540  1.00  0.00           N  
ATOM    325  CA  PHE    43      73.198  67.689  48.565  1.00  0.00           C  
ATOM    326  CB  PHE    43      74.280  68.105  47.547  1.00  0.00           C  
ATOM    327  C   PHE    43      73.777  67.765  49.937  1.00  0.00           C  
ATOM    328  O   PHE    43      73.516  68.707  50.683  1.00  0.00           O  
ATOM    329  CG  PHE    43      73.879  67.572  46.212  1.00  0.00           C  
ATOM    330  CD1 PHE    43      73.532  66.247  46.079  1.00  0.00           C  
ATOM    331  CD2 PHE    43      73.910  68.359  45.083  1.00  0.00           C  
ATOM    332  CE1 PHE    43      73.172  65.722  44.860  1.00  0.00           C  
ATOM    333  CE2 PHE    43      73.554  67.839  43.859  1.00  0.00           C  
ATOM    334  CZ  PHE    43      73.178  66.521  43.745  1.00  0.00           C  
ATOM    335  N   HIS    44      74.562  66.733  50.309  1.00  0.00           N  
ATOM    336  CA  HIS    44      75.195  66.686  51.597  1.00  0.00           C  
ATOM    337  CB  HIS    44      76.023  65.413  51.822  1.00  0.00           C  
ATOM    338  C   HIS    44      76.126  67.855  51.650  1.00  0.00           C  
ATOM    339  O   HIS    44      76.573  68.334  50.613  1.00  0.00           O  
ATOM    340  ND1 HIS    44      75.694  62.897  51.675  1.00  0.00           N  
ATOM    341  CG  HIS    44      75.186  64.172  51.776  1.00  0.00           C  
ATOM    342  NE2 HIS    44      73.481  62.694  51.733  1.00  0.00           N  
ATOM    343  CD2 HIS    44      73.833  64.029  51.813  1.00  0.00           C  
ATOM    344  CE1 HIS    44      74.633  62.052  51.653  1.00  0.00           C  
ATOM    345  N   GLU    45      76.421  68.372  52.861  1.00  0.00           N  
ATOM    346  CA  GLU    45      77.260  69.537  52.965  1.00  0.00           C  
ATOM    347  CB  GLU    45      77.422  70.056  54.407  1.00  0.00           C  
ATOM    348  C   GLU    45      78.616  69.229  52.429  1.00  0.00           C  
ATOM    349  O   GLU    45      79.185  70.031  51.691  1.00  0.00           O  
ATOM    350  CG  GLU    45      78.074  69.064  55.370  1.00  0.00           C  
ATOM    351  CD  GLU    45      78.258  69.770  56.707  1.00  0.00           C  
ATOM    352  OE1 GLU    45      77.876  70.967  56.799  1.00  0.00           O  
ATOM    353  OE2 GLU    45      78.784  69.124  57.652  1.00  0.00           O  
ATOM    354  N   GLY    46      79.171  68.049  52.756  1.00  0.00           N  
ATOM    355  CA  GLY    46      80.491  67.786  52.268  1.00  0.00           C  
ATOM    356  C   GLY    46      80.373  66.963  51.029  1.00  0.00           C  
ATOM    357  O   GLY    46      80.469  65.737  51.072  1.00  0.00           O  
ATOM    358  N   THR    47      80.174  67.640  49.880  1.00  0.00           N  
ATOM    359  CA  THR    47      80.105  66.955  48.625  1.00  0.00           C  
ATOM    360  CB  THR    47      78.762  66.971  47.949  1.00  0.00           C  
ATOM    361  C   THR    47      81.071  67.595  47.698  1.00  0.00           C  
ATOM    362  O   THR    47      81.247  68.812  47.692  1.00  0.00           O  
ATOM    363  OG1 THR    47      78.270  68.297  47.850  1.00  0.00           O  
ATOM    364  CG2 THR    47      77.782  66.071  48.710  1.00  0.00           C  
ATOM    365  N   MET    48      81.738  66.760  46.886  1.00  0.00           N  
ATOM    366  CA  MET    48      82.706  67.281  45.978  1.00  0.00           C  
ATOM    367  CB  MET    48      84.124  66.860  46.382  1.00  0.00           C  
ATOM    368  C   MET    48      82.395  66.669  44.645  1.00  0.00           C  
ATOM    369  O   MET    48      82.039  65.495  44.567  1.00  0.00           O  
ATOM    370  CG  MET    48      85.232  67.797  45.923  1.00  0.00           C  
ATOM    371  SD  MET    48      85.306  69.363  46.840  1.00  0.00           S  
ATOM    372  CE  MET    48      86.731  69.978  45.900  1.00  0.00           C  
ATOM    373  N   ILE    49      82.486  67.451  43.550  1.00  0.00           N  
ATOM    374  CA  ILE    49      82.244  66.853  42.266  1.00  0.00           C  
ATOM    375  CB  ILE    49      81.123  67.417  41.444  1.00  0.00           C  
ATOM    376  C   ILE    49      83.491  66.891  41.453  1.00  0.00           C  
ATOM    377  O   ILE    49      84.176  67.908  41.350  1.00  0.00           O  
ATOM    378  CG2 ILE    49      79.794  66.978  42.050  1.00  0.00           C  
ATOM    379  CG1 ILE    49      81.270  68.917  41.267  1.00  0.00           C  
ATOM    380  CD1 ILE    49      81.088  69.701  42.564  1.00  0.00           C  
ATOM    381  N   ILE    50      83.806  65.725  40.860  1.00  0.00           N  
ATOM    382  CA  ILE    50      84.996  65.515  40.093  1.00  0.00           C  
ATOM    383  CB  ILE    50      85.712  64.273  40.557  1.00  0.00           C  
ATOM    384  C   ILE    50      84.579  65.235  38.682  1.00  0.00           C  
ATOM    385  O   ILE    50      83.838  64.289  38.424  1.00  0.00           O  
ATOM    386  CG2 ILE    50      86.852  63.973  39.577  1.00  0.00           C  
ATOM    387  CG1 ILE    50      86.165  64.382  42.025  1.00  0.00           C  
ATOM    388  CD1 ILE    50      87.269  65.408  42.266  1.00  0.00           C  
ATOM    389  N   GLY    51      85.055  66.046  37.718  1.00  0.00           N  
ATOM    390  CA  GLY    51      84.726  65.786  36.346  1.00  0.00           C  
ATOM    391  C   GLY    51      85.929  65.133  35.747  1.00  0.00           C  
ATOM    392  O   GLY    51      87.058  65.540  36.019  1.00  0.00           O  
ATOM    393  N   VAL    52      85.719  64.087  34.920  1.00  0.00           N  
ATOM    394  CA  VAL    52      86.849  63.430  34.331  1.00  0.00           C  
ATOM    395  CB  VAL    52      87.132  62.097  34.971  1.00  0.00           C  
ATOM    396  C   VAL    52      86.563  63.253  32.866  1.00  0.00           C  
ATOM    397  O   VAL    52      85.463  62.860  32.475  1.00  0.00           O  
ATOM    398  CG1 VAL    52      86.215  61.031  34.366  1.00  0.00           C  
ATOM    399  CG2 VAL    52      88.631  61.796  34.881  1.00  0.00           C  
ATOM    400  N   ALA    53      87.555  63.567  32.007  1.00  0.00           N  
ATOM    401  CA  ALA    53      87.365  63.441  30.589  1.00  0.00           C  
ATOM    402  CB  ALA    53      86.533  64.577  29.971  1.00  0.00           C  
ATOM    403  C   ALA    53      88.711  63.475  29.936  1.00  0.00           C  
ATOM    404  O   ALA    53      89.727  63.756  30.569  1.00  0.00           O  
ATOM    405  N   ARG    54      88.739  63.139  28.635  1.00  0.00           N  
ATOM    406  CA  ARG    54      89.948  63.078  27.871  1.00  0.00           C  
ATOM    407  CB  ARG    54      89.711  62.430  26.497  1.00  0.00           C  
ATOM    408  C   ARG    54      90.534  64.451  27.673  1.00  0.00           C  
ATOM    409  O   ARG    54      91.749  64.630  27.745  1.00  0.00           O  
ATOM    410  CG  ARG    54      90.983  61.876  25.863  1.00  0.00           C  
ATOM    411  CD  ARG    54      90.757  61.151  24.534  1.00  0.00           C  
ATOM    412  NE  ARG    54      89.951  59.924  24.793  1.00  0.00           N  
ATOM    413  CZ  ARG    54      88.599  59.936  24.608  1.00  0.00           C  
ATOM    414  NH1 ARG    54      87.971  61.077  24.199  1.00  0.00           N  
ATOM    415  NH2 ARG    54      87.875  58.797  24.813  1.00  0.00           N  
ATOM    416  N   SER    55      89.683  65.469  27.438  1.00  0.00           N  
ATOM    417  CA  SER    55      90.178  66.778  27.105  1.00  0.00           C  
ATOM    418  CB  SER    55      89.050  67.751  26.730  1.00  0.00           C  
ATOM    419  C   SER    55      90.943  67.346  28.261  1.00  0.00           C  
ATOM    420  O   SER    55      90.533  67.228  29.414  1.00  0.00           O  
ATOM    421  OG  SER    55      89.596  68.929  26.162  1.00  0.00           O  
ATOM    422  N   LYS    56      92.090  68.002  27.981  1.00  0.00           N  
ATOM    423  CA  LYS    56      92.854  68.517  29.080  1.00  0.00           C  
ATOM    424  CB  LYS    56      94.378  68.522  28.841  1.00  0.00           C  
ATOM    425  C   LYS    56      92.397  69.912  29.364  1.00  0.00           C  
ATOM    426  O   LYS    56      92.747  70.860  28.662  1.00  0.00           O  
ATOM    427  CG  LYS    56      94.849  69.402  27.682  1.00  0.00           C  
ATOM    428  CD  LYS    56      96.363  69.628  27.675  1.00  0.00           C  
ATOM    429  CE  LYS    56      96.847  70.539  26.545  1.00  0.00           C  
ATOM    430  NZ  LYS    56      96.641  71.957  26.916  1.00  0.00           N  
ATOM    431  N   PHE    57      91.588  70.073  30.430  1.00  0.00           N  
ATOM    432  CA  PHE    57      91.125  71.394  30.749  1.00  0.00           C  
ATOM    433  CB  PHE    57      89.600  71.599  30.787  1.00  0.00           C  
ATOM    434  C   PHE    57      91.631  71.769  32.105  1.00  0.00           C  
ATOM    435  O   PHE    57      91.927  70.912  32.936  1.00  0.00           O  
ATOM    436  CG  PHE    57      89.066  71.420  29.410  1.00  0.00           C  
ATOM    437  CD1 PHE    57      89.670  72.030  28.338  1.00  0.00           C  
ATOM    438  CD2 PHE    57      87.922  70.690  29.197  1.00  0.00           C  
ATOM    439  CE1 PHE    57      89.167  71.876  27.068  1.00  0.00           C  
ATOM    440  CE2 PHE    57      87.411  70.533  27.930  1.00  0.00           C  
ATOM    441  CZ  PHE    57      88.037  71.125  26.860  1.00  0.00           C  
ATOM    442  N   THR    58      91.774  73.089  32.333  1.00  0.00           N  
ATOM    443  CA  THR    58      92.347  73.602  33.545  1.00  0.00           C  
ATOM    444  CB  THR    58      92.413  75.096  33.545  1.00  0.00           C  
ATOM    445  C   THR    58      91.559  73.257  34.779  1.00  0.00           C  
ATOM    446  O   THR    58      91.964  72.433  35.589  1.00  0.00           O  
ATOM    447  OG1 THR    58      93.053  75.572  32.373  1.00  0.00           O  
ATOM    448  CG2 THR    58      93.225  75.521  34.776  1.00  0.00           C  
ATOM    449  N   ASP    59      90.378  73.871  34.929  1.00  0.00           N  
ATOM    450  CA  ASP    59      89.463  73.741  36.030  1.00  0.00           C  
ATOM    451  CB  ASP    59      90.080  73.663  37.457  1.00  0.00           C  
ATOM    452  C   ASP    59      88.622  74.944  35.850  1.00  0.00           C  
ATOM    453  O   ASP    59      87.416  74.869  35.626  1.00  0.00           O  
ATOM    454  CG  ASP    59      90.825  74.911  37.917  1.00  0.00           C  
ATOM    455  OD1 ASP    59      91.542  75.532  37.088  1.00  0.00           O  
ATOM    456  OD2 ASP    59      90.682  75.258  39.122  1.00  0.00           O  
ATOM    457  N   GLU    60      89.274  76.113  35.903  1.00  0.00           N  
ATOM    458  CA  GLU    60      88.589  77.245  35.401  1.00  0.00           C  
ATOM    459  CB  GLU    60      89.331  78.573  35.625  1.00  0.00           C  
ATOM    460  C   GLU    60      88.711  76.874  33.972  1.00  0.00           C  
ATOM    461  O   GLU    60      89.664  76.188  33.645  1.00  0.00           O  
ATOM    462  CG  GLU    60      90.705  78.636  34.953  1.00  0.00           C  
ATOM    463  CD  GLU    60      91.312  79.996  35.260  1.00  0.00           C  
ATOM    464  OE1 GLU    60      90.882  80.614  36.270  1.00  0.00           O  
ATOM    465  OE2 GLU    60      92.211  80.435  34.494  1.00  0.00           O  
ATOM    466  N   GLU    61      87.803  77.312  33.100  1.00  0.00           N  
ATOM    467  CA  GLU    61      87.623  76.909  31.731  1.00  0.00           C  
ATOM    468  CB  GLU    61      88.899  76.398  31.031  1.00  0.00           C  
ATOM    469  C   GLU    61      86.687  75.754  31.751  1.00  0.00           C  
ATOM    470  O   GLU    61      85.788  75.655  30.915  1.00  0.00           O  
ATOM    471  CG  GLU    61      89.879  77.485  30.598  1.00  0.00           C  
ATOM    472  CD  GLU    61      89.556  77.817  29.151  1.00  0.00           C  
ATOM    473  OE1 GLU    61      88.711  77.096  28.556  1.00  0.00           O  
ATOM    474  OE2 GLU    61      90.152  78.792  28.620  1.00  0.00           O  
ATOM    475  N   LEU    62      86.806  74.895  32.771  1.00  0.00           N  
ATOM    476  CA  LEU    62      85.808  73.893  32.910  1.00  0.00           C  
ATOM    477  CB  LEU    62      86.149  72.881  34.018  1.00  0.00           C  
ATOM    478  C   LEU    62      84.619  74.665  33.352  1.00  0.00           C  
ATOM    479  O   LEU    62      83.499  74.468  32.882  1.00  0.00           O  
ATOM    480  CG  LEU    62      85.098  71.774  34.216  1.00  0.00           C  
ATOM    481  CD1 LEU    62      84.981  70.878  32.976  1.00  0.00           C  
ATOM    482  CD2 LEU    62      85.371  70.974  35.500  1.00  0.00           C  
ATOM    483  N   HIS    63      84.903  75.638  34.238  1.00  0.00           N  
ATOM    484  CA  HIS    63      83.929  76.457  34.889  1.00  0.00           C  
ATOM    485  CB  HIS    63      84.567  77.499  35.822  1.00  0.00           C  
ATOM    486  C   HIS    63      83.124  77.191  33.880  1.00  0.00           C  
ATOM    487  O   HIS    63      81.899  77.270  33.985  1.00  0.00           O  
ATOM    488  ND1 HIS    63      83.725  79.887  35.891  1.00  0.00           N  
ATOM    489  CG  HIS    63      83.605  78.563  36.254  1.00  0.00           C  
ATOM    490  NE2 HIS    63      81.878  79.731  37.116  1.00  0.00           N  
ATOM    491  CD2 HIS    63      82.471  78.485  37.001  1.00  0.00           C  
ATOM    492  CE1 HIS    63      82.666  80.540  36.433  1.00  0.00           C  
ATOM    493  N   ALA    64      83.795  77.754  32.868  1.00  0.00           N  
ATOM    494  CA  ALA    64      83.058  78.524  31.925  1.00  0.00           C  
ATOM    495  CB  ALA    64      83.960  79.191  30.873  1.00  0.00           C  
ATOM    496  C   ALA    64      82.093  77.652  31.204  1.00  0.00           C  
ATOM    497  O   ALA    64      80.932  78.016  31.017  1.00  0.00           O  
ATOM    498  N   LYS    65      82.549  76.458  30.796  1.00  0.00           N  
ATOM    499  CA  LYS    65      81.689  75.650  30.000  1.00  0.00           C  
ATOM    500  CB  LYS    65      82.370  74.401  29.407  1.00  0.00           C  
ATOM    501  C   LYS    65      80.479  75.242  30.777  1.00  0.00           C  
ATOM    502  O   LYS    65      79.368  75.279  30.250  1.00  0.00           O  
ATOM    503  CG  LYS    65      82.912  73.398  30.422  1.00  0.00           C  
ATOM    504  CD  LYS    65      83.264  72.047  29.795  1.00  0.00           C  
ATOM    505  CE  LYS    65      84.365  72.119  28.732  1.00  0.00           C  
ATOM    506  NZ  LYS    65      83.821  72.611  27.444  1.00  0.00           N  
ATOM    507  N   ILE    66      80.639  74.824  32.045  1.00  0.00           N  
ATOM    508  CA  ILE    66      79.453  74.403  32.732  1.00  0.00           C  
ATOM    509  CB  ILE    66      79.609  73.547  33.970  1.00  0.00           C  
ATOM    510  C   ILE    66      78.570  75.548  33.097  1.00  0.00           C  
ATOM    511  O   ILE    66      77.350  75.413  33.092  1.00  0.00           O  
ATOM    512  CG2 ILE    66      80.352  72.273  33.548  1.00  0.00           C  
ATOM    513  CG1 ILE    66      80.266  74.265  35.153  1.00  0.00           C  
ATOM    514  CD1 ILE    66      81.761  74.473  34.997  1.00  0.00           C  
ATOM    515  N   LYS    67      79.143  76.703  33.470  1.00  0.00           N  
ATOM    516  CA  LYS    67      78.278  77.762  33.892  1.00  0.00           C  
ATOM    517  CB  LYS    67      78.997  79.056  34.302  1.00  0.00           C  
ATOM    518  C   LYS    67      77.371  78.127  32.769  1.00  0.00           C  
ATOM    519  O   LYS    67      76.199  78.450  32.971  1.00  0.00           O  
ATOM    520  CG  LYS    67      77.996  80.130  34.738  1.00  0.00           C  
ATOM    521  CD  LYS    67      78.617  81.328  35.455  1.00  0.00           C  
ATOM    522  CE  LYS    67      77.591  82.384  35.875  1.00  0.00           C  
ATOM    523  NZ  LYS    67      77.154  83.167  34.698  1.00  0.00           N  
ATOM    524  N   LYS    68      77.892  78.073  31.537  1.00  0.00           N  
ATOM    525  CA  LYS    68      77.078  78.492  30.449  1.00  0.00           C  
ATOM    526  CB  LYS    68      77.805  78.377  29.098  1.00  0.00           C  
ATOM    527  C   LYS    68      75.863  77.633  30.370  1.00  0.00           C  
ATOM    528  O   LYS    68      74.739  78.118  30.247  1.00  0.00           O  
ATOM    529  CG  LYS    68      79.038  79.275  28.988  1.00  0.00           C  
ATOM    530  CD  LYS    68      79.943  78.928  27.803  1.00  0.00           C  
ATOM    531  CE  LYS    68      81.177  79.826  27.689  1.00  0.00           C  
ATOM    532  NZ  LYS    68      81.993  79.422  26.521  1.00  0.00           N  
ATOM    533  N   SER    69      76.058  76.314  30.457  1.00  0.00           N  
ATOM    534  CA  SER    69      74.953  75.428  30.270  1.00  0.00           C  
ATOM    535  CB  SER    69      75.417  73.983  30.074  1.00  0.00           C  
ATOM    536  C   SER    69      73.993  75.450  31.413  1.00  0.00           C  
ATOM    537  O   SER    69      72.790  75.278  31.226  1.00  0.00           O  
ATOM    538  OG  SER    69      76.240  73.918  28.920  1.00  0.00           O  
ATOM    539  N   VAL    70      74.491  75.649  32.638  1.00  0.00           N  
ATOM    540  CA  VAL    70      73.621  75.475  33.762  1.00  0.00           C  
ATOM    541  CB  VAL    70      74.353  75.503  35.079  1.00  0.00           C  
ATOM    542  C   VAL    70      72.541  76.482  33.835  1.00  0.00           C  
ATOM    543  O   VAL    70      71.379  76.132  34.046  1.00  0.00           O  
ATOM    544  CG1 VAL    70      75.324  74.314  35.127  1.00  0.00           C  
ATOM    545  CG2 VAL    70      75.047  76.864  35.248  1.00  0.00           C  
ATOM    546  N   ILE    71      72.892  77.763  33.663  1.00  0.00           N  
ATOM    547  CA  ILE    71      71.878  78.747  33.830  1.00  0.00           C  
ATOM    548  CB  ILE    71      72.411  80.152  33.701  1.00  0.00           C  
ATOM    549  C   ILE    71      70.854  78.502  32.774  1.00  0.00           C  
ATOM    550  O   ILE    71      69.657  78.501  33.033  1.00  0.00           O  
ATOM    551  CG2 ILE    71      73.062  80.328  32.320  1.00  0.00           C  
ATOM    552  CG1 ILE    71      71.316  81.179  34.015  1.00  0.00           C  
ATOM    553  CD1 ILE    71      71.851  82.600  34.193  1.00  0.00           C  
ATOM    554  N   GLN    72      71.298  78.267  31.536  1.00  0.00           N  
ATOM    555  CA  GLN    72      70.388  77.964  30.480  1.00  0.00           C  
ATOM    556  CB  GLN    72      69.548  76.701  30.730  1.00  0.00           C  
ATOM    557  C   GLN    72      69.484  79.129  30.260  1.00  0.00           C  
ATOM    558  O   GLN    72      68.497  79.014  29.535  1.00  0.00           O  
ATOM    559  CG  GLN    72      68.714  76.281  29.518  1.00  0.00           C  
ATOM    560  CD  GLN    72      68.118  74.913  29.808  1.00  0.00           C  
ATOM    561  OE1 GLN    72      68.490  74.252  30.776  1.00  0.00           O  
ATOM    562  NE2 GLN    72      67.172  74.467  28.939  1.00  0.00           N  
ATOM    563  N   PHE    73      69.794  80.296  30.862  1.00  0.00           N  
ATOM    564  CA  PHE    73      68.978  81.411  30.513  1.00  0.00           C  
ATOM    565  CB  PHE    73      67.580  81.465  31.161  1.00  0.00           C  
ATOM    566  C   PHE    73      69.709  82.669  30.852  1.00  0.00           C  
ATOM    567  O   PHE    73      70.266  82.824  31.942  1.00  0.00           O  
ATOM    568  CG  PHE    73      67.657  81.895  32.582  1.00  0.00           C  
ATOM    569  CD1 PHE    73      68.033  81.028  33.580  1.00  0.00           C  
ATOM    570  CD2 PHE    73      67.319  83.186  32.909  1.00  0.00           C  
ATOM    571  CE1 PHE    73      68.083  81.455  34.886  1.00  0.00           C  
ATOM    572  CE2 PHE    73      67.367  83.619  34.211  1.00  0.00           C  
ATOM    573  CZ  PHE    73      67.751  82.750  35.202  1.00  0.00           C  
ATOM    574  N   SER    74      69.706  83.606  29.885  1.00  0.00           N  
ATOM    575  CA  SER    74      70.380  84.863  30.004  1.00  0.00           C  
ATOM    576  CB  SER    74      71.748  84.774  30.707  1.00  0.00           C  
ATOM    577  C   SER    74      70.641  85.261  28.600  1.00  0.00           C  
ATOM    578  O   SER    74      69.734  85.606  27.842  1.00  0.00           O  
ATOM    579  OG  SER    74      72.346  86.060  30.781  1.00  0.00           O  
ATOM    580  N   ARG    75      71.929  85.200  28.233  1.00  0.00           N  
ATOM    581  CA  ARG    75      72.351  85.484  26.902  1.00  0.00           C  
ATOM    582  CB  ARG    75      73.856  85.211  26.739  1.00  0.00           C  
ATOM    583  C   ARG    75      71.610  84.473  26.095  1.00  0.00           C  
ATOM    584  O   ARG    75      71.182  84.718  24.970  1.00  0.00           O  
ATOM    585  CG  ARG    75      74.552  85.911  25.570  1.00  0.00           C  
ATOM    586  CD  ARG    75      74.798  87.401  25.820  1.00  0.00           C  
ATOM    587  NE  ARG    75      75.857  87.847  24.869  1.00  0.00           N  
ATOM    588  CZ  ARG    75      75.540  88.251  23.605  1.00  0.00           C  
ATOM    589  NH1 ARG    75      74.238  88.258  23.194  1.00  0.00           N  
ATOM    590  NH2 ARG    75      76.529  88.648  22.753  1.00  0.00           N  
ATOM    591  N   LEU    76      71.425  83.297  26.714  1.00  0.00           N  
ATOM    592  CA  LEU    76      70.757  82.158  26.152  1.00  0.00           C  
ATOM    593  CB  LEU    76      70.907  80.900  27.028  1.00  0.00           C  
ATOM    594  C   LEU    76      69.296  82.483  26.009  1.00  0.00           C  
ATOM    595  O   LEU    76      68.828  83.533  26.447  1.00  0.00           O  
ATOM    596  CG  LEU    76      70.251  79.634  26.451  1.00  0.00           C  
ATOM    597  CD1 LEU    76      70.903  79.228  25.120  1.00  0.00           C  
ATOM    598  CD2 LEU    76      70.244  78.492  27.480  1.00  0.00           C  
ATOM    599  N   HIS    77      68.549  81.587  25.333  1.00  0.00           N  
ATOM    600  CA  HIS    77      67.178  81.814  24.975  1.00  0.00           C  
ATOM    601  CB  HIS    77      66.608  80.641  24.159  1.00  0.00           C  
ATOM    602  C   HIS    77      66.254  82.055  26.142  1.00  0.00           C  
ATOM    603  O   HIS    77      65.726  83.159  26.257  1.00  0.00           O  
ATOM    604  ND1 HIS    77      64.078  80.884  24.044  1.00  0.00           N  
ATOM    605  CG  HIS    77      65.323  80.972  23.464  1.00  0.00           C  
ATOM    606  NE2 HIS    77      63.760  81.590  21.959  1.00  0.00           N  
ATOM    607  CD2 HIS    77      65.111  81.405  22.191  1.00  0.00           C  
ATOM    608  CE1 HIS    77      63.180  81.265  23.100  1.00  0.00           C  
ATOM    609  N   GLN    78      66.051  81.077  27.060  1.00  0.00           N  
ATOM    610  CA  GLN    78      65.079  81.289  28.113  1.00  0.00           C  
ATOM    611  CB  GLN    78      63.606  81.324  27.661  1.00  0.00           C  
ATOM    612  C   GLN    78      65.123  80.184  29.124  1.00  0.00           C  
ATOM    613  O   GLN    78      66.020  79.346  29.130  1.00  0.00           O  
ATOM    614  CG  GLN    78      63.150  82.621  26.994  1.00  0.00           C  
ATOM    615  CD  GLN    78      61.646  82.526  26.795  1.00  0.00           C  
ATOM    616  OE1 GLN    78      61.084  81.434  26.729  1.00  0.00           O  
ATOM    617  NE2 GLN    78      60.972  83.704  26.707  1.00  0.00           N  
ATOM    618  N   GLY    79      64.094  80.171  30.005  1.00  0.00           N  
ATOM    619  CA  GLY    79      63.977  79.279  31.128  1.00  0.00           C  
ATOM    620  C   GLY    79      63.581  77.884  30.741  1.00  0.00           C  
ATOM    621  O   GLY    79      63.076  77.633  29.648  1.00  0.00           O  
ATOM    622  N   CYS    80      63.840  76.947  31.686  1.00  0.00           N  
ATOM    623  CA  CYS    80      63.581  75.523  31.642  1.00  0.00           C  
ATOM    624  CB  CYS    80      63.426  74.972  30.211  1.00  0.00           C  
ATOM    625  C   CYS    80      64.803  74.892  32.251  1.00  0.00           C  
ATOM    626  O   CYS    80      65.881  74.958  31.666  1.00  0.00           O  
ATOM    627  SG  CYS    80      63.087  73.187  30.167  1.00  0.00           S  
ATOM    628  N   ASP    81      64.690  74.217  33.418  1.00  0.00           N  
ATOM    629  CA  ASP    81      65.895  73.662  33.993  1.00  0.00           C  
ATOM    630  CB  ASP    81      66.701  72.737  33.044  1.00  0.00           C  
ATOM    631  C   ASP    81      66.888  74.735  34.338  1.00  0.00           C  
ATOM    632  O   ASP    81      68.077  74.503  34.133  1.00  0.00           O  
ATOM    633  CG  ASP    81      66.049  71.382  32.797  1.00  0.00           C  
ATOM    634  OD1 ASP    81      65.073  71.033  33.513  1.00  0.00           O  
ATOM    635  OD2 ASP    81      66.543  70.667  31.882  1.00  0.00           O  
ATOM    636  N   ASP    82      66.471  75.893  34.909  1.00  0.00           N  
ATOM    637  CA  ASP    82      67.424  76.968  35.062  1.00  0.00           C  
ATOM    638  CB  ASP    82      67.161  78.069  34.016  1.00  0.00           C  
ATOM    639  C   ASP    82      67.464  77.647  36.421  1.00  0.00           C  
ATOM    640  O   ASP    82      66.841  78.684  36.648  1.00  0.00           O  
ATOM    641  CG  ASP    82      65.754  78.646  34.150  1.00  0.00           C  
ATOM    642  OD1 ASP    82      64.851  77.931  34.658  1.00  0.00           O  
ATOM    643  OD2 ASP    82      65.570  79.825  33.748  1.00  0.00           O  
ATOM    644  N   GLU    83      68.253  77.110  37.369  1.00  0.00           N  
ATOM    645  CA  GLU    83      68.372  77.693  38.677  1.00  0.00           C  
ATOM    646  CB  GLU    83      68.912  76.702  39.725  1.00  0.00           C  
ATOM    647  C   GLU    83      69.232  78.942  38.729  1.00  0.00           C  
ATOM    648  O   GLU    83      69.007  79.833  39.552  1.00  0.00           O  
ATOM    649  CG  GLU    83      67.843  75.777  40.328  1.00  0.00           C  
ATOM    650  CD  GLU    83      67.499  74.625  39.388  1.00  0.00           C  
ATOM    651  OE1 GLU    83      68.051  74.582  38.258  1.00  0.00           O  
ATOM    652  OE2 GLU    83      66.678  73.761  39.798  1.00  0.00           O  
ATOM    653  N   ASN    84      70.263  79.096  37.880  1.00  0.00           N  
ATOM    654  CA  ASN    84      71.095  80.177  38.314  1.00  0.00           C  
ATOM    655  CB  ASN    84      72.609  79.887  38.311  1.00  0.00           C  
ATOM    656  C   ASN    84      70.861  81.469  37.658  1.00  0.00           C  
ATOM    657  O   ASN    84      71.719  81.971  36.940  1.00  0.00           O  
ATOM    658  CG  ASN    84      73.085  79.566  36.910  1.00  0.00           C  
ATOM    659  OD1 ASN    84      72.802  78.491  36.391  1.00  0.00           O  
ATOM    660  ND2 ASN    84      73.846  80.507  36.288  1.00  0.00           N  
ATOM    661  N   SER    85      69.751  82.117  38.030  1.00  0.00           N  
ATOM    662  CA  SER    85      69.472  83.408  37.502  1.00  0.00           C  
ATOM    663  CB  SER    85      68.077  83.934  37.886  1.00  0.00           C  
ATOM    664  C   SER    85      70.517  84.318  38.062  1.00  0.00           C  
ATOM    665  O   SER    85      71.431  83.899  38.770  1.00  0.00           O  
ATOM    666  OG  SER    85      67.831  85.187  37.266  1.00  0.00           O  
ATOM    667  N   GLU    86      70.414  85.611  37.747  1.00  0.00           N  
ATOM    668  CA  GLU    86      71.424  86.530  38.156  1.00  0.00           C  
ATOM    669  CB  GLU    86      71.093  87.968  37.741  1.00  0.00           C  
ATOM    670  C   GLU    86      71.530  86.500  39.650  1.00  0.00           C  
ATOM    671  O   GLU    86      72.615  86.652  40.207  1.00  0.00           O  
ATOM    672  CG  GLU    86      72.177  88.974  38.113  1.00  0.00           C  
ATOM    673  CD  GLU    86      71.696  90.333  37.637  1.00  0.00           C  
ATOM    674  OE1 GLU    86      70.552  90.398  37.112  1.00  0.00           O  
ATOM    675  OE2 GLU    86      72.460  91.322  37.791  1.00  0.00           O  
ATOM    676  N   THR    87      70.393  86.296  40.332  1.00  0.00           N  
ATOM    677  CA  THR    87      70.305  86.340  41.766  1.00  0.00           C  
ATOM    678  CB  THR    87      68.898  86.157  42.250  1.00  0.00           C  
ATOM    679  C   THR    87      71.117  85.273  42.432  1.00  0.00           C  
ATOM    680  O   THR    87      71.730  85.529  43.467  1.00  0.00           O  
ATOM    681  OG1 THR    87      68.053  87.128  41.656  1.00  0.00           O  
ATOM    682  CG2 THR    87      68.878  86.314  43.780  1.00  0.00           C  
ATOM    683  N   PRO    88      71.149  84.086  41.907  1.00  0.00           N  
ATOM    684  CA  PRO    88      71.887  83.043  42.562  1.00  0.00           C  
ATOM    685  CB  PRO    88      71.327  81.716  42.041  1.00  0.00           C  
ATOM    686  C   PRO    88      73.371  83.108  42.519  1.00  0.00           C  
ATOM    687  O   PRO    88      73.960  82.293  43.211  1.00  0.00           O  
ATOM    688  CD  PRO    88      70.008  83.544  41.185  1.00  0.00           C  
ATOM    689  CG  PRO    88      70.423  82.102  40.860  1.00  0.00           C  
ATOM    690  N   CYS    89      74.001  84.100  41.869  1.00  0.00           N  
ATOM    691  CA  CYS    89      75.400  84.052  41.526  1.00  0.00           C  
ATOM    692  CB  CYS    89      75.906  85.412  41.028  1.00  0.00           C  
ATOM    693  C   CYS    89      76.290  83.629  42.665  1.00  0.00           C  
ATOM    694  O   CYS    89      77.265  82.914  42.432  1.00  0.00           O  
ATOM    695  SG  CYS    89      77.662  85.361  40.593  1.00  0.00           S  
ATOM    696  N   THR    90      76.015  84.034  43.917  1.00  0.00           N  
ATOM    697  CA  THR    90      76.903  83.636  44.978  1.00  0.00           C  
ATOM    698  CB  THR    90      76.491  84.144  46.334  1.00  0.00           C  
ATOM    699  C   THR    90      76.951  82.140  45.044  1.00  0.00           C  
ATOM    700  O   THR    90      78.018  81.558  45.233  1.00  0.00           O  
ATOM    701  OG1 THR    90      75.222  83.626  46.702  1.00  0.00           O  
ATOM    702  CG2 THR    90      76.449  85.679  46.296  1.00  0.00           C  
ATOM    703  N   VAL    91      75.789  81.479  44.871  1.00  0.00           N  
ATOM    704  CA  VAL    91      75.670  80.049  44.937  1.00  0.00           C  
ATOM    705  CB  VAL    91      74.265  79.573  44.715  1.00  0.00           C  
ATOM    706  C   VAL    91      76.543  79.420  43.887  1.00  0.00           C  
ATOM    707  O   VAL    91      77.205  78.432  44.202  1.00  0.00           O  
ATOM    708  CG1 VAL    91      74.269  78.036  44.642  1.00  0.00           C  
ATOM    709  CG2 VAL    91      73.380  80.137  45.841  1.00  0.00           C  
ATOM    710  N   PRO    92      76.575  79.885  42.653  1.00  0.00           N  
ATOM    711  CA  PRO    92      77.442  79.226  41.730  1.00  0.00           C  
ATOM    712  CB  PRO    92      77.101  79.780  40.353  1.00  0.00           C  
ATOM    713  C   PRO    92      78.877  79.309  42.111  1.00  0.00           C  
ATOM    714  O   PRO    92      79.609  78.356  41.851  1.00  0.00           O  
ATOM    715  CD  PRO    92      75.353  80.256  41.968  1.00  0.00           C  
ATOM    716  CG  PRO    92      75.589  80.015  40.467  1.00  0.00           C  
ATOM    717  N   ASP    93      79.304  80.416  42.737  1.00  0.00           N  
ATOM    718  CA  ASP    93      80.682  80.529  43.111  1.00  0.00           C  
ATOM    719  CB  ASP    93      81.016  81.876  43.777  1.00  0.00           C  
ATOM    720  C   ASP    93      80.988  79.445  44.094  1.00  0.00           C  
ATOM    721  O   ASP    93      82.046  78.821  44.046  1.00  0.00           O  
ATOM    722  CG  ASP    93      80.962  82.950  42.701  1.00  0.00           C  
ATOM    723  OD1 ASP    93      80.969  82.578  41.497  1.00  0.00           O  
ATOM    724  OD2 ASP    93      80.916  84.155  43.067  1.00  0.00           O  
ATOM    725  N   GLU    94      80.056  79.191  45.026  1.00  0.00           N  
ATOM    726  CA  GLU    94      80.275  78.173  46.015  1.00  0.00           C  
ATOM    727  CB  GLU    94      79.195  78.100  47.112  1.00  0.00           C  
ATOM    728  C   GLU    94      80.314  76.824  45.359  1.00  0.00           C  
ATOM    729  O   GLU    94      81.098  75.965  45.760  1.00  0.00           O  
ATOM    730  CG  GLU    94      79.281  79.208  48.164  1.00  0.00           C  
ATOM    731  CD  GLU    94      78.441  80.384  47.700  1.00  0.00           C  
ATOM    732  OE1 GLU    94      77.219  80.180  47.472  1.00  0.00           O  
ATOM    733  OE2 GLU    94      79.007  81.502  47.573  1.00  0.00           O  
ATOM    734  N   PHE    95      79.461  76.598  44.338  1.00  0.00           N  
ATOM    735  CA  PHE    95      79.368  75.308  43.710  1.00  0.00           C  
ATOM    736  CB  PHE    95      78.264  75.241  42.645  1.00  0.00           C  
ATOM    737  C   PHE    95      80.663  74.982  43.043  1.00  0.00           C  
ATOM    738  O   PHE    95      81.170  73.866  43.151  1.00  0.00           O  
ATOM    739  CG  PHE    95      78.391  73.923  41.962  1.00  0.00           C  
ATOM    740  CD1 PHE    95      77.988  72.764  42.584  1.00  0.00           C  
ATOM    741  CD2 PHE    95      78.903  73.853  40.686  1.00  0.00           C  
ATOM    742  CE1 PHE    95      78.106  71.553  41.944  1.00  0.00           C  
ATOM    743  CE2 PHE    95      79.021  72.644  40.042  1.00  0.00           C  
ATOM    744  CZ  PHE    95      78.623  71.491  40.673  1.00  0.00           C  
ATOM    745  N   LEU    96      81.239  75.978  42.353  1.00  0.00           N  
ATOM    746  CA  LEU    96      82.446  75.832  41.601  1.00  0.00           C  
ATOM    747  CB  LEU    96      82.846  77.176  40.954  1.00  0.00           C  
ATOM    748  C   LEU    96      83.545  75.433  42.549  1.00  0.00           C  
ATOM    749  O   LEU    96      84.401  74.618  42.212  1.00  0.00           O  
ATOM    750  CG  LEU    96      83.998  77.163  39.923  1.00  0.00           C  
ATOM    751  CD1 LEU    96      84.253  78.583  39.396  1.00  0.00           C  
ATOM    752  CD2 LEU    96      85.289  76.514  40.441  1.00  0.00           C  
ATOM    753  N   LYS    97      83.547  75.972  43.781  1.00  0.00           N  
ATOM    754  CA  LYS    97      84.629  75.703  44.689  1.00  0.00           C  
ATOM    755  CB  LYS    97      84.427  76.353  46.068  1.00  0.00           C  
ATOM    756  C   LYS    97      84.737  74.222  44.908  1.00  0.00           C  
ATOM    757  O   LYS    97      85.833  73.692  45.083  1.00  0.00           O  
ATOM    758  CG  LYS    97      84.479  77.882  46.044  1.00  0.00           C  
ATOM    759  CD  LYS    97      83.967  78.531  47.332  1.00  0.00           C  
ATOM    760  CE  LYS    97      84.019  80.060  47.312  1.00  0.00           C  
ATOM    761  NZ  LYS    97      83.508  80.601  48.591  1.00  0.00           N  
ATOM    762  N   LYS    98      83.585  73.532  44.938  1.00  0.00           N  
ATOM    763  CA  LYS    98      83.456  72.116  45.163  1.00  0.00           C  
ATOM    764  CB  LYS    98      81.988  71.689  45.347  1.00  0.00           C  
ATOM    765  C   LYS    98      83.994  71.307  44.012  1.00  0.00           C  
ATOM    766  O   LYS    98      84.388  70.157  44.200  1.00  0.00           O  
ATOM    767  CG  LYS    98      81.312  72.254  46.599  1.00  0.00           C  
ATOM    768  CD  LYS    98      81.903  71.750  47.917  1.00  0.00           C  
ATOM    769  CE  LYS    98      81.210  72.329  49.153  1.00  0.00           C  
ATOM    770  NZ  LYS    98      81.764  71.718  50.383  1.00  0.00           N  
ATOM    771  N   ILE    99      83.980  71.860  42.783  1.00  0.00           N  
ATOM    772  CA  ILE    99      84.304  71.101  41.601  1.00  0.00           C  
ATOM    773  CB  ILE    99      83.632  71.606  40.360  1.00  0.00           C  
ATOM    774  C   ILE    99      85.776  71.068  41.301  1.00  0.00           C  
ATOM    775  O   ILE    99      86.508  72.025  41.548  1.00  0.00           O  
ATOM    776  CG2 ILE    99      82.125  71.627  40.585  1.00  0.00           C  
ATOM    777  CG1 ILE    99      84.119  73.001  39.995  1.00  0.00           C  
ATOM    778  CD1 ILE    99      83.431  73.493  38.729  1.00  0.00           C  
ATOM    779  N   ARG   100      86.240  69.906  40.783  1.00  0.00           N  
ATOM    780  CA  ARG   100      87.594  69.723  40.334  1.00  0.00           C  
ATOM    781  CB  ARG   100      88.471  68.897  41.291  1.00  0.00           C  
ATOM    782  C   ARG   100      87.520  68.965  39.036  1.00  0.00           C  
ATOM    783  O   ARG   100      86.477  68.408  38.694  1.00  0.00           O  
ATOM    784  CG  ARG   100      88.749  69.567  42.642  1.00  0.00           C  
ATOM    785  CD  ARG   100      89.958  70.507  42.646  1.00  0.00           C  
ATOM    786  NE  ARG   100      90.099  71.058  44.026  1.00  0.00           N  
ATOM    787  CZ  ARG   100      89.332  72.116  44.421  1.00  0.00           C  
ATOM    788  NH1 ARG   100      88.395  72.628  43.571  1.00  0.00           N  
ATOM    789  NH2 ARG   100      89.495  72.658  45.664  1.00  0.00           N  
ATOM    790  N   TYR   101      88.624  68.951  38.254  1.00  0.00           N  
ATOM    791  CA  TYR   101      88.621  68.276  36.982  1.00  0.00           C  
ATOM    792  CB  TYR   101      88.564  69.277  35.813  1.00  0.00           C  
ATOM    793  C   TYR   101      89.891  67.481  36.851  1.00  0.00           C  
ATOM    794  O   TYR   101      90.952  67.918  37.297  1.00  0.00           O  
ATOM    795  CG  TYR   101      88.543  68.566  34.503  1.00  0.00           C  
ATOM    796  CD1 TYR   101      87.365  68.052  34.011  1.00  0.00           C  
ATOM    797  CD2 TYR   101      89.691  68.434  33.756  1.00  0.00           C  
ATOM    798  CE1 TYR   101      87.334  67.405  32.798  1.00  0.00           C  
ATOM    799  CE2 TYR   101      89.666  67.788  32.542  1.00  0.00           C  
ATOM    800  CZ  TYR   101      88.486  67.272  32.061  1.00  0.00           C  
ATOM    801  OH  TYR   101      88.455  66.609  30.816  1.00  0.00           O  
ATOM    802  N   ILE   102      89.808  66.271  36.250  1.00  0.00           N  
ATOM    803  CA  ILE   102      90.976  65.458  36.036  1.00  0.00           C  
ATOM    804  CB  ILE   102      90.992  64.183  36.836  1.00  0.00           C  
ATOM    805  C   ILE   102      90.954  65.032  34.600  1.00  0.00           C  
ATOM    806  O   ILE   102      89.917  64.620  34.080  1.00  0.00           O  
ATOM    807  CG2 ILE   102      92.263  63.402  36.471  1.00  0.00           C  
ATOM    808  CG1 ILE   102      90.883  64.475  38.335  1.00  0.00           C  
ATOM    809  CD1 ILE   102      89.491  64.950  38.726  1.00  0.00           C  
ATOM    810  N   SER   103      92.107  65.113  33.911  1.00  0.00           N  
ATOM    811  CA  SER   103      92.152  64.709  32.536  1.00  0.00           C  
ATOM    812  CB  SER   103      93.067  65.599  31.675  1.00  0.00           C  
ATOM    813  C   SER   103      92.716  63.327  32.523  1.00  0.00           C  
ATOM    814  O   SER   103      93.609  63.008  33.309  1.00  0.00           O  
ATOM    815  OG  SER   103      93.074  65.153  30.327  1.00  0.00           O  
ATOM    816  N   GLY   104      92.197  62.453  31.639  1.00  0.00           N  
ATOM    817  CA  GLY   104      92.731  61.123  31.625  1.00  0.00           C  
ATOM    818  C   GLY   104      92.091  60.344  30.524  1.00  0.00           C  
ATOM    819  O   GLY   104      91.117  60.780  29.911  1.00  0.00           O  
ATOM    820  N   GLY   105      92.636  59.139  30.263  1.00  0.00           N  
ATOM    821  CA  GLY   105      92.127  58.294  29.224  1.00  0.00           C  
ATOM    822  C   GLY   105      91.344  57.202  29.877  1.00  0.00           C  
ATOM    823  O   GLY   105      91.673  56.737  30.966  1.00  0.00           O  
ATOM    824  N   TYR   106      90.273  56.766  29.197  1.00  0.00           N  
ATOM    825  CA  TYR   106      89.362  55.769  29.678  1.00  0.00           C  
ATOM    826  CB  TYR   106      88.157  55.624  28.733  1.00  0.00           C  
ATOM    827  C   TYR   106      90.043  54.433  29.763  1.00  0.00           C  
ATOM    828  O   TYR   106      89.757  53.631  30.648  1.00  0.00           O  
ATOM    829  CG  TYR   106      87.533  56.976  28.630  1.00  0.00           C  
ATOM    830  CD1 TYR   106      88.093  57.939  27.825  1.00  0.00           C  
ATOM    831  CD2 TYR   106      86.391  57.293  29.323  1.00  0.00           C  
ATOM    832  CE1 TYR   106      87.531  59.190  27.721  1.00  0.00           C  
ATOM    833  CE2 TYR   106      85.825  58.543  29.223  1.00  0.00           C  
ATOM    834  CZ  TYR   106      86.393  59.498  28.422  1.00  0.00           C  
ATOM    835  OH  TYR   106      85.813  60.781  28.319  1.00  0.00           O  
ATOM    836  N   ASP   107      90.896  54.133  28.770  1.00  0.00           N  
ATOM    837  CA  ASP   107      91.574  52.873  28.604  1.00  0.00           C  
ATOM    838  CB  ASP   107      92.203  52.740  27.207  1.00  0.00           C  
ATOM    839  C   ASP   107      92.725  52.634  29.541  1.00  0.00           C  
ATOM    840  O   ASP   107      92.972  51.495  29.932  1.00  0.00           O  
ATOM    841  CG  ASP   107      91.117  52.848  26.154  1.00  0.00           C  
ATOM    842  OD1 ASP   107      89.958  53.171  26.525  1.00  0.00           O  
ATOM    843  OD2 ASP   107      91.435  52.616  24.957  1.00  0.00           O  
ATOM    844  N   ASP   108      93.503  53.678  29.899  1.00  0.00           N  
ATOM    845  CA  ASP   108      94.730  53.405  30.602  1.00  0.00           C  
ATOM    846  CB  ASP   108      95.900  54.306  30.162  1.00  0.00           C  
ATOM    847  C   ASP   108      94.594  53.461  32.094  1.00  0.00           C  
ATOM    848  O   ASP   108      93.921  54.320  32.666  1.00  0.00           O  
ATOM    849  CG  ASP   108      95.525  55.763  30.379  1.00  0.00           C  
ATOM    850  OD1 ASP   108      94.335  56.043  30.680  1.00  0.00           O  
ATOM    851  OD2 ASP   108      96.435  56.621  30.235  1.00  0.00           O  
ATOM    852  N   PRO   109      95.233  52.499  32.720  1.00  0.00           N  
ATOM    853  CA  PRO   109      95.222  52.368  34.155  1.00  0.00           C  
ATOM    854  CB  PRO   109      95.808  50.992  34.460  1.00  0.00           C  
ATOM    855  C   PRO   109      95.923  53.469  34.897  1.00  0.00           C  
ATOM    856  O   PRO   109      95.534  53.745  36.031  1.00  0.00           O  
ATOM    857  CD  PRO   109      95.435  51.209  32.069  1.00  0.00           C  
ATOM    858  CG  PRO   109      95.478  50.169  33.203  1.00  0.00           C  
ATOM    859  N   ASN   110      96.960  54.092  34.310  1.00  0.00           N  
ATOM    860  CA  ASN   110      97.679  55.093  35.047  1.00  0.00           C  
ATOM    861  CB  ASN   110      99.001  55.538  34.390  1.00  0.00           C  
ATOM    862  C   ASN   110      96.808  56.288  35.271  1.00  0.00           C  
ATOM    863  O   ASN   110      96.863  56.906  36.333  1.00  0.00           O  
ATOM    864  CG  ASN   110      98.725  56.240  33.073  1.00  0.00           C  
ATOM    865  OD1 ASN   110      97.813  55.869  32.337  1.00  0.00           O  
ATOM    866  ND2 ASN   110      99.540  57.285  32.763  1.00  0.00           N  
ATOM    867  N   THR   111      95.969  56.648  34.281  1.00  0.00           N  
ATOM    868  CA  THR   111      95.149  57.815  34.435  1.00  0.00           C  
ATOM    869  CB  THR   111      94.327  58.167  33.225  1.00  0.00           C  
ATOM    870  C   THR   111      94.213  57.605  35.577  1.00  0.00           C  
ATOM    871  O   THR   111      93.946  58.528  36.342  1.00  0.00           O  
ATOM    872  OG1 THR   111      93.462  57.099  32.870  1.00  0.00           O  
ATOM    873  CG2 THR   111      95.269  58.519  32.064  1.00  0.00           C  
ATOM    874  N   TYR   112      93.683  56.380  35.720  1.00  0.00           N  
ATOM    875  CA  TYR   112      92.752  56.085  36.769  1.00  0.00           C  
ATOM    876  CB  TYR   112      92.099  54.702  36.636  1.00  0.00           C  
ATOM    877  C   TYR   112      93.427  56.207  38.094  1.00  0.00           C  
ATOM    878  O   TYR   112      92.816  56.640  39.070  1.00  0.00           O  
ATOM    879  CG  TYR   112      91.152  54.819  35.492  1.00  0.00           C  
ATOM    880  CD1 TYR   112      91.595  54.697  34.195  1.00  0.00           C  
ATOM    881  CD2 TYR   112      89.816  55.062  35.720  1.00  0.00           C  
ATOM    882  CE1 TYR   112      90.721  54.809  33.140  1.00  0.00           C  
ATOM    883  CE2 TYR   112      88.937  55.175  34.669  1.00  0.00           C  
ATOM    884  CZ  TYR   112      89.389  55.048  33.377  1.00  0.00           C  
ATOM    885  OH  TYR   112      88.491  55.163  32.296  1.00  0.00           O  
ATOM    886  N   GLN   113      94.709  55.817  38.169  1.00  0.00           N  
ATOM    887  CA  GLN   113      95.414  55.867  39.410  1.00  0.00           C  
ATOM    888  CB  GLN   113      96.840  55.324  39.274  1.00  0.00           C  
ATOM    889  C   GLN   113      95.473  57.294  39.863  1.00  0.00           C  
ATOM    890  O   GLN   113      95.325  57.579  41.050  1.00  0.00           O  
ATOM    891  CG  GLN   113      97.536  55.108  40.611  1.00  0.00           C  
ATOM    892  CD  GLN   113      98.795  54.320  40.309  1.00  0.00           C  
ATOM    893  OE1 GLN   113      99.610  54.725  39.483  1.00  0.00           O  
ATOM    894  NE2 GLN   113      98.951  53.148  40.981  1.00  0.00           N  
ATOM    895  N   ALA   114      95.689  58.230  38.919  1.00  0.00           N  
ATOM    896  CA  ALA   114      95.761  59.629  39.235  1.00  0.00           C  
ATOM    897  CB  ALA   114      96.079  60.501  38.009  1.00  0.00           C  
ATOM    898  C   ALA   114      94.436  60.077  39.770  1.00  0.00           C  
ATOM    899  O   ALA   114      94.373  60.872  40.707  1.00  0.00           O  
ATOM    900  N   LEU   115      93.340  59.566  39.180  1.00  0.00           N  
ATOM    901  CA  LEU   115      92.005  59.940  39.555  1.00  0.00           C  
ATOM    902  CB  LEU   115      90.957  59.126  38.763  1.00  0.00           C  
ATOM    903  C   LEU   115      91.845  59.574  40.996  1.00  0.00           C  
ATOM    904  O   LEU   115      91.354  60.365  41.800  1.00  0.00           O  
ATOM    905  CG  LEU   115      89.480  59.570  38.877  1.00  0.00           C  
ATOM    906  CD1 LEU   115      88.977  59.614  40.325  1.00  0.00           C  
ATOM    907  CD2 LEU   115      89.213  60.863  38.099  1.00  0.00           C  
ATOM    908  N   LYS   116      92.306  58.361  41.354  1.00  0.00           N  
ATOM    909  CA  LYS   116      92.168  57.828  42.678  1.00  0.00           C  
ATOM    910  CB  LYS   116      92.793  56.428  42.804  1.00  0.00           C  
ATOM    911  C   LYS   116      92.869  58.710  43.658  1.00  0.00           C  
ATOM    912  O   LYS   116      92.317  59.054  44.703  1.00  0.00           O  
ATOM    913  CG  LYS   116      92.736  55.855  44.219  1.00  0.00           C  
ATOM    914  CD  LYS   116      91.322  55.544  44.701  1.00  0.00           C  
ATOM    915  CE  LYS   116      91.283  54.972  46.118  1.00  0.00           C  
ATOM    916  NZ  LYS   116      89.880  54.844  46.568  1.00  0.00           N  
ATOM    917  N   LYS   117      94.101  59.127  43.327  1.00  0.00           N  
ATOM    918  CA  LYS   117      94.878  59.901  44.246  1.00  0.00           C  
ATOM    919  CB  LYS   117      96.266  60.263  43.691  1.00  0.00           C  
ATOM    920  C   LYS   117      94.154  61.177  44.514  1.00  0.00           C  
ATOM    921  O   LYS   117      94.097  61.643  45.651  1.00  0.00           O  
ATOM    922  CG  LYS   117      97.258  60.737  44.758  1.00  0.00           C  
ATOM    923  CD  LYS   117      96.819  61.980  45.532  1.00  0.00           C  
ATOM    924  CE  LYS   117      97.832  62.423  46.590  1.00  0.00           C  
ATOM    925  NZ  LYS   117      97.339  63.626  47.295  1.00  0.00           N  
ATOM    926  N   LEU   118      93.557  61.763  43.462  1.00  0.00           N  
ATOM    927  CA  LEU   118      92.926  63.039  43.588  1.00  0.00           C  
ATOM    928  CB  LEU   118      92.352  63.547  42.257  1.00  0.00           C  
ATOM    929  C   LEU   118      91.787  62.934  44.556  1.00  0.00           C  
ATOM    930  O   LEU   118      91.627  63.800  45.415  1.00  0.00           O  
ATOM    931  CG  LEU   118      91.982  65.037  42.306  1.00  0.00           C  
ATOM    932  CD1 LEU   118      93.242  65.914  42.306  1.00  0.00           C  
ATOM    933  CD2 LEU   118      91.005  65.423  41.198  1.00  0.00           C  
ATOM    934  N   ILE   119      90.959  61.872  44.454  1.00  0.00           N  
ATOM    935  CA  ILE   119      89.858  61.791  45.371  1.00  0.00           C  
ATOM    936  CB  ILE   119      88.716  60.836  45.075  1.00  0.00           C  
ATOM    937  C   ILE   119      90.334  61.592  46.773  1.00  0.00           C  
ATOM    938  O   ILE   119      89.750  62.130  47.711  1.00  0.00           O  
ATOM    939  CG2 ILE   119      87.940  61.406  43.885  1.00  0.00           C  
ATOM    940  CG1 ILE   119      89.115  59.371  44.888  1.00  0.00           C  
ATOM    941  CD1 ILE   119      89.627  59.067  43.487  1.00  0.00           C  
ATOM    942  N   ASP   120      91.413  60.821  46.964  1.00  0.00           N  
ATOM    943  CA  ASP   120      91.867  60.533  48.290  1.00  0.00           C  
ATOM    944  CB  ASP   120      93.054  59.559  48.311  1.00  0.00           C  
ATOM    945  C   ASP   120      92.275  61.807  48.971  1.00  0.00           C  
ATOM    946  O   ASP   120      92.172  61.925  50.190  1.00  0.00           O  
ATOM    947  CG  ASP   120      93.071  58.923  49.689  1.00  0.00           C  
ATOM    948  OD1 ASP   120      92.267  59.369  50.550  1.00  0.00           O  
ATOM    949  OD2 ASP   120      93.877  57.977  49.898  1.00  0.00           O  
ATOM    950  N   GLU   121      92.764  62.807  48.217  1.00  0.00           N  
ATOM    951  CA  GLU   121      93.206  63.995  48.890  1.00  0.00           C  
ATOM    952  CB  GLU   121      93.954  64.996  47.990  1.00  0.00           C  
ATOM    953  C   GLU   121      92.058  64.671  49.586  1.00  0.00           C  
ATOM    954  O   GLU   121      92.222  65.207  50.680  1.00  0.00           O  
ATOM    955  CG  GLU   121      93.163  65.585  46.827  1.00  0.00           C  
ATOM    956  CD  GLU   121      94.116  66.527  46.106  1.00  0.00           C  
ATOM    957  OE1 GLU   121      95.326  66.519  46.456  1.00  0.00           O  
ATOM    958  OE2 GLU   121      93.650  67.267  45.199  1.00  0.00           O  
ATOM    959  N   ASN   122      90.866  64.664  48.965  1.00  0.00           N  
ATOM    960  CA  ASN   122      89.670  65.280  49.478  1.00  0.00           C  
ATOM    961  CB  ASN   122      88.595  65.520  48.407  1.00  0.00           C  
ATOM    962  C   ASN   122      89.075  64.508  50.631  1.00  0.00           C  
ATOM    963  O   ASN   122      88.165  65.004  51.294  1.00  0.00           O  
ATOM    964  CG  ASN   122      89.073  66.712  47.590  1.00  0.00           C  
ATOM    965  OD1 ASN   122      89.550  67.703  48.142  1.00  0.00           O  
ATOM    966  ND2 ASN   122      88.955  66.616  46.239  1.00  0.00           N  
ATOM    967  N   GLN   123      89.542  63.266  50.883  1.00  0.00           N  
ATOM    968  CA  GLN   123      89.020  62.377  51.898  1.00  0.00           C  
ATOM    969  CB  GLN   123      89.258  62.795  53.365  1.00  0.00           C  
ATOM    970  C   GLN   123      87.557  62.127  51.703  1.00  0.00           C  
ATOM    971  O   GLN   123      86.734  62.389  52.579  1.00  0.00           O  
ATOM    972  CG  GLN   123      88.524  64.048  53.836  1.00  0.00           C  
ATOM    973  CD  GLN   123      88.599  64.045  55.352  1.00  0.00           C  
ATOM    974  OE1 GLN   123      87.637  63.688  56.030  1.00  0.00           O  
ATOM    975  NE2 GLN   123      89.783  64.430  55.899  1.00  0.00           N  
ATOM    976  N   PHE   124      87.198  61.598  50.516  1.00  0.00           N  
ATOM    977  CA  PHE   124      85.820  61.313  50.226  1.00  0.00           C  
ATOM    978  CB  PHE   124      85.508  61.002  48.752  1.00  0.00           C  
ATOM    979  C   PHE   124      85.387  60.080  50.949  1.00  0.00           C  
ATOM    980  O   PHE   124      86.102  59.079  50.980  1.00  0.00           O  
ATOM    981  CG  PHE   124      85.837  62.181  47.914  1.00  0.00           C  
ATOM    982  CD1 PHE   124      85.238  63.391  48.153  1.00  0.00           C  
ATOM    983  CD2 PHE   124      86.711  62.064  46.860  1.00  0.00           C  
ATOM    984  CE1 PHE   124      85.535  64.476  47.369  1.00  0.00           C  
ATOM    985  CE2 PHE   124      87.008  63.151  46.072  1.00  0.00           C  
ATOM    986  CZ  PHE   124      86.421  64.365  46.327  1.00  0.00           C  
ATOM    987  N   GLU   125      84.208  60.139  51.602  1.00  0.00           N  
ATOM    988  CA  GLU   125      83.705  58.956  52.234  1.00  0.00           C  
ATOM    989  CB  GLU   125      82.559  59.257  53.213  1.00  0.00           C  
ATOM    990  C   GLU   125      83.152  58.007  51.211  1.00  0.00           C  
ATOM    991  O   GLU   125      83.624  56.881  51.063  1.00  0.00           O  
ATOM    992  CG  GLU   125      82.955  60.214  54.337  1.00  0.00           C  
ATOM    993  CD  GLU   125      83.786  59.441  55.346  1.00  0.00           C  
ATOM    994  OE1 GLU   125      83.177  58.655  56.119  1.00  0.00           O  
ATOM    995  OE2 GLU   125      85.032  59.624  55.361  1.00  0.00           O  
ATOM    996  N   GLY   126      82.163  58.469  50.417  1.00  0.00           N  
ATOM    997  CA  GLY   126      81.479  57.561  49.537  1.00  0.00           C  
ATOM    998  C   GLY   126      81.638  58.048  48.136  1.00  0.00           C  
ATOM    999  O   GLY   126      81.621  59.250  47.875  1.00  0.00           O  
ATOM   1000  N   VAL   127      81.768  57.106  47.180  1.00  0.00           N  
ATOM   1001  CA  VAL   127      81.981  57.523  45.829  1.00  0.00           C  
ATOM   1002  CB  VAL   127      83.228  56.951  45.212  1.00  0.00           C  
ATOM   1003  C   VAL   127      80.816  57.126  44.978  1.00  0.00           C  
ATOM   1004  O   VAL   127      80.326  55.999  45.028  1.00  0.00           O  
ATOM   1005  CG1 VAL   127      83.296  57.378  43.735  1.00  0.00           C  
ATOM   1006  CG2 VAL   127      84.439  57.418  46.038  1.00  0.00           C  
ATOM   1007  N   ILE   128      80.347  58.093  44.166  1.00  0.00           N  
ATOM   1008  CA  ILE   128      79.258  57.926  43.246  1.00  0.00           C  
ATOM   1009  CB  ILE   128      78.249  59.038  43.368  1.00  0.00           C  
ATOM   1010  C   ILE   128      79.868  58.144  41.892  1.00  0.00           C  
ATOM   1011  O   ILE   128      80.399  59.221  41.624  1.00  0.00           O  
ATOM   1012  CG2 ILE   128      77.187  58.814  42.281  1.00  0.00           C  
ATOM   1013  CG1 ILE   128      77.645  59.145  44.778  1.00  0.00           C  
ATOM   1014  CD1 ILE   128      76.645  58.046  45.106  1.00  0.00           C  
ATOM   1015  N   VAL   129      79.817  57.142  40.991  1.00  0.00           N  
ATOM   1016  CA  VAL   129      80.402  57.347  39.691  1.00  0.00           C  
ATOM   1017  CB  VAL   129      81.308  56.229  39.271  1.00  0.00           C  
ATOM   1018  C   VAL   129      79.300  57.426  38.676  1.00  0.00           C  
ATOM   1019  O   VAL   129      78.507  56.497  38.526  1.00  0.00           O  
ATOM   1020  CG1 VAL   129      81.794  56.521  37.847  1.00  0.00           C  
ATOM   1021  CG2 VAL   129      82.446  56.096  40.298  1.00  0.00           C  
ATOM   1022  N   TYR   130      79.248  58.540  37.916  1.00  0.00           N  
ATOM   1023  CA  TYR   130      78.206  58.730  36.941  1.00  0.00           C  
ATOM   1024  CB  TYR   130      77.625  60.158  36.986  1.00  0.00           C  
ATOM   1025  C   TYR   130      78.837  58.538  35.597  1.00  0.00           C  
ATOM   1026  O   TYR   130      79.692  59.321  35.186  1.00  0.00           O  
ATOM   1027  CG  TYR   130      76.411  60.246  36.124  1.00  0.00           C  
ATOM   1028  CD1 TYR   130      76.513  60.306  34.753  1.00  0.00           C  
ATOM   1029  CD2 TYR   130      75.159  60.294  36.694  1.00  0.00           C  
ATOM   1030  CE1 TYR   130      75.386  60.395  33.967  1.00  0.00           C  
ATOM   1031  CE2 TYR   130      74.029  60.383  35.914  1.00  0.00           C  
ATOM   1032  CZ  TYR   130      74.141  60.433  34.545  1.00  0.00           C  
ATOM   1033  OH  TYR   130      72.988  60.526  33.736  1.00  0.00           O  
ATOM   1034  N   PHE   131      78.422  57.482  34.868  1.00  0.00           N  
ATOM   1035  CA  PHE   131      79.061  57.208  33.613  1.00  0.00           C  
ATOM   1036  CB  PHE   131      79.180  55.708  33.301  1.00  0.00           C  
ATOM   1037  C   PHE   131      78.287  57.815  32.495  1.00  0.00           C  
ATOM   1038  O   PHE   131      77.382  57.191  31.938  1.00  0.00           O  
ATOM   1039  CG  PHE   131      80.109  55.138  34.309  1.00  0.00           C  
ATOM   1040  CD1 PHE   131      79.651  54.779  35.553  1.00  0.00           C  
ATOM   1041  CD2 PHE   131      81.438  54.965  34.016  1.00  0.00           C  
ATOM   1042  CE1 PHE   131      80.505  54.251  36.491  1.00  0.00           C  
ATOM   1043  CE2 PHE   131      82.286  54.438  34.958  1.00  0.00           C  
ATOM   1044  CZ  PHE   131      81.832  54.077  36.198  1.00  0.00           C  
ATOM   1045  N   ALA   132      78.650  59.056  32.116  1.00  0.00           N  
ATOM   1046  CA  ALA   132      77.992  59.631  30.983  1.00  0.00           C  
ATOM   1047  CB  ALA   132      77.682  61.128  31.151  1.00  0.00           C  
ATOM   1048  C   ALA   132      78.956  59.503  29.852  1.00  0.00           C  
ATOM   1049  O   ALA   132      79.576  60.479  29.431  1.00  0.00           O  
ATOM   1050  N   THR   133      79.061  58.284  29.292  1.00  0.00           N  
ATOM   1051  CA  THR   133      79.980  58.048  28.220  1.00  0.00           C  
ATOM   1052  CB  THR   133      81.242  57.352  28.671  1.00  0.00           C  
ATOM   1053  C   THR   133      79.309  57.128  27.251  1.00  0.00           C  
ATOM   1054  O   THR   133      78.204  56.648  27.498  1.00  0.00           O  
ATOM   1055  OG1 THR   133      80.935  56.067  29.191  1.00  0.00           O  
ATOM   1056  CG2 THR   133      81.917  58.207  29.754  1.00  0.00           C  
ATOM   1057  N   PRO   134      79.949  56.879  26.138  1.00  0.00           N  
ATOM   1058  CA  PRO   134      79.376  56.022  25.131  1.00  0.00           C  
ATOM   1059  CB  PRO   134      80.266  56.166  23.904  1.00  0.00           C  
ATOM   1060  C   PRO   134      79.353  54.631  25.709  1.00  0.00           C  
ATOM   1061  O   PRO   134      80.205  54.331  26.542  1.00  0.00           O  
ATOM   1062  CD  PRO   134      80.877  57.845  25.562  1.00  0.00           C  
ATOM   1063  CG  PRO   134      80.849  57.586  24.046  1.00  0.00           C  
ATOM   1064  N   PRO   135      78.437  53.800  25.296  1.00  0.00           N  
ATOM   1065  CA  PRO   135      78.332  52.450  25.783  1.00  0.00           C  
ATOM   1066  CB  PRO   135      76.998  51.914  25.254  1.00  0.00           C  
ATOM   1067  C   PRO   135      79.517  51.589  25.473  1.00  0.00           C  
ATOM   1068  O   PRO   135      79.724  50.591  26.163  1.00  0.00           O  
ATOM   1069  CD  PRO   135      77.223  54.248  24.639  1.00  0.00           C  
ATOM   1070  CG  PRO   135      76.551  52.940  24.193  1.00  0.00           C  
ATOM   1071  N   SER   136      80.299  51.941  24.443  1.00  0.00           N  
ATOM   1072  CA  SER   136      81.435  51.153  24.070  1.00  0.00           C  
ATOM   1073  CB  SER   136      82.152  51.750  22.853  1.00  0.00           C  
ATOM   1074  C   SER   136      82.420  51.144  25.208  1.00  0.00           C  
ATOM   1075  O   SER   136      83.048  50.125  25.491  1.00  0.00           O  
ATOM   1076  OG  SER   136      83.340  51.025  22.591  1.00  0.00           O  
ATOM   1077  N   LEU   137      82.570  52.305  25.874  1.00  0.00           N  
ATOM   1078  CA  LEU   137      83.489  52.581  26.949  1.00  0.00           C  
ATOM   1079  CB  LEU   137      83.559  54.080  27.298  1.00  0.00           C  
ATOM   1080  C   LEU   137      83.138  51.870  28.221  1.00  0.00           C  
ATOM   1081  O   LEU   137      84.018  51.589  29.033  1.00  0.00           O  
ATOM   1082  CG  LEU   137      84.256  54.962  26.244  1.00  0.00           C  
ATOM   1083  CD1 LEU   137      85.775  54.751  26.246  1.00  0.00           C  
ATOM   1084  CD2 LEU   137      83.647  54.763  24.853  1.00  0.00           C  
ATOM   1085  N   PHE   138      81.851  51.543  28.422  1.00  0.00           N  
ATOM   1086  CA  PHE   138      81.334  51.096  29.685  1.00  0.00           C  
ATOM   1087  CB  PHE   138      79.896  50.582  29.509  1.00  0.00           C  
ATOM   1088  C   PHE   138      82.164  50.001  30.290  1.00  0.00           C  
ATOM   1089  O   PHE   138      82.563  50.109  31.450  1.00  0.00           O  
ATOM   1090  CG  PHE   138      79.395  50.127  30.825  1.00  0.00           C  
ATOM   1091  CD1 PHE   138      79.003  51.044  31.770  1.00  0.00           C  
ATOM   1092  CD2 PHE   138      79.305  48.785  31.102  1.00  0.00           C  
ATOM   1093  CE1 PHE   138      78.535  50.621  32.989  1.00  0.00           C  
ATOM   1094  CE2 PHE   138      78.838  48.357  32.320  1.00  0.00           C  
ATOM   1095  CZ  PHE   138      78.454  49.277  33.265  1.00  0.00           C  
ATOM   1096  N   HIS   139      82.480  48.931  29.547  1.00  0.00           N  
ATOM   1097  CA  HIS   139      83.211  47.867  30.176  1.00  0.00           C  
ATOM   1098  CB  HIS   139      83.446  46.657  29.256  1.00  0.00           C  
ATOM   1099  C   HIS   139      84.552  48.338  30.649  1.00  0.00           C  
ATOM   1100  O   HIS   139      84.954  48.036  31.771  1.00  0.00           O  
ATOM   1101  ND1 HIS   139      85.553  45.308  29.700  1.00  0.00           N  
ATOM   1102  CG  HIS   139      84.225  45.575  29.945  1.00  0.00           C  
ATOM   1103  NE2 HIS   139      84.905  43.892  31.284  1.00  0.00           N  
ATOM   1104  CD2 HIS   139      83.845  44.700  30.915  1.00  0.00           C  
ATOM   1105  CE1 HIS   139      85.909  44.293  30.527  1.00  0.00           C  
ATOM   1106  N   VAL   140      85.272  49.109  29.816  1.00  0.00           N  
ATOM   1107  CA  VAL   140      86.610  49.520  30.144  1.00  0.00           C  
ATOM   1108  CB  VAL   140      87.228  50.369  29.072  1.00  0.00           C  
ATOM   1109  C   VAL   140      86.615  50.346  31.392  1.00  0.00           C  
ATOM   1110  O   VAL   140      87.462  50.164  32.264  1.00  0.00           O  
ATOM   1111  CG1 VAL   140      88.598  50.867  29.567  1.00  0.00           C  
ATOM   1112  CG2 VAL   140      87.287  49.552  27.770  1.00  0.00           C  
ATOM   1113  N   ILE   141      85.672  51.294  31.515  1.00  0.00           N  
ATOM   1114  CA  ILE   141      85.707  52.158  32.655  1.00  0.00           C  
ATOM   1115  CB  ILE   141      84.666  53.231  32.645  1.00  0.00           C  
ATOM   1116  C   ILE   141      85.448  51.362  33.897  1.00  0.00           C  
ATOM   1117  O   ILE   141      86.114  51.552  34.912  1.00  0.00           O  
ATOM   1118  CG2 ILE   141      84.984  54.084  33.880  1.00  0.00           C  
ATOM   1119  CG1 ILE   141      84.687  54.071  31.358  1.00  0.00           C  
ATOM   1120  CD1 ILE   141      85.936  54.927  31.205  1.00  0.00           C  
ATOM   1121  N   SER   142      84.458  50.452  33.845  1.00  0.00           N  
ATOM   1122  CA  SER   142      84.051  49.696  34.995  1.00  0.00           C  
ATOM   1123  CB  SER   142      82.873  48.754  34.699  1.00  0.00           C  
ATOM   1124  C   SER   142      85.176  48.859  35.520  1.00  0.00           C  
ATOM   1125  O   SER   142      85.424  48.854  36.724  1.00  0.00           O  
ATOM   1126  OG  SER   142      81.717  49.513  34.377  1.00  0.00           O  
ATOM   1127  N   ASP   143      85.893  48.114  34.656  1.00  0.00           N  
ATOM   1128  CA  ASP   143      86.934  47.296  35.209  1.00  0.00           C  
ATOM   1129  CB  ASP   143      87.437  46.127  34.320  1.00  0.00           C  
ATOM   1130  C   ASP   143      88.045  48.127  35.767  1.00  0.00           C  
ATOM   1131  O   ASP   143      88.660  47.757  36.765  1.00  0.00           O  
ATOM   1132  CG  ASP   143      87.790  46.547  32.908  1.00  0.00           C  
ATOM   1133  OD1 ASP   143      87.352  47.650  32.500  1.00  0.00           O  
ATOM   1134  OD2 ASP   143      88.467  45.752  32.203  1.00  0.00           O  
ATOM   1135  N   ASN   144      88.325  49.283  35.149  1.00  0.00           N  
ATOM   1136  CA  ASN   144      89.398  50.129  35.574  1.00  0.00           C  
ATOM   1137  CB  ASN   144      89.579  51.286  34.579  1.00  0.00           C  
ATOM   1138  C   ASN   144      89.070  50.697  36.931  1.00  0.00           C  
ATOM   1139  O   ASN   144      89.920  50.746  37.819  1.00  0.00           O  
ATOM   1140  CG  ASN   144      91.051  51.634  34.517  1.00  0.00           C  
ATOM   1141  OD1 ASN   144      91.764  51.578  35.517  1.00  0.00           O  
ATOM   1142  ND2 ASN   144      91.526  51.975  33.288  1.00  0.00           N  
ATOM   1143  N   LEU   145      87.808  51.131  37.120  1.00  0.00           N  
ATOM   1144  CA  LEU   145      87.353  51.760  38.327  1.00  0.00           C  
ATOM   1145  CB  LEU   145      85.907  52.265  38.190  1.00  0.00           C  
ATOM   1146  C   LEU   145      87.404  50.771  39.447  1.00  0.00           C  
ATOM   1147  O   LEU   145      87.763  51.112  40.573  1.00  0.00           O  
ATOM   1148  CG  LEU   145      85.409  53.101  39.380  1.00  0.00           C  
ATOM   1149  CD1 LEU   145      86.184  54.419  39.501  1.00  0.00           C  
ATOM   1150  CD2 LEU   145      83.897  53.334  39.296  1.00  0.00           C  
ATOM   1151  N   LYS   146      87.034  49.508  39.168  1.00  0.00           N  
ATOM   1152  CA  LYS   146      87.019  48.518  40.201  1.00  0.00           C  
ATOM   1153  CB  LYS   146      86.439  47.160  39.763  1.00  0.00           C  
ATOM   1154  C   LYS   146      88.415  48.288  40.683  1.00  0.00           C  
ATOM   1155  O   LYS   146      88.643  48.112  41.879  1.00  0.00           O  
ATOM   1156  CG  LYS   146      87.329  46.362  38.812  1.00  0.00           C  
ATOM   1157  CD  LYS   146      86.924  44.890  38.719  1.00  0.00           C  
ATOM   1158  CE  LYS   146      87.060  44.134  40.043  1.00  0.00           C  
ATOM   1159  NZ  LYS   146      88.486  44.031  40.424  1.00  0.00           N  
ATOM   1160  N   SER   147      89.391  48.275  39.754  1.00  0.00           N  
ATOM   1161  CA  SER   147      90.744  47.978  40.117  1.00  0.00           C  
ATOM   1162  CB  SER   147      91.679  47.782  38.906  1.00  0.00           C  
ATOM   1163  C   SER   147      91.327  49.041  40.996  1.00  0.00           C  
ATOM   1164  O   SER   147      91.912  48.719  42.028  1.00  0.00           O  
ATOM   1165  OG  SER   147      91.876  49.003  38.211  1.00  0.00           O  
ATOM   1166  N   ASN   148      91.193  50.341  40.657  1.00  0.00           N  
ATOM   1167  CA  ASN   148      91.912  51.225  41.531  1.00  0.00           C  
ATOM   1168  CB  ASN   148      93.198  51.806  40.907  1.00  0.00           C  
ATOM   1169  C   ASN   148      91.090  52.341  42.139  1.00  0.00           C  
ATOM   1170  O   ASN   148      91.480  52.883  43.168  1.00  0.00           O  
ATOM   1171  CG  ASN   148      92.883  52.554  39.627  1.00  0.00           C  
ATOM   1172  OD1 ASN   148      91.835  52.357  39.017  1.00  0.00           O  
ATOM   1173  ND2 ASN   148      93.833  53.424  39.194  1.00  0.00           N  
ATOM   1174  N   GLY   149      89.947  52.716  41.540  1.00  0.00           N  
ATOM   1175  CA  GLY   149      89.070  53.793  41.947  1.00  0.00           C  
ATOM   1176  C   GLY   149      88.275  53.532  43.201  1.00  0.00           C  
ATOM   1177  O   GLY   149      87.740  54.456  43.814  1.00  0.00           O  
ATOM   1178  N   LEU   150      88.070  52.262  43.567  1.00  0.00           N  
ATOM   1179  CA  LEU   150      87.142  51.957  44.621  1.00  0.00           C  
ATOM   1180  CB  LEU   150      86.820  50.459  44.697  1.00  0.00           C  
ATOM   1181  C   LEU   150      87.578  52.410  45.980  1.00  0.00           C  
ATOM   1182  O   LEU   150      88.758  52.393  46.326  1.00  0.00           O  
ATOM   1183  CG  LEU   150      86.174  49.931  43.404  1.00  0.00           C  
ATOM   1184  CD1 LEU   150      85.861  48.435  43.509  1.00  0.00           C  
ATOM   1185  CD2 LEU   150      84.950  50.768  43.000  1.00  0.00           C  
ATOM   1186  N   THR   151      86.578  52.830  46.791  1.00  0.00           N  
ATOM   1187  CA  THR   151      86.799  53.298  48.126  1.00  0.00           C  
ATOM   1188  CB  THR   151      85.734  54.258  48.575  1.00  0.00           C  
ATOM   1189  C   THR   151      86.815  52.102  49.022  1.00  0.00           C  
ATOM   1190  O   THR   151      86.030  51.170  48.853  1.00  0.00           O  
ATOM   1191  OG1 THR   151      86.187  55.007  49.688  1.00  0.00           O  
ATOM   1192  CG2 THR   151      84.463  53.475  48.941  1.00  0.00           C  
ATOM   1193  N   SER   152      87.771  52.082  49.969  1.00  0.00           N  
ATOM   1194  CA  SER   152      87.915  50.983  50.872  1.00  0.00           C  
ATOM   1195  CB  SER   152      89.293  50.954  51.556  1.00  0.00           C  
ATOM   1196  C   SER   152      86.868  51.011  51.938  1.00  0.00           C  
ATOM   1197  O   SER   152      86.397  49.964  52.374  1.00  0.00           O  
ATOM   1198  OG  SER   152      89.481  52.121  52.342  1.00  0.00           O  
ATOM   1199  N   ASN   153      86.447  52.209  52.380  1.00  0.00           N  
ATOM   1200  CA  ASN   153      85.571  52.234  53.511  1.00  0.00           C  
ATOM   1201  CB  ASN   153      85.475  53.607  54.199  1.00  0.00           C  
ATOM   1202  C   ASN   153      84.205  51.758  53.153  1.00  0.00           C  
ATOM   1203  O   ASN   153      83.455  52.409  52.424  1.00  0.00           O  
ATOM   1204  CG  ASN   153      86.757  53.812  55.001  1.00  0.00           C  
ATOM   1205  OD1 ASN   153      87.250  52.893  55.655  1.00  0.00           O  
ATOM   1206  ND2 ASN   153      87.316  55.051  54.950  1.00  0.00           N  
ATOM   1207  N   ALA   154      83.852  50.577  53.699  1.00  0.00           N  
ATOM   1208  CA  ALA   154      82.542  50.064  53.475  1.00  0.00           C  
ATOM   1209  CB  ALA   154      82.420  48.545  53.688  1.00  0.00           C  
ATOM   1210  C   ALA   154      81.731  50.724  54.525  1.00  0.00           C  
ATOM   1211  O   ALA   154      81.969  50.553  55.719  1.00  0.00           O  
ATOM   1212  N   GLN   155      80.769  51.530  54.068  1.00  0.00           N  
ATOM   1213  CA  GLN   155      79.918  52.334  54.882  1.00  0.00           C  
ATOM   1214  CB  GLN   155      80.599  52.885  56.151  1.00  0.00           C  
ATOM   1215  C   GLN   155      79.707  53.465  53.959  1.00  0.00           C  
ATOM   1216  O   GLN   155      78.593  53.859  53.624  1.00  0.00           O  
ATOM   1217  CG  GLN   155      79.626  53.357  57.235  1.00  0.00           C  
ATOM   1218  CD  GLN   155      79.072  54.725  56.870  1.00  0.00           C  
ATOM   1219  OE1 GLN   155      79.706  55.750  57.117  1.00  0.00           O  
ATOM   1220  NE2 GLN   155      77.847  54.745  56.279  1.00  0.00           N  
ATOM   1221  N   ARG   156      80.854  53.994  53.511  1.00  0.00           N  
ATOM   1222  CA  ARG   156      80.879  55.035  52.553  1.00  0.00           C  
ATOM   1223  CB  ARG   156      81.909  56.062  53.016  1.00  0.00           C  
ATOM   1224  C   ARG   156      81.150  54.359  51.241  1.00  0.00           C  
ATOM   1225  O   ARG   156      82.192  54.478  50.602  1.00  0.00           O  
ATOM   1226  CG  ARG   156      83.271  55.464  53.373  1.00  0.00           C  
ATOM   1227  CD  ARG   156      83.963  56.211  54.517  1.00  0.00           C  
ATOM   1228  NE  ARG   156      83.343  55.727  55.785  1.00  0.00           N  
ATOM   1229  CZ  ARG   156      83.902  55.995  57.003  1.00  0.00           C  
ATOM   1230  NH1 ARG   156      85.037  56.748  57.103  1.00  0.00           N  
ATOM   1231  NH2 ARG   156      83.320  55.503  58.134  1.00  0.00           N  
ATOM   1232  N   TRP   157      80.090  53.677  50.791  1.00  0.00           N  
ATOM   1233  CA  TRP   157      79.933  52.827  49.650  1.00  0.00           C  
ATOM   1234  CB  TRP   157      78.459  52.433  49.471  1.00  0.00           C  
ATOM   1235  C   TRP   157      80.383  53.463  48.382  1.00  0.00           C  
ATOM   1236  O   TRP   157      80.753  54.634  48.335  1.00  0.00           O  
ATOM   1237  CG  TRP   157      77.530  53.596  49.755  1.00  0.00           C  
ATOM   1238  CD2 TRP   157      77.431  54.794  48.966  1.00  0.00           C  
ATOM   1239  CD1 TRP   157      76.704  53.777  50.827  1.00  0.00           C  
ATOM   1240  NE1 TRP   157      76.090  55.004  50.751  1.00  0.00           N  
ATOM   1241  CE2 TRP   157      76.533  55.644  49.614  1.00  0.00           C  
ATOM   1242  CE3 TRP   157      78.046  55.162  47.805  1.00  0.00           C  
ATOM   1243  CZ2 TRP   157      76.236  56.877  49.108  1.00  0.00           C  
ATOM   1244  CZ3 TRP   157      77.740  56.402  47.293  1.00  0.00           C  
ATOM   1245  CH2 TRP   157      76.852  57.243  47.933  1.00  0.00           C  
ATOM   1246  N   ILE   158      80.449  52.620  47.329  1.00  0.00           N  
ATOM   1247  CA  ILE   158      80.792  53.041  46.007  1.00  0.00           C  
ATOM   1248  CB  ILE   158      82.127  52.461  45.585  1.00  0.00           C  
ATOM   1249  C   ILE   158      79.668  52.580  45.120  1.00  0.00           C  
ATOM   1250  O   ILE   158      79.282  51.412  45.130  1.00  0.00           O  
ATOM   1251  CG2 ILE   158      81.966  50.946  45.393  1.00  0.00           C  
ATOM   1252  CG1 ILE   158      82.738  53.171  44.370  1.00  0.00           C  
ATOM   1253  CD1 ILE   158      82.039  52.864  43.054  1.00  0.00           C  
ATOM   1254  N   ARG   159      79.055  53.505  44.357  1.00  0.00           N  
ATOM   1255  CA  ARG   159      77.975  53.084  43.512  1.00  0.00           C  
ATOM   1256  CB  ARG   159      76.578  53.308  44.121  1.00  0.00           C  
ATOM   1257  C   ARG   159      78.126  53.688  42.153  1.00  0.00           C  
ATOM   1258  O   ARG   159      78.662  54.783  41.988  1.00  0.00           O  
ATOM   1259  CG  ARG   159      76.312  54.715  44.639  1.00  0.00           C  
ATOM   1260  CD  ARG   159      75.008  54.819  45.436  1.00  0.00           C  
ATOM   1261  NE  ARG   159      75.011  53.747  46.475  1.00  0.00           N  
ATOM   1262  CZ  ARG   159      74.245  53.877  47.598  1.00  0.00           C  
ATOM   1263  NH1 ARG   159      73.518  55.015  47.801  1.00  0.00           N  
ATOM   1264  NH2 ARG   159      74.204  52.871  48.520  1.00  0.00           N  
ATOM   1265  N   ILE   160      77.662  52.942  41.131  1.00  0.00           N  
ATOM   1266  CA  ILE   160      77.855  53.309  39.759  1.00  0.00           C  
ATOM   1267  CB  ILE   160      78.593  52.229  39.029  1.00  0.00           C  
ATOM   1268  C   ILE   160      76.543  53.553  39.079  1.00  0.00           C  
ATOM   1269  O   ILE   160      75.637  52.723  39.127  1.00  0.00           O  
ATOM   1270  CG2 ILE   160      78.445  52.416  37.516  1.00  0.00           C  
ATOM   1271  CG1 ILE   160      80.037  52.202  39.547  1.00  0.00           C  
ATOM   1272  CD1 ILE   160      80.879  51.076  38.975  1.00  0.00           C  
ATOM   1273  N   ILE   161      76.427  54.723  38.408  1.00  0.00           N  
ATOM   1274  CA  ILE   161      75.232  55.068  37.687  1.00  0.00           C  
ATOM   1275  CB  ILE   161      74.809  56.508  37.811  1.00  0.00           C  
ATOM   1276  C   ILE   161      75.527  54.864  36.238  1.00  0.00           C  
ATOM   1277  O   ILE   161      76.472  55.433  35.692  1.00  0.00           O  
ATOM   1278  CG2 ILE   161      73.671  56.752  36.808  1.00  0.00           C  
ATOM   1279  CG1 ILE   161      74.435  56.865  39.256  1.00  0.00           C  
ATOM   1280  CD1 ILE   161      75.641  56.992  40.178  1.00  0.00           C  
ATOM   1281  N   ILE   162      74.704  54.041  35.566  1.00  0.00           N  
ATOM   1282  CA  ILE   162      74.967  53.758  34.187  1.00  0.00           C  
ATOM   1283  CB  ILE   162      75.116  52.296  33.921  1.00  0.00           C  
ATOM   1284  C   ILE   162      73.794  54.223  33.389  1.00  0.00           C  
ATOM   1285  O   ILE   162      72.649  54.113  33.826  1.00  0.00           O  
ATOM   1286  CG2 ILE   162      75.417  52.106  32.425  1.00  0.00           C  
ATOM   1287  CG1 ILE   162      76.205  51.714  34.827  1.00  0.00           C  
ATOM   1288  CD1 ILE   162      76.154  50.195  34.895  1.00  0.00           C  
ATOM   1289  N   GLU   163      74.041  54.799  32.196  1.00  0.00           N  
ATOM   1290  CA  GLU   163      72.879  55.158  31.447  1.00  0.00           C  
ATOM   1291  CB  GLU   163      72.618  56.654  31.199  1.00  0.00           C  
ATOM   1292  C   GLU   163      72.759  54.341  30.202  1.00  0.00           C  
ATOM   1293  O   GLU   163      73.636  53.549  29.866  1.00  0.00           O  
ATOM   1294  CG  GLU   163      73.715  57.515  30.602  1.00  0.00           C  
ATOM   1295  CD  GLU   163      73.027  58.864  30.491  1.00  0.00           C  
ATOM   1296  OE1 GLU   163      72.125  58.982  29.620  1.00  0.00           O  
ATOM   1297  OE2 GLU   163      73.356  59.781  31.287  1.00  0.00           O  
ATOM   1298  N   LYS   164      71.609  54.484  29.513  1.00  0.00           N  
ATOM   1299  CA  LYS   164      71.286  53.672  28.373  1.00  0.00           C  
ATOM   1300  CB  LYS   164      69.819  53.795  27.918  1.00  0.00           C  
ATOM   1301  C   LYS   164      72.176  54.015  27.224  1.00  0.00           C  
ATOM   1302  O   LYS   164      72.787  55.082  27.211  1.00  0.00           O  
ATOM   1303  CG  LYS   164      69.456  55.128  27.262  1.00  0.00           C  
ATOM   1304  CD  LYS   164      68.076  55.104  26.599  1.00  0.00           C  
ATOM   1305  CE  LYS   164      67.802  56.300  25.685  1.00  0.00           C  
ATOM   1306  NZ  LYS   164      67.856  57.557  26.459  1.00  0.00           N  
ATOM   1307  N   PRO   165      72.286  53.158  26.233  1.00  0.00           N  
ATOM   1308  CA  PRO   165      71.575  51.899  26.210  1.00  0.00           C  
ATOM   1309  CB  PRO   165      71.419  51.518  24.739  1.00  0.00           C  
ATOM   1310  C   PRO   165      72.251  50.794  26.965  1.00  0.00           C  
ATOM   1311  O   PRO   165      73.453  50.883  27.211  1.00  0.00           O  
ATOM   1312  CD  PRO   165      72.437  53.703  24.892  1.00  0.00           C  
ATOM   1313  CG  PRO   165      71.537  52.849  23.989  1.00  0.00           C  
ATOM   1314  N   PHE   166      71.488  49.740  27.338  1.00  0.00           N  
ATOM   1315  CA  PHE   166      72.077  48.599  27.979  1.00  0.00           C  
ATOM   1316  CB  PHE   166      71.333  48.167  29.251  1.00  0.00           C  
ATOM   1317  C   PHE   166      71.930  47.455  27.023  1.00  0.00           C  
ATOM   1318  O   PHE   166      71.166  46.522  27.278  1.00  0.00           O  
ATOM   1319  CG  PHE   166      71.296  49.335  30.170  1.00  0.00           C  
ATOM   1320  CD1 PHE   166      72.357  49.629  30.993  1.00  0.00           C  
ATOM   1321  CD2 PHE   166      70.181  50.140  30.200  1.00  0.00           C  
ATOM   1322  CE1 PHE   166      72.300  50.716  31.834  1.00  0.00           C  
ATOM   1323  CE2 PHE   166      70.118  51.227  31.039  1.00  0.00           C  
ATOM   1324  CZ  PHE   166      71.181  51.517  31.859  1.00  0.00           C  
ATOM   1325  N   GLY   167      72.695  47.480  25.915  1.00  0.00           N  
ATOM   1326  CA  GLY   167      72.638  46.421  24.947  1.00  0.00           C  
ATOM   1327  C   GLY   167      71.598  46.750  23.926  1.00  0.00           C  
ATOM   1328  O   GLY   167      70.890  47.747  24.045  1.00  0.00           O  
ATOM   1329  N   THR   168      71.515  45.916  22.867  1.00  0.00           N  
ATOM   1330  CA  THR   168      70.522  46.100  21.848  1.00  0.00           C  
ATOM   1331  CB  THR   168      71.103  46.426  20.504  1.00  0.00           C  
ATOM   1332  C   THR   168      69.765  44.811  21.696  1.00  0.00           C  
ATOM   1333  O   THR   168      68.876  44.701  20.852  1.00  0.00           O  
ATOM   1334  OG1 THR   168      71.942  45.369  20.063  1.00  0.00           O  
ATOM   1335  CG2 THR   168      71.902  47.736  20.616  1.00  0.00           C  
ATOM   1336  N   SER   169      70.089  43.799  22.525  1.00  0.00           N  
ATOM   1337  CA  SER   169      69.425  42.527  22.446  1.00  0.00           C  
ATOM   1338  CB  SER   169      69.975  41.637  21.318  1.00  0.00           C  
ATOM   1339  C   SER   169      69.667  41.820  23.749  1.00  0.00           C  
ATOM   1340  O   SER   169      70.382  42.320  24.613  1.00  0.00           O  
ATOM   1341  OG  SER   169      69.288  40.397  21.286  1.00  0.00           O  
ATOM   1342  N   TYR   170      69.050  40.636  23.935  1.00  0.00           N  
ATOM   1343  CA  TYR   170      69.217  39.882  25.148  1.00  0.00           C  
ATOM   1344  CB  TYR   170      68.346  38.610  25.177  1.00  0.00           C  
ATOM   1345  C   TYR   170      70.645  39.456  25.271  1.00  0.00           C  
ATOM   1346  O   TYR   170      71.226  39.529  26.352  1.00  0.00           O  
ATOM   1347  CG  TYR   170      68.655  37.843  26.421  1.00  0.00           C  
ATOM   1348  CD1 TYR   170      68.114  38.208  27.633  1.00  0.00           C  
ATOM   1349  CD2 TYR   170      69.482  36.744  26.372  1.00  0.00           C  
ATOM   1350  CE1 TYR   170      68.401  37.496  28.775  1.00  0.00           C  
ATOM   1351  CE2 TYR   170      69.773  36.028  27.509  1.00  0.00           C  
ATOM   1352  CZ  TYR   170      69.232  36.404  28.715  1.00  0.00           C  
ATOM   1353  OH  TYR   170      69.529  35.671  29.883  1.00  0.00           O  
ATOM   1354  N   LYS   171      71.245  38.987  24.160  1.00  0.00           N  
ATOM   1355  CA  LYS   171      72.592  38.488  24.185  1.00  0.00           C  
ATOM   1356  CB  LYS   171      73.018  37.904  22.828  1.00  0.00           C  
ATOM   1357  C   LYS   171      73.562  39.578  24.532  1.00  0.00           C  
ATOM   1358  O   LYS   171      74.416  39.398  25.399  1.00  0.00           O  
ATOM   1359  CG  LYS   171      74.405  37.259  22.840  1.00  0.00           C  
ATOM   1360  CD  LYS   171      74.683  36.394  21.609  1.00  0.00           C  
ATOM   1361  CE  LYS   171      76.069  35.745  21.614  1.00  0.00           C  
ATOM   1362  NZ  LYS   171      76.249  34.929  20.393  1.00  0.00           N  
ATOM   1363  N   THR   172      73.451  40.748  23.872  1.00  0.00           N  
ATOM   1364  CA  THR   172      74.388  41.818  24.091  1.00  0.00           C  
ATOM   1365  CB  THR   172      74.198  42.974  23.148  1.00  0.00           C  
ATOM   1366  C   THR   172      74.253  42.333  25.490  1.00  0.00           C  
ATOM   1367  O   THR   172      75.246  42.659  26.138  1.00  0.00           O  
ATOM   1368  OG1 THR   172      72.917  43.558  23.324  1.00  0.00           O  
ATOM   1369  CG2 THR   172      74.356  42.464  21.705  1.00  0.00           C  
ATOM   1370  N   ALA   173      73.006  42.445  25.982  1.00  0.00           N  
ATOM   1371  CA  ALA   173      72.750  42.943  27.303  1.00  0.00           C  
ATOM   1372  CB  ALA   173      71.248  43.070  27.602  1.00  0.00           C  
ATOM   1373  C   ALA   173      73.326  41.996  28.301  1.00  0.00           C  
ATOM   1374  O   ALA   173      73.899  42.409  29.306  1.00  0.00           O  
ATOM   1375  N   LEU   174      73.188  40.687  28.031  1.00  0.00           N  
ATOM   1376  CA  LEU   174      73.640  39.668  28.931  1.00  0.00           C  
ATOM   1377  CB  LEU   174      73.328  38.257  28.396  1.00  0.00           C  
ATOM   1378  C   LEU   174      75.123  39.806  29.077  1.00  0.00           C  
ATOM   1379  O   LEU   174      75.665  39.631  30.167  1.00  0.00           O  
ATOM   1380  CG  LEU   174      73.782  37.108  29.312  1.00  0.00           C  
ATOM   1381  CD1 LEU   174      73.038  37.140  30.656  1.00  0.00           C  
ATOM   1382  CD2 LEU   174      73.656  35.751  28.601  1.00  0.00           C  
ATOM   1383  N   GLU   175      75.818  40.116  27.968  1.00  0.00           N  
ATOM   1384  CA  GLU   175      77.246  40.243  27.994  1.00  0.00           C  
ATOM   1385  CB  GLU   175      77.838  40.500  26.597  1.00  0.00           C  
ATOM   1386  C   GLU   175      77.649  41.393  28.870  1.00  0.00           C  
ATOM   1387  O   GLU   175      78.524  41.246  29.722  1.00  0.00           O  
ATOM   1388  CG  GLU   175      77.710  39.303  25.652  1.00  0.00           C  
ATOM   1389  CD  GLU   175      78.254  39.710  24.290  1.00  0.00           C  
ATOM   1390  OE1 GLU   175      78.559  40.920  24.112  1.00  0.00           O  
ATOM   1391  OE2 GLU   175      78.368  38.817  23.408  1.00  0.00           O  
ATOM   1392  N   LEU   176      77.006  42.567  28.706  1.00  0.00           N  
ATOM   1393  CA  LEU   176      77.378  43.721  29.480  1.00  0.00           C  
ATOM   1394  CB  LEU   176      76.550  44.982  29.181  1.00  0.00           C  
ATOM   1395  C   LEU   176      77.131  43.467  30.925  1.00  0.00           C  
ATOM   1396  O   LEU   176      77.966  43.787  31.767  1.00  0.00           O  
ATOM   1397  CG  LEU   176      76.931  45.747  27.911  1.00  0.00           C  
ATOM   1398  CD1 LEU   176      76.034  46.977  27.733  1.00  0.00           C  
ATOM   1399  CD2 LEU   176      78.411  46.143  27.934  1.00  0.00           C  
ATOM   1400  N   ASN   177      75.967  42.880  31.246  1.00  0.00           N  
ATOM   1401  CA  ASN   177      75.590  42.696  32.616  1.00  0.00           C  
ATOM   1402  CB  ASN   177      74.194  42.071  32.787  1.00  0.00           C  
ATOM   1403  C   ASN   177      76.558  41.792  33.304  1.00  0.00           C  
ATOM   1404  O   ASN   177      76.931  42.039  34.449  1.00  0.00           O  
ATOM   1405  CG  ASN   177      73.154  43.143  32.500  1.00  0.00           C  
ATOM   1406  OD1 ASN   177      73.351  44.314  32.820  1.00  0.00           O  
ATOM   1407  ND2 ASN   177      72.012  42.735  31.885  1.00  0.00           N  
ATOM   1408  N   ASP   178      76.985  40.713  32.626  1.00  0.00           N  
ATOM   1409  CA  ASP   178      77.864  39.759  33.236  1.00  0.00           C  
ATOM   1410  CB  ASP   178      78.143  38.547  32.332  1.00  0.00           C  
ATOM   1411  C   ASP   178      79.173  40.403  33.548  1.00  0.00           C  
ATOM   1412  O   ASP   178      79.750  40.156  34.605  1.00  0.00           O  
ATOM   1413  CG  ASP   178      76.864  37.727  32.255  1.00  0.00           C  
ATOM   1414  OD1 ASP   178      75.934  38.010  33.057  1.00  0.00           O  
ATOM   1415  OD2 ASP   178      76.800  36.807  31.397  1.00  0.00           O  
ATOM   1416  N   SER   179      79.679  41.250  32.633  1.00  0.00           N  
ATOM   1417  CA  SER   179      80.961  41.858  32.834  1.00  0.00           C  
ATOM   1418  CB  SER   179      81.370  42.783  31.673  1.00  0.00           C  
ATOM   1419  C   SER   179      80.911  42.704  34.065  1.00  0.00           C  
ATOM   1420  O   SER   179      81.783  42.619  34.928  1.00  0.00           O  
ATOM   1421  OG  SER   179      81.476  42.042  30.467  1.00  0.00           O  
ATOM   1422  N   LEU   180      79.871  43.547  34.165  1.00  0.00           N  
ATOM   1423  CA  LEU   180      79.720  44.476  35.244  1.00  0.00           C  
ATOM   1424  CB  LEU   180      78.586  45.460  34.948  1.00  0.00           C  
ATOM   1425  C   LEU   180      79.458  43.735  36.528  1.00  0.00           C  
ATOM   1426  O   LEU   180      79.947  44.118  37.590  1.00  0.00           O  
ATOM   1427  CG  LEU   180      78.552  46.663  35.889  1.00  0.00           C  
ATOM   1428  CD1 LEU   180      79.899  47.397  35.899  1.00  0.00           C  
ATOM   1429  CD2 LEU   180      77.426  47.609  35.471  1.00  0.00           C  
ATOM   1430  N   HIS   181      78.688  42.635  36.458  1.00  0.00           N  
ATOM   1431  CA  HIS   181      78.307  41.868  37.614  1.00  0.00           C  
ATOM   1432  CB  HIS   181      77.321  40.736  37.281  1.00  0.00           C  
ATOM   1433  C   HIS   181      79.513  41.255  38.258  1.00  0.00           C  
ATOM   1434  O   HIS   181      79.538  41.060  39.472  1.00  0.00           O  
ATOM   1435  ND1 HIS   181      75.779  40.562  39.293  1.00  0.00           N  
ATOM   1436  CG  HIS   181      76.787  40.053  38.506  1.00  0.00           C  
ATOM   1437  NE2 HIS   181      76.387  38.630  40.211  1.00  0.00           N  
ATOM   1438  CD2 HIS   181      77.147  38.873  39.080  1.00  0.00           C  
ATOM   1439  CE1 HIS   181      75.579  39.672  40.298  1.00  0.00           C  
ATOM   1440  N   SER   182      80.539  40.887  37.469  1.00  0.00           N  
ATOM   1441  CA  SER   182      81.685  40.270  38.071  1.00  0.00           C  
ATOM   1442  CB  SER   182      82.766  39.878  37.044  1.00  0.00           C  
ATOM   1443  C   SER   182      82.307  41.231  39.038  1.00  0.00           C  
ATOM   1444  O   SER   182      82.654  40.862  40.158  1.00  0.00           O  
ATOM   1445  OG  SER   182      83.321  41.035  36.435  1.00  0.00           O  
ATOM   1446  N   LYS   183      82.501  42.485  38.597  1.00  0.00           N  
ATOM   1447  CA  LYS   183      83.130  43.532  39.352  1.00  0.00           C  
ATOM   1448  CB  LYS   183      83.493  44.692  38.422  1.00  0.00           C  
ATOM   1449  C   LYS   183      82.268  44.065  40.462  1.00  0.00           C  
ATOM   1450  O   LYS   183      82.735  44.222  41.589  1.00  0.00           O  
ATOM   1451  CG  LYS   183      84.392  44.194  37.295  1.00  0.00           C  
ATOM   1452  CD  LYS   183      84.384  45.078  36.057  1.00  0.00           C  
ATOM   1453  CE  LYS   183      85.101  44.420  34.880  1.00  0.00           C  
ATOM   1454  NZ  LYS   183      84.509  43.094  34.607  1.00  0.00           N  
ATOM   1455  N   PHE   184      80.976  44.340  40.188  1.00  0.00           N  
ATOM   1456  CA  PHE   184      80.177  45.010  41.179  1.00  0.00           C  
ATOM   1457  CB  PHE   184      79.574  46.327  40.667  1.00  0.00           C  
ATOM   1458  C   PHE   184      79.010  44.163  41.564  1.00  0.00           C  
ATOM   1459  O   PHE   184      78.594  43.272  40.825  1.00  0.00           O  
ATOM   1460  CG  PHE   184      80.695  47.227  40.283  1.00  0.00           C  
ATOM   1461  CD1 PHE   184      81.286  47.108  39.047  1.00  0.00           C  
ATOM   1462  CD2 PHE   184      81.151  48.190  41.151  1.00  0.00           C  
ATOM   1463  CE1 PHE   184      82.321  47.934  38.682  1.00  0.00           C  
ATOM   1464  CE2 PHE   184      82.186  49.019  40.791  1.00  0.00           C  
ATOM   1465  CZ  PHE   184      82.774  48.893  39.555  1.00  0.00           C  
ATOM   1466  N   SER   185      78.475  44.426  42.774  1.00  0.00           N  
ATOM   1467  CA  SER   185      77.305  43.754  43.254  1.00  0.00           C  
ATOM   1468  CB  SER   185      77.176  43.788  44.786  1.00  0.00           C  
ATOM   1469  C   SER   185      76.140  44.493  42.686  1.00  0.00           C  
ATOM   1470  O   SER   185      76.261  45.656  42.311  1.00  0.00           O  
ATOM   1471  OG  SER   185      75.997  43.112  45.194  1.00  0.00           O  
ATOM   1472  N   GLU   186      74.966  43.841  42.641  1.00  0.00           N  
ATOM   1473  CA  GLU   186      73.799  44.419  42.042  1.00  0.00           C  
ATOM   1474  CB  GLU   186      72.595  43.465  42.071  1.00  0.00           C  
ATOM   1475  C   GLU   186      73.429  45.659  42.789  1.00  0.00           C  
ATOM   1476  O   GLU   186      72.970  46.635  42.199  1.00  0.00           O  
ATOM   1477  CG  GLU   186      71.337  44.058  41.439  1.00  0.00           C  
ATOM   1478  CD  GLU   186      71.572  44.222  39.947  1.00  0.00           C  
ATOM   1479  OE1 GLU   186      72.633  43.764  39.446  1.00  0.00           O  
ATOM   1480  OE2 GLU   186      70.681  44.817  39.286  1.00  0.00           O  
ATOM   1481  N   GLU   187      73.647  45.657  44.112  1.00  0.00           N  
ATOM   1482  CA  GLU   187      73.273  46.745  44.965  1.00  0.00           C  
ATOM   1483  CB  GLU   187      73.644  46.468  46.428  1.00  0.00           C  
ATOM   1484  C   GLU   187      73.989  47.995  44.541  1.00  0.00           C  
ATOM   1485  O   GLU   187      73.478  49.098  44.720  1.00  0.00           O  
ATOM   1486  CG  GLU   187      73.212  47.566  47.392  1.00  0.00           C  
ATOM   1487  CD  GLU   187      73.654  47.133  48.779  1.00  0.00           C  
ATOM   1488  OE1 GLU   187      74.357  46.092  48.878  1.00  0.00           O  
ATOM   1489  OE2 GLU   187      73.296  47.838  49.760  1.00  0.00           O  
ATOM   1490  N   ASP   188      75.226  47.853  44.039  1.00  0.00           N  
ATOM   1491  CA  ASP   188      76.064  48.932  43.592  1.00  0.00           C  
ATOM   1492  CB  ASP   188      77.525  48.488  43.440  1.00  0.00           C  
ATOM   1493  C   ASP   188      75.625  49.523  42.280  1.00  0.00           C  
ATOM   1494  O   ASP   188      75.935  50.679  41.995  1.00  0.00           O  
ATOM   1495  CG  ASP   188      78.013  48.158  44.841  1.00  0.00           C  
ATOM   1496  OD1 ASP   188      77.455  48.742  45.808  1.00  0.00           O  
ATOM   1497  OD2 ASP   188      78.939  47.312  44.966  1.00  0.00           O  
ATOM   1498  N   LEU   189      74.941  48.746  41.417  1.00  0.00           N  
ATOM   1499  CA  LEU   189      74.617  49.238  40.101  1.00  0.00           C  
ATOM   1500  CB  LEU   189      74.478  48.141  39.037  1.00  0.00           C  
ATOM   1501  C   LEU   189      73.311  49.966  40.080  1.00  0.00           C  
ATOM   1502  O   LEU   189      72.292  49.464  40.553  1.00  0.00           O  
ATOM   1503  CG  LEU   189      75.792  47.458  38.639  1.00  0.00           C  
ATOM   1504  CD1 LEU   189      76.436  46.712  39.801  1.00  0.00           C  
ATOM   1505  CD2 LEU   189      75.563  46.520  37.459  1.00  0.00           C  
ATOM   1506  N   TYR   190      73.323  51.188  39.503  1.00  0.00           N  
ATOM   1507  CA  TYR   190      72.120  51.954  39.358  1.00  0.00           C  
ATOM   1508  CB  TYR   190      72.182  53.312  40.077  1.00  0.00           C  
ATOM   1509  C   TYR   190      71.925  52.213  37.895  1.00  0.00           C  
ATOM   1510  O   TYR   190      72.587  53.069  37.309  1.00  0.00           O  
ATOM   1511  CG  TYR   190      72.212  53.010  41.535  1.00  0.00           C  
ATOM   1512  CD1 TYR   190      73.378  52.611  42.144  1.00  0.00           C  
ATOM   1513  CD2 TYR   190      71.070  53.128  42.292  1.00  0.00           C  
ATOM   1514  CE1 TYR   190      73.403  52.329  43.489  1.00  0.00           C  
ATOM   1515  CE2 TYR   190      71.088  52.847  43.638  1.00  0.00           C  
ATOM   1516  CZ  TYR   190      72.257  52.447  44.237  1.00  0.00           C  
ATOM   1517  OH  TYR   190      72.280  52.157  45.617  1.00  0.00           O  
ATOM   1518  N   ARG   191      70.975  51.492  37.269  1.00  0.00           N  
ATOM   1519  CA  ARG   191      70.759  51.670  35.866  1.00  0.00           C  
ATOM   1520  CB  ARG   191      70.410  50.366  35.131  1.00  0.00           C  
ATOM   1521  C   ARG   191      69.660  52.661  35.701  1.00  0.00           C  
ATOM   1522  O   ARG   191      68.565  52.503  36.240  1.00  0.00           O  
ATOM   1523  CG  ARG   191      71.641  49.465  34.992  1.00  0.00           C  
ATOM   1524  CD  ARG   191      71.412  48.166  34.220  1.00  0.00           C  
ATOM   1525  NE  ARG   191      70.805  47.180  35.152  1.00  0.00           N  
ATOM   1526  CZ  ARG   191      71.607  46.446  35.977  1.00  0.00           C  
ATOM   1527  NH1 ARG   191      72.945  46.700  36.046  1.00  0.00           N  
ATOM   1528  NH2 ARG   191      71.073  45.445  36.731  1.00  0.00           N  
ATOM   1529  N   ILE   192      69.946  53.730  34.936  1.00  0.00           N  
ATOM   1530  CA  ILE   192      69.003  54.791  34.785  1.00  0.00           C  
ATOM   1531  CB  ILE   192      69.606  56.168  34.727  1.00  0.00           C  
ATOM   1532  C   ILE   192      68.037  54.596  33.672  1.00  0.00           C  
ATOM   1533  O   ILE   192      68.361  54.146  32.575  1.00  0.00           O  
ATOM   1534  CG2 ILE   192      69.872  56.686  36.136  1.00  0.00           C  
ATOM   1535  CG1 ILE   192      70.802  56.213  33.790  1.00  0.00           C  
ATOM   1536  CD1 ILE   192      71.391  57.614  33.747  1.00  0.00           C  
ATOM   1537  N   ASP   193      66.768  54.876  34.022  1.00  0.00           N  
ATOM   1538  CA  ASP   193      65.635  54.915  33.148  1.00  0.00           C  
ATOM   1539  CB  ASP   193      64.724  53.682  33.279  1.00  0.00           C  
ATOM   1540  C   ASP   193      64.882  56.111  33.652  1.00  0.00           C  
ATOM   1541  O   ASP   193      64.156  56.025  34.641  1.00  0.00           O  
ATOM   1542  CG  ASP   193      63.684  53.718  32.167  1.00  0.00           C  
ATOM   1543  OD1 ASP   193      63.317  54.841  31.729  1.00  0.00           O  
ATOM   1544  OD2 ASP   193      63.246  52.618  31.739  1.00  0.00           O  
ATOM   1545  N   HIS   194      65.009  57.256  32.957  1.00  0.00           N  
ATOM   1546  CA  HIS   194      64.504  58.511  33.445  1.00  0.00           C  
ATOM   1547  CB  HIS   194      64.976  59.741  32.642  1.00  0.00           C  
ATOM   1548  C   HIS   194      63.011  58.520  33.625  1.00  0.00           C  
ATOM   1549  O   HIS   194      62.500  59.289  34.437  1.00  0.00           O  
ATOM   1550  ND1 HIS   194      65.204  59.000  30.223  1.00  0.00           N  
ATOM   1551  CG  HIS   194      64.600  59.763  31.196  1.00  0.00           C  
ATOM   1552  NE2 HIS   194      63.676  60.247  29.198  1.00  0.00           N  
ATOM   1553  CD2 HIS   194      63.669  60.518  30.553  1.00  0.00           C  
ATOM   1554  CE1 HIS   194      64.614  59.329  29.047  1.00  0.00           C  
ATOM   1555  N   TYR   195      62.253  57.689  32.888  1.00  0.00           N  
ATOM   1556  CA  TYR   195      60.822  57.680  33.068  1.00  0.00           C  
ATOM   1557  CB  TYR   195      60.067  56.757  32.088  1.00  0.00           C  
ATOM   1558  C   TYR   195      60.475  57.326  34.496  1.00  0.00           C  
ATOM   1559  O   TYR   195      59.494  57.839  35.035  1.00  0.00           O  
ATOM   1560  CG  TYR   195      59.771  57.537  30.843  1.00  0.00           C  
ATOM   1561  CD1 TYR   195      60.757  57.941  29.971  1.00  0.00           C  
ATOM   1562  CD2 TYR   195      58.465  57.853  30.538  1.00  0.00           C  
ATOM   1563  CE1 TYR   195      60.440  58.657  28.835  1.00  0.00           C  
ATOM   1564  CE2 TYR   195      58.142  58.566  29.405  1.00  0.00           C  
ATOM   1565  CZ  TYR   195      59.132  58.974  28.546  1.00  0.00           C  
ATOM   1566  OH  TYR   195      58.807  59.707  27.382  1.00  0.00           O  
ATOM   1567  N   LEU   196      61.255  56.446  35.161  1.00  0.00           N  
ATOM   1568  CA  LEU   196      60.964  56.094  36.531  1.00  0.00           C  
ATOM   1569  CB  LEU   196      61.891  55.060  37.196  1.00  0.00           C  
ATOM   1570  C   LEU   196      61.044  57.322  37.383  1.00  0.00           C  
ATOM   1571  O   LEU   196      60.509  57.352  38.487  1.00  0.00           O  
ATOM   1572  CG  LEU   196      61.682  53.607  36.744  1.00  0.00           C  
ATOM   1573  CD1 LEU   196      62.374  53.308  35.413  1.00  0.00           C  
ATOM   1574  CD2 LEU   196      62.043  52.627  37.868  1.00  0.00           C  
ATOM   1575  N   ALA   197      61.842  58.307  36.951  1.00  0.00           N  
ATOM   1576  CA  ALA   197      62.017  59.581  37.595  1.00  0.00           C  
ATOM   1577  CB  ALA   197      63.249  60.342  37.087  1.00  0.00           C  
ATOM   1578  C   ALA   197      60.822  60.486  37.479  1.00  0.00           C  
ATOM   1579  O   ALA   197      60.672  61.401  38.289  1.00  0.00           O  
ATOM   1580  N   LYS   198      59.993  60.331  36.426  1.00  0.00           N  
ATOM   1581  CA  LYS   198      58.917  61.264  36.208  1.00  0.00           C  
ATOM   1582  CB  LYS   198      58.178  61.080  34.870  1.00  0.00           C  
ATOM   1583  C   LYS   198      57.912  61.215  37.312  1.00  0.00           C  
ATOM   1584  O   LYS   198      57.512  60.154  37.794  1.00  0.00           O  
ATOM   1585  CG  LYS   198      59.015  61.501  33.661  1.00  0.00           C  
ATOM   1586  CD  LYS   198      58.399  61.111  32.317  1.00  0.00           C  
ATOM   1587  CE  LYS   198      59.236  61.532  31.108  1.00  0.00           C  
ATOM   1588  NZ  LYS   198      59.266  63.005  30.985  1.00  0.00           N  
ATOM   1589  N   GLU   199      57.434  62.417  37.715  1.00  0.00           N  
ATOM   1590  CA  GLU   199      56.345  62.495  38.640  1.00  0.00           C  
ATOM   1591  CB  GLU   199      55.815  63.917  38.914  1.00  0.00           C  
ATOM   1592  C   GLU   199      55.275  61.822  37.880  1.00  0.00           C  
ATOM   1593  O   GLU   199      55.349  61.756  36.666  1.00  0.00           O  
ATOM   1594  CG  GLU   199      56.585  64.736  39.949  1.00  0.00           C  
ATOM   1595  CD  GLU   199      55.877  64.589  41.290  1.00  0.00           C  
ATOM   1596  OE1 GLU   199      54.618  64.636  41.310  1.00  0.00           O  
ATOM   1597  OE2 GLU   199      56.588  64.441  42.318  1.00  0.00           O  
ATOM   1598  N   THR   200      54.300  61.242  38.574  1.00  0.00           N  
ATOM   1599  CA  THR   200      53.203  60.507  38.026  1.00  0.00           C  
ATOM   1600  CB  THR   200      52.624  60.854  36.660  1.00  0.00           C  
ATOM   1601  C   THR   200      53.609  59.075  38.049  1.00  0.00           C  
ATOM   1602  O   THR   200      52.921  58.236  38.622  1.00  0.00           O  
ATOM   1603  OG1 THR   200      53.448  60.458  35.574  1.00  0.00           O  
ATOM   1604  CG2 THR   200      52.328  62.361  36.617  1.00  0.00           C  
ATOM   1605  N   VAL   201      54.759  58.751  37.432  1.00  0.00           N  
ATOM   1606  CA  VAL   201      55.198  57.386  37.399  1.00  0.00           C  
ATOM   1607  CB  VAL   201      56.459  57.206  36.599  1.00  0.00           C  
ATOM   1608  C   VAL   201      55.433  56.912  38.799  1.00  0.00           C  
ATOM   1609  O   VAL   201      55.066  55.793  39.148  1.00  0.00           O  
ATOM   1610  CG1 VAL   201      56.909  55.739  36.703  1.00  0.00           C  
ATOM   1611  CG2 VAL   201      56.184  57.663  35.154  1.00  0.00           C  
ATOM   1612  N   MET   202      56.062  57.748  39.641  1.00  0.00           N  
ATOM   1613  CA  MET   202      56.347  57.366  40.995  1.00  0.00           C  
ATOM   1614  CB  MET   202      57.351  58.302  41.700  1.00  0.00           C  
ATOM   1615  C   MET   202      55.091  57.251  41.803  1.00  0.00           C  
ATOM   1616  O   MET   202      55.005  56.409  42.695  1.00  0.00           O  
ATOM   1617  CG  MET   202      56.922  59.761  41.821  1.00  0.00           C  
ATOM   1618  SD  MET   202      58.171  60.827  42.603  1.00  0.00           S  
ATOM   1619  CE  MET   202      57.865  60.252  44.297  1.00  0.00           C  
ATOM   1620  N   ASN   203      54.082  58.095  41.518  1.00  0.00           N  
ATOM   1621  CA  ASN   203      52.876  58.131  42.297  1.00  0.00           C  
ATOM   1622  CB  ASN   203      52.022  59.412  42.140  1.00  0.00           C  
ATOM   1623  C   ASN   203      52.042  56.897  42.111  1.00  0.00           C  
ATOM   1624  O   ASN   203      51.167  56.614  42.927  1.00  0.00           O  
ATOM   1625  CG  ASN   203      51.416  59.557  40.758  1.00  0.00           C  
ATOM   1626  OD1 ASN   203      50.940  58.593  40.165  1.00  0.00           O  
ATOM   1627  ND2 ASN   203      51.409  60.814  40.240  1.00  0.00           N  
ATOM   1628  N   ILE   204      52.284  56.111  41.046  1.00  0.00           N  
ATOM   1629  CA  ILE   204      51.449  54.974  40.763  1.00  0.00           C  
ATOM   1630  CB  ILE   204      51.938  54.151  39.610  1.00  0.00           C  
ATOM   1631  C   ILE   204      51.386  54.057  41.948  1.00  0.00           C  
ATOM   1632  O   ILE   204      50.328  53.519  42.271  1.00  0.00           O  
ATOM   1633  CG2 ILE   204      51.145  52.836  39.603  1.00  0.00           C  
ATOM   1634  CG1 ILE   204      51.843  54.943  38.298  1.00  0.00           C  
ATOM   1635  CD1 ILE   204      52.597  54.287  37.144  1.00  0.00           C  
ATOM   1636  N   PHE   205      52.516  53.847  42.633  1.00  0.00           N  
ATOM   1637  CA  PHE   205      52.560  52.935  43.741  1.00  0.00           C  
ATOM   1638  CB  PHE   205      53.992  52.871  44.318  1.00  0.00           C  
ATOM   1639  C   PHE   205      51.624  53.393  44.822  1.00  0.00           C  
ATOM   1640  O   PHE   205      50.851  52.604  45.365  1.00  0.00           O  
ATOM   1641  CG  PHE   205      54.081  51.925  45.467  1.00  0.00           C  
ATOM   1642  CD1 PHE   205      54.129  50.568  45.251  1.00  0.00           C  
ATOM   1643  CD2 PHE   205      54.154  52.393  46.760  1.00  0.00           C  
ATOM   1644  CE1 PHE   205      54.223  49.692  46.308  1.00  0.00           C  
ATOM   1645  CE2 PHE   205      54.248  51.523  47.821  1.00  0.00           C  
ATOM   1646  CZ  PHE   205      54.281  50.168  47.597  1.00  0.00           C  
ATOM   1647  N   THR   206      51.659  54.692  45.163  1.00  0.00           N  
ATOM   1648  CA  THR   206      50.834  55.181  46.232  1.00  0.00           C  
ATOM   1649  CB  THR   206      51.130  56.611  46.596  1.00  0.00           C  
ATOM   1650  C   THR   206      49.395  55.072  45.847  1.00  0.00           C  
ATOM   1651  O   THR   206      48.540  54.689  46.643  1.00  0.00           O  
ATOM   1652  OG1 THR   206      50.451  56.951  47.794  1.00  0.00           O  
ATOM   1653  CG2 THR   206      50.693  57.550  45.460  1.00  0.00           C  
ATOM   1654  N   PHE   207      49.109  55.381  44.579  1.00  0.00           N  
ATOM   1655  CA  PHE   207      47.785  55.429  44.041  1.00  0.00           C  
ATOM   1656  CB  PHE   207      47.915  55.625  42.512  1.00  0.00           C  
ATOM   1657  C   PHE   207      47.116  54.112  44.259  1.00  0.00           C  
ATOM   1658  O   PHE   207      46.057  54.023  44.880  1.00  0.00           O  
ATOM   1659  CG  PHE   207      46.634  55.572  41.751  1.00  0.00           C  
ATOM   1660  CD1 PHE   207      45.990  54.374  41.545  1.00  0.00           C  
ATOM   1661  CD2 PHE   207      46.084  56.714  41.222  1.00  0.00           C  
ATOM   1662  CE1 PHE   207      44.814  54.312  40.836  1.00  0.00           C  
ATOM   1663  CE2 PHE   207      44.906  56.658  40.515  1.00  0.00           C  
ATOM   1664  CZ  PHE   207      44.268  55.459  40.318  1.00  0.00           C  
ATOM   1665  N   ARG   208      47.744  53.047  43.749  1.00  0.00           N  
ATOM   1666  CA  ARG   208      47.147  51.748  43.759  1.00  0.00           C  
ATOM   1667  CB  ARG   208      47.944  50.787  42.868  1.00  0.00           C  
ATOM   1668  C   ARG   208      47.044  51.157  45.128  1.00  0.00           C  
ATOM   1669  O   ARG   208      45.993  50.658  45.520  1.00  0.00           O  
ATOM   1670  CG  ARG   208      47.135  49.590  42.385  1.00  0.00           C  
ATOM   1671  CD  ARG   208      47.836  48.808  41.274  1.00  0.00           C  
ATOM   1672  NE  ARG   208      48.708  47.802  41.930  1.00  0.00           N  
ATOM   1673  CZ  ARG   208      48.182  46.603  42.309  1.00  0.00           C  
ATOM   1674  NH1 ARG   208      46.874  46.315  42.043  1.00  0.00           N  
ATOM   1675  NH2 ARG   208      48.958  45.693  42.963  1.00  0.00           N  
ATOM   1676  N   TRP   209      48.160  51.169  45.871  1.00  0.00           N  
ATOM   1677  CA  TRP   209      48.255  50.538  47.154  1.00  0.00           C  
ATOM   1678  CB  TRP   209      49.708  50.186  47.496  1.00  0.00           C  
ATOM   1679  C   TRP   209      47.604  51.277  48.276  1.00  0.00           C  
ATOM   1680  O   TRP   209      47.057  50.656  49.185  1.00  0.00           O  
ATOM   1681  CG  TRP   209      50.132  48.989  46.684  1.00  0.00           C  
ATOM   1682  CD2 TRP   209      50.562  49.006  45.310  1.00  0.00           C  
ATOM   1683  CD1 TRP   209      50.114  47.682  47.063  1.00  0.00           C  
ATOM   1684  NE1 TRP   209      50.492  46.889  46.013  1.00  0.00           N  
ATOM   1685  CE2 TRP   209      50.773  47.684  44.928  1.00  0.00           C  
ATOM   1686  CE3 TRP   209      50.754  50.032  44.431  1.00  0.00           C  
ATOM   1687  CZ2 TRP   209      51.179  47.366  43.664  1.00  0.00           C  
ATOM   1688  CZ3 TRP   209      51.175  49.711  43.158  1.00  0.00           C  
ATOM   1689  CH2 TRP   209      51.383  48.402  42.780  1.00  0.00           C  
ATOM   1690  N   GLY   210      47.709  52.616  48.276  1.00  0.00           N  
ATOM   1691  CA  GLY   210      47.199  53.443  49.332  1.00  0.00           C  
ATOM   1692  C   GLY   210      45.704  53.460  49.381  1.00  0.00           C  
ATOM   1693  O   GLY   210      45.131  53.504  50.467  1.00  0.00           O  
ATOM   1694  N   ASN   211      45.025  53.444  48.215  1.00  0.00           N  
ATOM   1695  CA  ASN   211      43.608  53.673  48.238  1.00  0.00           C  
ATOM   1696  CB  ASN   211      43.175  54.727  47.210  1.00  0.00           C  
ATOM   1697  C   ASN   211      42.826  52.429  47.961  1.00  0.00           C  
ATOM   1698  O   ASN   211      43.126  51.655  47.053  1.00  0.00           O  
ATOM   1699  CG  ASN   211      43.869  56.027  47.587  1.00  0.00           C  
ATOM   1700  OD1 ASN   211      43.558  56.640  48.607  1.00  0.00           O  
ATOM   1701  ND2 ASN   211      44.853  56.451  46.749  1.00  0.00           N  
ATOM   1702  N   THR   212      41.781  52.224  48.787  1.00  0.00           N  
ATOM   1703  CA  THR   212      40.876  51.119  48.691  1.00  0.00           C  
ATOM   1704  CB  THR   212      39.983  50.976  49.889  1.00  0.00           C  
ATOM   1705  C   THR   212      39.997  51.269  47.491  1.00  0.00           C  
ATOM   1706  O   THR   212      39.627  50.280  46.877  1.00  0.00           O  
ATOM   1707  OG1 THR   212      39.190  52.141  50.054  1.00  0.00           O  
ATOM   1708  CG2 THR   212      40.855  50.737  51.133  1.00  0.00           C  
ATOM   1709  N   ILE   213      39.619  52.497  47.106  1.00  0.00           N  
ATOM   1710  CA  ILE   213      38.695  52.628  46.013  1.00  0.00           C  
ATOM   1711  CB  ILE   213      38.377  54.063  45.719  1.00  0.00           C  
ATOM   1712  C   ILE   213      39.307  52.022  44.791  1.00  0.00           C  
ATOM   1713  O   ILE   213      38.637  51.343  44.016  1.00  0.00           O  
ATOM   1714  CG2 ILE   213      37.459  54.112  44.488  1.00  0.00           C  
ATOM   1715  CG1 ILE   213      37.763  54.723  46.965  1.00  0.00           C  
ATOM   1716  CD1 ILE   213      37.663  56.244  46.870  1.00  0.00           C  
ATOM   1717  N   TRP   214      40.602  52.287  44.579  1.00  0.00           N  
ATOM   1718  CA  TRP   214      41.328  51.781  43.454  1.00  0.00           C  
ATOM   1719  CB  TRP   214      42.595  52.595  43.182  1.00  0.00           C  
ATOM   1720  C   TRP   214      41.644  50.326  43.554  1.00  0.00           C  
ATOM   1721  O   TRP   214      41.737  49.653  42.531  1.00  0.00           O  
ATOM   1722  CG  TRP   214      42.198  53.951  42.663  1.00  0.00           C  
ATOM   1723  CD2 TRP   214      42.911  55.166  42.913  1.00  0.00           C  
ATOM   1724  CD1 TRP   214      41.109  54.288  41.915  1.00  0.00           C  
ATOM   1725  NE1 TRP   214      41.107  55.638  41.671  1.00  0.00           N  
ATOM   1726  CE2 TRP   214      42.209  56.192  42.283  1.00  0.00           C  
ATOM   1727  CE3 TRP   214      44.063  55.402  43.597  1.00  0.00           C  
ATOM   1728  CZ2 TRP   214      42.659  57.479  42.324  1.00  0.00           C  
ATOM   1729  CZ3 TRP   214      44.495  56.704  43.664  1.00  0.00           C  
ATOM   1730  CH2 TRP   214      43.810  57.723  43.036  1.00  0.00           C  
ATOM   1731  N   GLU   215      41.860  49.790  44.767  1.00  0.00           N  
ATOM   1732  CA  GLU   215      42.269  48.410  44.786  1.00  0.00           C  
ATOM   1733  CB  GLU   215      42.641  47.883  46.176  1.00  0.00           C  
ATOM   1734  C   GLU   215      41.203  47.528  44.183  1.00  0.00           C  
ATOM   1735  O   GLU   215      41.526  46.760  43.281  1.00  0.00           O  
ATOM   1736  CG  GLU   215      43.873  48.541  46.789  1.00  0.00           C  
ATOM   1737  CD  GLU   215      44.121  47.872  48.131  1.00  0.00           C  
ATOM   1738  OE1 GLU   215      44.209  46.616  48.155  1.00  0.00           O  
ATOM   1739  OE2 GLU   215      44.223  48.605  49.150  1.00  0.00           O  
ATOM   1740  N   PRO   216      39.955  47.570  44.583  1.00  0.00           N  
ATOM   1741  CA  PRO   216      39.016  46.684  43.949  1.00  0.00           C  
ATOM   1742  CB  PRO   216      37.768  46.679  44.820  1.00  0.00           C  
ATOM   1743  C   PRO   216      38.744  46.917  42.487  1.00  0.00           C  
ATOM   1744  O   PRO   216      38.295  45.982  41.830  1.00  0.00           O  
ATOM   1745  CD  PRO   216      39.648  47.640  46.006  1.00  0.00           C  
ATOM   1746  CG  PRO   216      38.349  46.857  46.229  1.00  0.00           C  
ATOM   1747  N   LEU   217      38.946  48.141  41.979  1.00  0.00           N  
ATOM   1748  CA  LEU   217      38.720  48.492  40.602  1.00  0.00           C  
ATOM   1749  CB  LEU   217      38.700  50.013  40.386  1.00  0.00           C  
ATOM   1750  C   LEU   217      39.784  47.915  39.715  1.00  0.00           C  
ATOM   1751  O   LEU   217      39.564  47.727  38.518  1.00  0.00           O  
ATOM   1752  CG  LEU   217      37.555  50.713  41.143  1.00  0.00           C  
ATOM   1753  CD1 LEU   217      37.521  52.220  40.842  1.00  0.00           C  
ATOM   1754  CD2 LEU   217      36.207  50.023  40.881  1.00  0.00           C  
ATOM   1755  N   TRP   218      40.979  47.651  40.279  1.00  0.00           N  
ATOM   1756  CA  TRP   218      42.137  47.347  39.486  1.00  0.00           C  
ATOM   1757  CB  TRP   218      43.398  47.568  40.333  1.00  0.00           C  
ATOM   1758  C   TRP   218      42.127  45.911  39.041  1.00  0.00           C  
ATOM   1759  O   TRP   218      42.920  45.102  39.522  1.00  0.00           O  
ATOM   1760  CG  TRP   218      44.646  47.940  39.582  1.00  0.00           C  
ATOM   1761  CD2 TRP   218      44.991  49.316  39.376  1.00  0.00           C  
ATOM   1762  CD1 TRP   218      45.644  47.196  39.025  1.00  0.00           C  
ATOM   1763  NE1 TRP   218      46.595  48.032  38.481  1.00  0.00           N  
ATOM   1764  CE2 TRP   218      46.202  49.340  38.692  1.00  0.00           C  
ATOM   1765  CE3 TRP   218      44.346  50.466  39.736  1.00  0.00           C  
ATOM   1766  CZ2 TRP   218      46.792  50.526  38.354  1.00  0.00           C  
ATOM   1767  CZ3 TRP   218      44.937  51.661  39.392  1.00  0.00           C  
ATOM   1768  CH2 TRP   218      46.138  51.687  38.714  1.00  0.00           C  
ATOM   1769  N   ASN   219      41.256  45.575  38.064  1.00  0.00           N  
ATOM   1770  CA  ASN   219      41.177  44.239  37.541  1.00  0.00           C  
ATOM   1771  CB  ASN   219      40.596  43.223  38.545  1.00  0.00           C  
ATOM   1772  C   ASN   219      40.330  44.269  36.296  1.00  0.00           C  
ATOM   1773  O   ASN   219      39.733  45.289  35.957  1.00  0.00           O  
ATOM   1774  CG  ASN   219      39.211  43.686  38.978  1.00  0.00           C  
ATOM   1775  OD1 ASN   219      38.658  44.641  38.437  1.00  0.00           O  
ATOM   1776  ND2 ASN   219      38.637  43.001  40.001  1.00  0.00           N  
ATOM   1777  N   ARG   220      40.222  43.116  35.608  1.00  0.00           N  
ATOM   1778  CA  ARG   220      39.554  42.991  34.336  1.00  0.00           C  
ATOM   1779  CB  ARG   220      39.702  41.579  33.741  1.00  0.00           C  
ATOM   1780  C   ARG   220      38.091  43.349  34.390  1.00  0.00           C  
ATOM   1781  O   ARG   220      37.531  43.768  33.381  1.00  0.00           O  
ATOM   1782  CG  ARG   220      39.229  40.457  34.668  1.00  0.00           C  
ATOM   1783  CD  ARG   220      39.481  39.060  34.094  1.00  0.00           C  
ATOM   1784  NE  ARG   220      39.282  38.073  35.193  1.00  0.00           N  
ATOM   1785  CZ  ARG   220      38.914  36.791  34.904  1.00  0.00           C  
ATOM   1786  NH1 ARG   220      38.650  36.432  33.614  1.00  0.00           N  
ATOM   1787  NH2 ARG   220      38.807  35.869  35.904  1.00  0.00           N  
ATOM   1788  N   ASN   221      37.393  43.161  35.522  1.00  0.00           N  
ATOM   1789  CA  ASN   221      35.978  43.465  35.527  1.00  0.00           C  
ATOM   1790  CB  ASN   221      35.323  43.142  36.880  1.00  0.00           C  
ATOM   1791  C   ASN   221      35.724  44.924  35.249  1.00  0.00           C  
ATOM   1792  O   ASN   221      34.801  45.285  34.517  1.00  0.00           O  
ATOM   1793  CG  ASN   221      35.398  41.636  37.091  1.00  0.00           C  
ATOM   1794  OD1 ASN   221      35.503  40.867  36.136  1.00  0.00           O  
ATOM   1795  ND2 ASN   221      35.338  41.200  38.377  1.00  0.00           N  
ATOM   1796  N   TYR   222      36.479  45.806  35.919  1.00  0.00           N  
ATOM   1797  CA  TYR   222      36.361  47.231  35.771  1.00  0.00           C  
ATOM   1798  CB  TYR   222      36.818  47.974  37.033  1.00  0.00           C  
ATOM   1799  C   TYR   222      37.079  47.778  34.577  1.00  0.00           C  
ATOM   1800  O   TYR   222      36.641  48.788  34.029  1.00  0.00           O  
ATOM   1801  CG  TYR   222      35.874  47.510  38.087  1.00  0.00           C  
ATOM   1802  CD1 TYR   222      34.684  48.165  38.299  1.00  0.00           C  
ATOM   1803  CD2 TYR   222      36.167  46.400  38.845  1.00  0.00           C  
ATOM   1804  CE1 TYR   222      33.808  47.730  39.266  1.00  0.00           C  
ATOM   1805  CE2 TYR   222      35.296  45.961  39.814  1.00  0.00           C  
ATOM   1806  CZ  TYR   222      34.115  46.628  40.026  1.00  0.00           C  
ATOM   1807  OH  TYR   222      33.218  46.179  41.018  1.00  0.00           O  
ATOM   1808  N   ILE   223      38.210  47.158  34.165  1.00  0.00           N  
ATOM   1809  CA  ILE   223      39.066  47.714  33.139  1.00  0.00           C  
ATOM   1810  CB  ILE   223      40.507  47.660  33.551  1.00  0.00           C  
ATOM   1811  C   ILE   223      38.980  46.954  31.840  1.00  0.00           C  
ATOM   1812  O   ILE   223      38.946  45.731  31.812  1.00  0.00           O  
ATOM   1813  CG2 ILE   223      41.359  48.216  32.400  1.00  0.00           C  
ATOM   1814  CG1 ILE   223      40.711  48.397  34.885  1.00  0.00           C  
ATOM   1815  CD1 ILE   223      42.055  48.101  35.551  1.00  0.00           C  
ATOM   1816  N   SER   224      38.851  47.694  30.722  1.00  0.00           N  
ATOM   1817  CA  SER   224      38.730  47.227  29.384  1.00  0.00           C  
ATOM   1818  CB  SER   224      38.104  48.169  28.418  1.00  0.00           C  
ATOM   1819  C   SER   224      40.066  47.186  28.782  1.00  0.00           C  
ATOM   1820  O   SER   224      40.333  46.343  27.941  1.00  0.00           O  
ATOM   1821  OG  SER   224      38.735  49.423  28.627  1.00  0.00           O  
ATOM   1822  N   HIS   225      40.925  48.144  29.163  1.00  0.00           N  
ATOM   1823  CA  HIS   225      42.089  48.313  28.385  1.00  0.00           C  
ATOM   1824  CB  HIS   225      41.859  49.361  27.322  1.00  0.00           C  
ATOM   1825  C   HIS   225      43.087  48.985  29.239  1.00  0.00           C  
ATOM   1826  O   HIS   225      42.727  49.776  30.108  1.00  0.00           O  
ATOM   1827  ND1 HIS   225      43.448  51.160  26.623  1.00  0.00           N  
ATOM   1828  CG  HIS   225      42.475  50.710  27.468  1.00  0.00           C  
ATOM   1829  NE2 HIS   225      42.918  52.874  27.919  1.00  0.00           N  
ATOM   1830  CD2 HIS   225      42.178  51.763  28.261  1.00  0.00           C  
ATOM   1831  CE1 HIS   225      43.672  52.460  26.927  1.00  0.00           C  
ATOM   1832  N   VAL   226      44.371  48.691  28.988  1.00  0.00           N  
ATOM   1833  CA  VAL   226      45.407  49.395  29.670  1.00  0.00           C  
ATOM   1834  CB  VAL   226      46.234  48.534  30.578  1.00  0.00           C  
ATOM   1835  C   VAL   226      46.299  49.890  28.596  1.00  0.00           C  
ATOM   1836  O   VAL   226      46.754  49.124  27.747  1.00  0.00           O  
ATOM   1837  CG1 VAL   226      47.386  49.382  31.142  1.00  0.00           C  
ATOM   1838  CG2 VAL   226      45.314  47.946  31.659  1.00  0.00           C  
ATOM   1839  N   GLU   227      46.573  51.202  28.610  1.00  0.00           N  
ATOM   1840  CA  GLU   227      47.334  51.754  27.543  1.00  0.00           C  
ATOM   1841  CB  GLU   227      46.640  52.978  26.903  1.00  0.00           C  
ATOM   1842  C   GLU   227      48.595  52.249  28.161  1.00  0.00           C  
ATOM   1843  O   GLU   227      48.559  52.968  29.158  1.00  0.00           O  
ATOM   1844  CG  GLU   227      46.878  54.353  27.510  1.00  0.00           C  
ATOM   1845  CD  GLU   227      46.178  55.327  26.575  1.00  0.00           C  
ATOM   1846  OE1 GLU   227      44.918  55.321  26.576  1.00  0.00           O  
ATOM   1847  OE2 GLU   227      46.876  56.076  25.841  1.00  0.00           O  
ATOM   1848  N   ILE   228      49.744  51.827  27.603  1.00  0.00           N  
ATOM   1849  CA  ILE   228      51.018  52.338  28.018  1.00  0.00           C  
ATOM   1850  CB  ILE   228      52.036  51.308  28.400  1.00  0.00           C  
ATOM   1851  C   ILE   228      51.484  53.042  26.818  1.00  0.00           C  
ATOM   1852  O   ILE   228      51.678  52.455  25.752  1.00  0.00           O  
ATOM   1853  CG2 ILE   228      53.399  52.015  28.452  1.00  0.00           C  
ATOM   1854  CG1 ILE   228      51.649  50.642  29.732  1.00  0.00           C  
ATOM   1855  CD1 ILE   228      50.386  49.792  29.666  1.00  0.00           C  
ATOM   1856  N   THR   229      51.692  54.344  27.003  1.00  0.00           N  
ATOM   1857  CA  THR   229      51.772  55.182  25.865  1.00  0.00           C  
ATOM   1858  CB  THR   229      50.655  56.164  25.955  1.00  0.00           C  
ATOM   1859  C   THR   229      52.945  56.080  25.893  1.00  0.00           C  
ATOM   1860  O   THR   229      53.205  56.782  26.873  1.00  0.00           O  
ATOM   1861  OG1 THR   229      49.389  55.528  25.973  1.00  0.00           O  
ATOM   1862  CG2 THR   229      50.792  57.168  24.827  1.00  0.00           C  
ATOM   1863  N   VAL   230      53.663  56.064  24.766  1.00  0.00           N  
ATOM   1864  CA  VAL   230      54.592  57.088  24.454  1.00  0.00           C  
ATOM   1865  CB  VAL   230      56.004  56.616  24.445  1.00  0.00           C  
ATOM   1866  C   VAL   230      54.230  57.402  23.060  1.00  0.00           C  
ATOM   1867  O   VAL   230      54.771  56.803  22.132  1.00  0.00           O  
ATOM   1868  CG1 VAL   230      56.883  57.823  24.093  1.00  0.00           C  
ATOM   1869  CG2 VAL   230      56.318  55.970  25.805  1.00  0.00           C  
ATOM   1870  N   ALA   231      53.331  58.369  22.834  1.00  0.00           N  
ATOM   1871  CA  ALA   231      52.991  58.312  21.458  1.00  0.00           C  
ATOM   1872  CB  ALA   231      52.282  57.040  21.012  1.00  0.00           C  
ATOM   1873  C   ALA   231      52.152  59.381  20.988  1.00  0.00           C  
ATOM   1874  O   ALA   231      51.589  60.218  21.698  1.00  0.00           O  
ATOM   1875  N   GLU   232      52.094  59.295  19.665  1.00  0.00           N  
ATOM   1876  CA  GLU   232      51.398  60.227  18.918  1.00  0.00           C  
ATOM   1877  CB  GLU   232      52.391  61.236  18.296  1.00  0.00           C  
ATOM   1878  C   GLU   232      50.683  59.483  17.830  1.00  0.00           C  
ATOM   1879  O   GLU   232      51.159  58.466  17.340  1.00  0.00           O  
ATOM   1880  CG  GLU   232      53.286  61.973  19.322  1.00  0.00           C  
ATOM   1881  CD  GLU   232      54.578  61.192  19.624  1.00  0.00           C  
ATOM   1882  OE1 GLU   232      54.927  60.272  18.837  1.00  0.00           O  
ATOM   1883  OE2 GLU   232      55.244  61.519  20.644  1.00  0.00           O  
ATOM   1884  N   ALA   233      49.490  59.951  17.438  1.00  0.00           N  
ATOM   1885  CA  ALA   233      48.765  59.342  16.357  1.00  0.00           C  
ATOM   1886  CB  ALA   233      47.393  59.993  16.112  1.00  0.00           C  
ATOM   1887  C   ALA   233      49.628  59.574  15.120  1.00  0.00           C  
ATOM   1888  O   ALA   233      49.495  58.833  14.145  1.00  0.00           O  
ATOM   1889  N   VAL   234      50.472  60.658  15.132  1.00  0.00           N  
ATOM   1890  CA  VAL   234      51.382  61.171  14.099  1.00  0.00           C  
ATOM   1891  CB  VAL   234      51.500  62.669  14.077  1.00  0.00           C  
ATOM   1892  C   VAL   234      52.818  60.663  14.231  1.00  0.00           C  
ATOM   1893  O   VAL   234      53.110  59.866  15.112  1.00  0.00           O  
ATOM   1894  CG1 VAL   234      50.129  63.272  13.754  1.00  0.00           C  
ATOM   1895  CG2 VAL   234      52.093  63.148  15.411  1.00  0.00           C  
ATOM   1896  N   GLY   235      53.750  61.115  13.326  1.00  0.00           N  
ATOM   1897  CA  GLY   235      55.129  60.624  13.145  1.00  0.00           C  
ATOM   1898  C   GLY   235      56.302  61.438  13.740  1.00  0.00           C  
ATOM   1899  O   GLY   235      56.116  62.350  14.543  1.00  0.00           O  
ATOM   1900  N   VAL   236      57.577  61.131  13.303  1.00  0.00           N  
ATOM   1901  CA  VAL   236      58.816  61.673  13.863  1.00  0.00           C  
ATOM   1902  CB  VAL   236      60.037  60.799  13.660  1.00  0.00           C  
ATOM   1903  C   VAL   236      59.050  63.060  13.359  1.00  0.00           C  
ATOM   1904  O   VAL   236      59.448  63.311  12.226  1.00  0.00           O  
ATOM   1905  CG1 VAL   236      60.462  60.773  12.188  1.00  0.00           C  
ATOM   1906  CG2 VAL   236      61.137  61.285  14.610  1.00  0.00           C  
ATOM   1907  N   GLU   237      58.784  64.023  14.245  1.00  0.00           N  
ATOM   1908  CA  GLU   237      58.819  65.410  13.919  1.00  0.00           C  
ATOM   1909  CB  GLU   237      57.976  66.216  14.914  1.00  0.00           C  
ATOM   1910  C   GLU   237      60.194  65.985  13.764  1.00  0.00           C  
ATOM   1911  O   GLU   237      60.394  66.848  12.915  1.00  0.00           O  
ATOM   1912  CG  GLU   237      56.499  65.836  14.743  1.00  0.00           C  
ATOM   1913  CD  GLU   237      55.707  66.244  15.971  1.00  0.00           C  
ATOM   1914  OE1 GLU   237      56.095  67.247  16.626  1.00  0.00           O  
ATOM   1915  OE2 GLU   237      54.699  65.549  16.270  1.00  0.00           O  
ATOM   1916  N   ASN   238      61.194  65.540  14.543  1.00  0.00           N  
ATOM   1917  CA  ASN   238      62.434  66.257  14.455  1.00  0.00           C  
ATOM   1918  CB  ASN   238      62.900  66.834  15.800  1.00  0.00           C  
ATOM   1919  C   ASN   238      63.540  65.391  13.973  1.00  0.00           C  
ATOM   1920  O   ASN   238      63.738  65.194  12.775  1.00  0.00           O  
ATOM   1921  CG  ASN   238      62.053  68.058  16.101  1.00  0.00           C  
ATOM   1922  OD1 ASN   238      61.814  68.888  15.225  1.00  0.00           O  
ATOM   1923  ND2 ASN   238      61.587  68.180  17.372  1.00  0.00           N  
ATOM   1924  N   ARG   239      64.313  64.887  14.942  1.00  0.00           N  
ATOM   1925  CA  ARG   239      65.531  64.188  14.703  1.00  0.00           C  
ATOM   1926  CB  ARG   239      66.294  64.012  16.013  1.00  0.00           C  
ATOM   1927  C   ARG   239      65.242  62.830  14.168  1.00  0.00           C  
ATOM   1928  O   ARG   239      65.339  61.838  14.884  1.00  0.00           O  
ATOM   1929  CG  ARG   239      66.424  65.338  16.759  1.00  0.00           C  
ATOM   1930  CD  ARG   239      66.853  65.173  18.214  1.00  0.00           C  
ATOM   1931  NE  ARG   239      68.339  65.149  18.238  1.00  0.00           N  
ATOM   1932  CZ  ARG   239      68.994  64.402  19.173  1.00  0.00           C  
ATOM   1933  NH1 ARG   239      68.292  63.612  20.038  1.00  0.00           N  
ATOM   1934  NH2 ARG   239      70.355  64.444  19.238  1.00  0.00           N  
ATOM   1935  N   ILE   240      64.912  62.743  12.870  1.00  0.00           N  
ATOM   1936  CA  ILE   240      64.758  61.451  12.283  1.00  0.00           C  
ATOM   1937  CB  ILE   240      64.374  61.457  10.829  1.00  0.00           C  
ATOM   1938  C   ILE   240      66.080  60.766  12.352  1.00  0.00           C  
ATOM   1939  O   ILE   240      66.158  59.564  12.601  1.00  0.00           O  
ATOM   1940  CG2 ILE   240      65.069  60.251  10.191  1.00  0.00           C  
ATOM   1941  CG1 ILE   240      62.852  61.527  10.604  1.00  0.00           C  
ATOM   1942  CD1 ILE   240      62.205  62.867  10.916  1.00  0.00           C  
ATOM   1943  N   GLY   241      67.162  61.534  12.146  1.00  0.00           N  
ATOM   1944  CA  GLY   241      68.478  60.971  12.029  1.00  0.00           C  
ATOM   1945  C   GLY   241      68.900  60.160  13.235  1.00  0.00           C  
ATOM   1946  O   GLY   241      69.391  59.049  13.056  1.00  0.00           O  
ATOM   1947  N   TYR   242      68.743  60.668  14.479  1.00  0.00           N  
ATOM   1948  CA  TYR   242      69.187  59.960  15.674  1.00  0.00           C  
ATOM   1949  CB  TYR   242      69.090  60.801  16.955  1.00  0.00           C  
ATOM   1950  C   TYR   242      68.350  58.751  15.884  1.00  0.00           C  
ATOM   1951  O   TYR   242      68.849  57.689  16.255  1.00  0.00           O  
ATOM   1952  CG  TYR   242      69.368  59.880  18.093  1.00  0.00           C  
ATOM   1953  CD1 TYR   242      70.656  59.529  18.426  1.00  0.00           C  
ATOM   1954  CD2 TYR   242      68.327  59.365  18.833  1.00  0.00           C  
ATOM   1955  CE1 TYR   242      70.897  58.675  19.478  1.00  0.00           C  
ATOM   1956  CE2 TYR   242      68.562  58.512  19.884  1.00  0.00           C  
ATOM   1957  CZ  TYR   242      69.850  58.164  20.209  1.00  0.00           C  
ATOM   1958  OH  TYR   242      70.092  57.287  21.288  1.00  0.00           O  
ATOM   1959  N   TYR   243      67.037  58.890  15.639  1.00  0.00           N  
ATOM   1960  CA  TYR   243      66.153  57.800  15.881  1.00  0.00           C  
ATOM   1961  CB  TYR   243      64.662  58.076  15.591  1.00  0.00           C  
ATOM   1962  C   TYR   243      66.570  56.648  15.034  1.00  0.00           C  
ATOM   1963  O   TYR   243      66.500  55.495  15.453  1.00  0.00           O  
ATOM   1964  CG  TYR   243      64.163  59.002  16.645  1.00  0.00           C  
ATOM   1965  CD1 TYR   243      64.157  58.619  17.964  1.00  0.00           C  
ATOM   1966  CD2 TYR   243      63.661  60.236  16.325  1.00  0.00           C  
ATOM   1967  CE1 TYR   243      63.694  59.468  18.942  1.00  0.00           C  
ATOM   1968  CE2 TYR   243      63.197  61.090  17.296  1.00  0.00           C  
ATOM   1969  CZ  TYR   243      63.216  60.710  18.613  1.00  0.00           C  
ATOM   1970  OH  TYR   243      62.742  61.586  19.614  1.00  0.00           O  
ATOM   1971  N   GLU   244      67.077  56.948  13.833  1.00  0.00           N  
ATOM   1972  CA  GLU   244      67.402  55.956  12.855  1.00  0.00           C  
ATOM   1973  CB  GLU   244      68.168  56.587  11.681  1.00  0.00           C  
ATOM   1974  C   GLU   244      68.265  54.867  13.436  1.00  0.00           C  
ATOM   1975  O   GLU   244      68.104  53.703  13.078  1.00  0.00           O  
ATOM   1976  CG  GLU   244      68.570  55.611  10.583  1.00  0.00           C  
ATOM   1977  CD  GLU   244      67.412  55.454   9.619  1.00  0.00           C  
ATOM   1978  OE1 GLU   244      66.262  55.814   9.985  1.00  0.00           O  
ATOM   1979  OE2 GLU   244      67.675  54.967   8.489  1.00  0.00           O  
ATOM   1980  N   GLY   245      69.233  55.192  14.309  1.00  0.00           N  
ATOM   1981  CA  GLY   245      70.104  54.157  14.810  1.00  0.00           C  
ATOM   1982  C   GLY   245      69.442  53.140  15.715  1.00  0.00           C  
ATOM   1983  O   GLY   245      69.704  51.943  15.594  1.00  0.00           O  
ATOM   1984  N   VAL   246      68.655  53.589  16.715  1.00  0.00           N  
ATOM   1985  CA  VAL   246      68.107  52.677  17.697  1.00  0.00           C  
ATOM   1986  CB  VAL   246      67.880  53.361  19.014  1.00  0.00           C  
ATOM   1987  C   VAL   246      66.868  51.919  17.308  1.00  0.00           C  
ATOM   1988  O   VAL   246      66.794  50.704  17.502  1.00  0.00           O  
ATOM   1989  CG1 VAL   246      66.654  54.281  18.921  1.00  0.00           C  
ATOM   1990  CG2 VAL   246      67.809  52.290  20.107  1.00  0.00           C  
ATOM   1991  N   SER   247      65.861  52.635  16.767  1.00  0.00           N  
ATOM   1992  CA  SER   247      64.557  52.112  16.429  1.00  0.00           C  
ATOM   1993  CB  SER   247      64.498  50.636  15.976  1.00  0.00           C  
ATOM   1994  C   SER   247      63.693  52.264  17.641  1.00  0.00           C  
ATOM   1995  O   SER   247      64.196  52.437  18.750  1.00  0.00           O  
ATOM   1996  OG  SER   247      64.453  49.754  17.088  1.00  0.00           O  
ATOM   1997  N   VAL   248      62.361  52.200  17.445  1.00  0.00           N  
ATOM   1998  CA  VAL   248      61.403  52.422  18.494  1.00  0.00           C  
ATOM   1999  CB  VAL   248      59.997  52.495  17.986  1.00  0.00           C  
ATOM   2000  C   VAL   248      61.461  51.382  19.572  1.00  0.00           C  
ATOM   2001  O   VAL   248      61.429  51.719  20.756  1.00  0.00           O  
ATOM   2002  CG1 VAL   248      59.033  52.415  19.178  1.00  0.00           C  
ATOM   2003  CG2 VAL   248      59.865  53.821  17.227  1.00  0.00           C  
ATOM   2004  N   ILE   249      61.570  50.090  19.212  1.00  0.00           N  
ATOM   2005  CA  ILE   249      61.472  49.097  20.245  1.00  0.00           C  
ATOM   2006  CB  ILE   249      61.523  47.698  19.705  1.00  0.00           C  
ATOM   2007  C   ILE   249      62.585  49.276  21.238  1.00  0.00           C  
ATOM   2008  O   ILE   249      62.360  49.268  22.450  1.00  0.00           O  
ATOM   2009  CG2 ILE   249      61.603  46.725  20.893  1.00  0.00           C  
ATOM   2010  CG1 ILE   249      60.310  47.455  18.790  1.00  0.00           C  
ATOM   2011  CD1 ILE   249      60.361  46.136  18.024  1.00  0.00           C  
ATOM   2012  N   ARG   250      63.829  49.443  20.756  1.00  0.00           N  
ATOM   2013  CA  ARG   250      64.927  49.609  21.665  1.00  0.00           C  
ATOM   2014  CB  ARG   250      66.311  49.584  20.990  1.00  0.00           C  
ATOM   2015  C   ARG   250      64.833  50.929  22.376  1.00  0.00           C  
ATOM   2016  O   ARG   250      65.150  51.021  23.558  1.00  0.00           O  
ATOM   2017  CG  ARG   250      66.756  48.214  20.474  1.00  0.00           C  
ATOM   2018  CD  ARG   250      66.128  47.809  19.142  1.00  0.00           C  
ATOM   2019  NE  ARG   250      66.757  46.522  18.731  1.00  0.00           N  
ATOM   2020  CZ  ARG   250      66.776  46.161  17.415  1.00  0.00           C  
ATOM   2021  NH1 ARG   250      66.228  46.984  16.474  1.00  0.00           N  
ATOM   2022  NH2 ARG   250      67.343  44.979  17.038  1.00  0.00           N  
ATOM   2023  N   ASP   251      64.414  51.989  21.660  1.00  0.00           N  
ATOM   2024  CA  ASP   251      64.375  53.351  22.135  1.00  0.00           C  
ATOM   2025  CB  ASP   251      63.932  54.326  21.022  1.00  0.00           C  
ATOM   2026  C   ASP   251      63.422  53.541  23.276  1.00  0.00           C  
ATOM   2027  O   ASP   251      63.784  54.155  24.279  1.00  0.00           O  
ATOM   2028  CG  ASP   251      64.104  55.772  21.477  1.00  0.00           C  
ATOM   2029  OD1 ASP   251      65.023  56.036  22.298  1.00  0.00           O  
ATOM   2030  OD2 ASP   251      63.310  56.632  21.006  1.00  0.00           O  
ATOM   2031  N   MET   252      62.187  53.008  23.180  1.00  0.00           N  
ATOM   2032  CA  MET   252      61.216  53.354  24.187  1.00  0.00           C  
ATOM   2033  CB  MET   252      60.098  54.259  23.642  1.00  0.00           C  
ATOM   2034  C   MET   252      60.575  52.123  24.789  1.00  0.00           C  
ATOM   2035  O   MET   252      60.390  52.062  26.002  1.00  0.00           O  
ATOM   2036  CG  MET   252      60.580  55.631  23.150  1.00  0.00           C  
ATOM   2037  SD  MET   252      59.257  56.704  22.507  1.00  0.00           S  
ATOM   2038  CE  MET   252      60.327  57.989  21.804  1.00  0.00           C  
ATOM   2039  N   ILE   253      60.224  51.105  23.972  1.00  0.00           N  
ATOM   2040  CA  ILE   253      59.426  49.995  24.447  1.00  0.00           C  
ATOM   2041  CB  ILE   253      59.044  49.056  23.334  1.00  0.00           C  
ATOM   2042  C   ILE   253      60.119  49.138  25.465  1.00  0.00           C  
ATOM   2043  O   ILE   253      59.596  48.903  26.555  1.00  0.00           O  
ATOM   2044  CG2 ILE   253      58.268  47.882  23.955  1.00  0.00           C  
ATOM   2045  CG1 ILE   253      58.253  49.779  22.231  1.00  0.00           C  
ATOM   2046  CD1 ILE   253      56.888  50.295  22.676  1.00  0.00           C  
ATOM   2047  N   GLN   254      61.338  48.667  25.159  1.00  0.00           N  
ATOM   2048  CA  GLN   254      61.943  47.713  26.035  1.00  0.00           C  
ATOM   2049  CB  GLN   254      63.293  47.227  25.475  1.00  0.00           C  
ATOM   2050  C   GLN   254      62.144  48.335  27.381  1.00  0.00           C  
ATOM   2051  O   GLN   254      61.850  47.713  28.396  1.00  0.00           O  
ATOM   2052  CG  GLN   254      64.026  46.203  26.340  1.00  0.00           C  
ATOM   2053  CD  GLN   254      65.040  46.960  27.180  1.00  0.00           C  
ATOM   2054  OE1 GLN   254      65.863  47.708  26.655  1.00  0.00           O  
ATOM   2055  NE2 GLN   254      64.986  46.770  28.524  1.00  0.00           N  
ATOM   2056  N   ASN   255      62.705  49.553  27.450  1.00  0.00           N  
ATOM   2057  CA  ASN   255      62.908  50.129  28.751  1.00  0.00           C  
ATOM   2058  CB  ASN   255      64.137  51.062  28.759  1.00  0.00           C  
ATOM   2059  C   ASN   255      61.737  50.842  29.385  1.00  0.00           C  
ATOM   2060  O   ASN   255      61.147  50.362  30.354  1.00  0.00           O  
ATOM   2061  CG  ASN   255      64.027  52.054  27.606  1.00  0.00           C  
ATOM   2062  OD1 ASN   255      63.436  53.124  27.732  1.00  0.00           O  
ATOM   2063  ND2 ASN   255      64.633  51.696  26.442  1.00  0.00           N  
ATOM   2064  N   HIS   256      61.323  51.983  28.793  1.00  0.00           N  
ATOM   2065  CA  HIS   256      60.390  52.876  29.438  1.00  0.00           C  
ATOM   2066  CB  HIS   256      60.122  54.157  28.625  1.00  0.00           C  
ATOM   2067  C   HIS   256      59.060  52.247  29.649  1.00  0.00           C  
ATOM   2068  O   HIS   256      58.587  52.132  30.780  1.00  0.00           O  
ATOM   2069  ND1 HIS   256      62.299  55.333  29.199  1.00  0.00           N  
ATOM   2070  CG  HIS   256      61.370  54.908  28.276  1.00  0.00           C  
ATOM   2071  NE2 HIS   256      63.047  55.972  27.205  1.00  0.00           N  
ATOM   2072  CD2 HIS   256      61.842  55.308  27.064  1.00  0.00           C  
ATOM   2073  CE1 HIS   256      63.281  55.961  28.505  1.00  0.00           C  
ATOM   2074  N   LEU   257      58.442  51.790  28.550  1.00  0.00           N  
ATOM   2075  CA  LEU   257      57.093  51.329  28.645  1.00  0.00           C  
ATOM   2076  CB  LEU   257      56.385  51.110  27.302  1.00  0.00           C  
ATOM   2077  C   LEU   257      56.991  50.091  29.467  1.00  0.00           C  
ATOM   2078  O   LEU   257      56.047  49.945  30.237  1.00  0.00           O  
ATOM   2079  CG  LEU   257      56.072  52.449  26.614  1.00  0.00           C  
ATOM   2080  CD1 LEU   257      57.308  53.057  25.941  1.00  0.00           C  
ATOM   2081  CD2 LEU   257      54.845  52.340  25.711  1.00  0.00           C  
ATOM   2082  N   LEU   258      57.955  49.162  29.353  1.00  0.00           N  
ATOM   2083  CA  LEU   258      57.810  47.967  30.125  1.00  0.00           C  
ATOM   2084  CB  LEU   258      58.925  46.925  29.907  1.00  0.00           C  
ATOM   2085  C   LEU   258      57.796  48.313  31.574  1.00  0.00           C  
ATOM   2086  O   LEU   258      57.046  47.725  32.351  1.00  0.00           O  
ATOM   2087  CG  LEU   258      58.688  45.933  28.748  1.00  0.00           C  
ATOM   2088  CD1 LEU   258      57.632  44.885  29.129  1.00  0.00           C  
ATOM   2089  CD2 LEU   258      58.338  46.633  27.432  1.00  0.00           C  
ATOM   2090  N   GLN   259      58.619  49.293  31.973  1.00  0.00           N  
ATOM   2091  CA  GLN   259      58.727  49.644  33.356  1.00  0.00           C  
ATOM   2092  CB  GLN   259      59.771  50.753  33.558  1.00  0.00           C  
ATOM   2093  C   GLN   259      57.398  50.137  33.846  1.00  0.00           C  
ATOM   2094  O   GLN   259      56.945  49.772  34.930  1.00  0.00           O  
ATOM   2095  CG  GLN   259      60.251  50.870  34.997  1.00  0.00           C  
ATOM   2096  CD  GLN   259      61.091  49.636  35.293  1.00  0.00           C  
ATOM   2097  OE1 GLN   259      61.324  49.302  36.453  1.00  0.00           O  
ATOM   2098  NE2 GLN   259      61.557  48.935  34.224  1.00  0.00           N  
ATOM   2099  N   MET   260      56.716  50.971  33.045  1.00  0.00           N  
ATOM   2100  CA  MET   260      55.451  51.496  33.469  1.00  0.00           C  
ATOM   2101  CB  MET   260      54.845  52.507  32.473  1.00  0.00           C  
ATOM   2102  C   MET   260      54.492  50.351  33.626  1.00  0.00           C  
ATOM   2103  O   MET   260      53.752  50.295  34.608  1.00  0.00           O  
ATOM   2104  CG  MET   260      55.694  53.774  32.303  1.00  0.00           C  
ATOM   2105  SD  MET   260      54.860  55.167  31.476  1.00  0.00           S  
ATOM   2106  CE  MET   260      54.652  54.352  29.868  1.00  0.00           C  
ATOM   2107  N   LEU   261      54.526  49.370  32.696  1.00  0.00           N  
ATOM   2108  CA  LEU   261      53.585  48.278  32.735  1.00  0.00           C  
ATOM   2109  CB  LEU   261      53.902  47.089  31.801  1.00  0.00           C  
ATOM   2110  C   LEU   261      53.711  47.604  34.045  1.00  0.00           C  
ATOM   2111  O   LEU   261      52.716  47.281  34.689  1.00  0.00           O  
ATOM   2112  CG  LEU   261      53.408  47.129  30.352  1.00  0.00           C  
ATOM   2113  CD1 LEU   261      51.890  46.911  30.271  1.00  0.00           C  
ATOM   2114  CD2 LEU   261      53.867  48.399  29.644  1.00  0.00           C  
ATOM   2115  N   SER   262      54.961  47.376  34.464  1.00  0.00           N  
ATOM   2116  CA  SER   262      55.188  46.599  35.637  1.00  0.00           C  
ATOM   2117  CB  SER   262      56.685  46.418  35.942  1.00  0.00           C  
ATOM   2118  C   SER   262      54.547  47.259  36.812  1.00  0.00           C  
ATOM   2119  O   SER   262      53.913  46.595  37.630  1.00  0.00           O  
ATOM   2120  OG  SER   262      57.311  45.701  34.887  1.00  0.00           O  
ATOM   2121  N   ILE   263      54.662  48.593  36.913  1.00  0.00           N  
ATOM   2122  CA  ILE   263      54.136  49.272  38.060  1.00  0.00           C  
ATOM   2123  CB  ILE   263      54.417  50.748  38.043  1.00  0.00           C  
ATOM   2124  C   ILE   263      52.651  49.083  38.104  1.00  0.00           C  
ATOM   2125  O   ILE   263      52.066  48.936  39.175  1.00  0.00           O  
ATOM   2126  CG2 ILE   263      53.687  51.383  39.236  1.00  0.00           C  
ATOM   2127  CG1 ILE   263      55.934  51.007  38.053  1.00  0.00           C  
ATOM   2128  CD1 ILE   263      56.307  52.461  37.761  1.00  0.00           C  
ATOM   2129  N   VAL   264      51.996  49.144  36.932  1.00  0.00           N  
ATOM   2130  CA  VAL   264      50.566  49.039  36.823  1.00  0.00           C  
ATOM   2131  CB  VAL   264      50.089  49.392  35.445  1.00  0.00           C  
ATOM   2132  C   VAL   264      50.047  47.660  37.129  1.00  0.00           C  
ATOM   2133  O   VAL   264      49.032  47.506  37.805  1.00  0.00           O  
ATOM   2134  CG1 VAL   264      48.573  49.154  35.365  1.00  0.00           C  
ATOM   2135  CG2 VAL   264      50.512  50.838  35.140  1.00  0.00           C  
ATOM   2136  N   ALA   265      50.685  46.636  36.538  1.00  0.00           N  
ATOM   2137  CA  ALA   265      50.307  45.248  36.612  1.00  0.00           C  
ATOM   2138  CB  ALA   265      50.941  44.415  35.485  1.00  0.00           C  
ATOM   2139  C   ALA   265      50.625  44.567  37.908  1.00  0.00           C  
ATOM   2140  O   ALA   265      49.875  43.701  38.355  1.00  0.00           O  
ATOM   2141  N   MET   266      51.761  44.927  38.530  1.00  0.00           N  
ATOM   2142  CA  MET   266      52.314  44.211  39.645  1.00  0.00           C  
ATOM   2143  CB  MET   266      53.551  44.908  40.237  1.00  0.00           C  
ATOM   2144  C   MET   266      51.325  44.025  40.747  1.00  0.00           C  
ATOM   2145  O   MET   266      50.372  44.786  40.904  1.00  0.00           O  
ATOM   2146  CG  MET   266      53.239  46.291  40.816  1.00  0.00           C  
ATOM   2147  SD  MET   266      54.695  47.267  41.299  1.00  0.00           S  
ATOM   2148  CE  MET   266      54.910  46.482  42.920  1.00  0.00           C  
ATOM   2149  N   GLU   267      51.545  42.941  41.517  1.00  0.00           N  
ATOM   2150  CA  GLU   267      50.759  42.570  42.653  1.00  0.00           C  
ATOM   2151  CB  GLU   267      50.879  41.068  42.954  1.00  0.00           C  
ATOM   2152  C   GLU   267      51.318  43.357  43.804  1.00  0.00           C  
ATOM   2153  O   GLU   267      52.379  43.961  43.676  1.00  0.00           O  
ATOM   2154  CG  GLU   267      49.647  40.484  43.635  1.00  0.00           C  
ATOM   2155  CD  GLU   267      48.508  40.568  42.627  1.00  0.00           C  
ATOM   2156  OE1 GLU   267      48.648  40.000  41.511  1.00  0.00           O  
ATOM   2157  OE2 GLU   267      47.480  41.214  42.962  1.00  0.00           O  
ATOM   2158  N   PRO   268      50.633  43.405  44.921  1.00  0.00           N  
ATOM   2159  CA  PRO   268      51.142  44.155  46.037  1.00  0.00           C  
ATOM   2160  CB  PRO   268      49.985  44.259  47.028  1.00  0.00           C  
ATOM   2161  C   PRO   268      52.404  43.600  46.628  1.00  0.00           C  
ATOM   2162  O   PRO   268      52.496  42.385  46.823  1.00  0.00           O  
ATOM   2163  CD  PRO   268      49.179  43.337  44.925  1.00  0.00           C  
ATOM   2164  CG  PRO   268      48.734  44.181  46.133  1.00  0.00           C  
ATOM   2165  N   PRO   269      53.346  44.459  46.926  1.00  0.00           N  
ATOM   2166  CA  PRO   269      54.598  44.037  47.501  1.00  0.00           C  
ATOM   2167  CB  PRO   269      55.584  45.181  47.279  1.00  0.00           C  
ATOM   2168  C   PRO   269      54.436  43.745  48.956  1.00  0.00           C  
ATOM   2169  O   PRO   269      53.494  44.239  49.567  1.00  0.00           O  
ATOM   2170  CD  PRO   269      53.514  45.657  46.112  1.00  0.00           C  
ATOM   2171  CG  PRO   269      55.028  45.918  46.054  1.00  0.00           C  
ATOM   2172  N   SER   270      55.352  42.940  49.523  1.00  0.00           N  
ATOM   2173  CA  SER   270      55.303  42.654  50.924  1.00  0.00           C  
ATOM   2174  CB  SER   270      56.359  41.625  51.364  1.00  0.00           C  
ATOM   2175  C   SER   270      55.573  43.932  51.649  1.00  0.00           C  
ATOM   2176  O   SER   270      54.975  44.207  52.689  1.00  0.00           O  
ATOM   2177  OG  SER   270      57.666  42.142  51.158  1.00  0.00           O  
ATOM   2178  N   GLU   271      56.489  44.759  51.107  1.00  0.00           N  
ATOM   2179  CA  GLU   271      56.805  45.994  51.760  1.00  0.00           C  
ATOM   2180  CB  GLU   271      57.904  45.861  52.824  1.00  0.00           C  
ATOM   2181  C   GLU   271      57.263  46.977  50.728  1.00  0.00           C  
ATOM   2182  O   GLU   271      57.342  46.675  49.540  1.00  0.00           O  
ATOM   2183  CG  GLU   271      57.453  45.009  54.011  1.00  0.00           C  
ATOM   2184  CD  GLU   271      58.591  44.930  55.014  1.00  0.00           C  
ATOM   2185  OE1 GLU   271      59.084  46.013  55.427  1.00  0.00           O  
ATOM   2186  OE2 GLU   271      58.981  43.789  55.382  1.00  0.00           O  
ATOM   2187  N   MET   272      57.528  48.209  51.191  1.00  0.00           N  
ATOM   2188  CA  MET   272      57.964  49.338  50.420  1.00  0.00           C  
ATOM   2189  CB  MET   272      57.839  50.670  51.171  1.00  0.00           C  
ATOM   2190  C   MET   272      59.387  49.185  49.964  1.00  0.00           C  
ATOM   2191  O   MET   272      59.822  49.908  49.069  1.00  0.00           O  
ATOM   2192  CG  MET   272      57.971  51.871  50.236  1.00  0.00           C  
ATOM   2193  SD  MET   272      57.606  53.471  51.011  1.00  0.00           S  
ATOM   2194  CE  MET   272      55.804  53.244  51.013  1.00  0.00           C  
ATOM   2195  N   ASN   273      60.176  48.307  50.615  1.00  0.00           N  
ATOM   2196  CA  ASN   273      61.577  48.177  50.306  1.00  0.00           C  
ATOM   2197  CB  ASN   273      62.281  47.024  51.042  1.00  0.00           C  
ATOM   2198  C   ASN   273      61.794  47.987  48.837  1.00  0.00           C  
ATOM   2199  O   ASN   273      60.940  47.477  48.114  1.00  0.00           O  
ATOM   2200  CG  ASN   273      62.485  47.450  52.488  1.00  0.00           C  
ATOM   2201  OD1 ASN   273      62.402  48.632  52.817  1.00  0.00           O  
ATOM   2202  ND2 ASN   273      62.778  46.463  53.377  1.00  0.00           N  
ATOM   2203  N   ALA   274      62.988  48.415  48.370  1.00  0.00           N  
ATOM   2204  CA  ALA   274      63.333  48.413  46.978  1.00  0.00           C  
ATOM   2205  CB  ALA   274      64.738  48.982  46.715  1.00  0.00           C  
ATOM   2206  C   ALA   274      63.296  47.018  46.423  1.00  0.00           C  
ATOM   2207  O   ALA   274      62.746  46.798  45.345  1.00  0.00           O  
ATOM   2208  N   LYS   275      63.872  46.031  47.137  1.00  0.00           N  
ATOM   2209  CA  LYS   275      63.897  44.684  46.629  1.00  0.00           C  
ATOM   2210  CB  LYS   275      64.748  43.706  47.453  1.00  0.00           C  
ATOM   2211  C   LYS   275      62.522  44.100  46.580  1.00  0.00           C  
ATOM   2212  O   LYS   275      62.183  43.375  45.647  1.00  0.00           O  
ATOM   2213  CG  LYS   275      66.248  43.794  47.180  1.00  0.00           C  
ATOM   2214  CD  LYS   275      67.075  42.942  48.143  1.00  0.00           C  
ATOM   2215  CE  LYS   275      68.536  42.772  47.725  1.00  0.00           C  
ATOM   2216  NZ  LYS   275      69.250  41.940  48.719  1.00  0.00           N  
ATOM   2217  N   ALA   276      61.692  44.385  47.596  1.00  0.00           N  
ATOM   2218  CA  ALA   276      60.383  43.801  47.648  1.00  0.00           C  
ATOM   2219  CB  ALA   276      59.592  44.225  48.897  1.00  0.00           C  
ATOM   2220  C   ALA   276      59.611  44.255  46.451  1.00  0.00           C  
ATOM   2221  O   ALA   276      58.867  43.481  45.850  1.00  0.00           O  
ATOM   2222  N   ILE   277      59.761  45.541  46.090  1.00  0.00           N  
ATOM   2223  CA  ILE   277      59.056  46.107  44.979  1.00  0.00           C  
ATOM   2224  CB  ILE   277      59.283  47.587  44.859  1.00  0.00           C  
ATOM   2225  C   ILE   277      59.532  45.478  43.706  1.00  0.00           C  
ATOM   2226  O   ILE   277      58.734  45.075  42.861  1.00  0.00           O  
ATOM   2227  CG2 ILE   277      58.611  48.073  43.565  1.00  0.00           C  
ATOM   2228  CG1 ILE   277      58.784  48.309  46.121  1.00  0.00           C  
ATOM   2229  CD1 ILE   277      59.238  49.765  46.213  1.00  0.00           C  
ATOM   2230  N   ARG   278      60.862  45.351  43.555  1.00  0.00           N  
ATOM   2231  CA  ARG   278      61.460  44.857  42.350  1.00  0.00           C  
ATOM   2232  CB  ARG   278      62.995  44.913  42.400  1.00  0.00           C  
ATOM   2233  C   ARG   278      61.029  43.443  42.110  1.00  0.00           C  
ATOM   2234  O   ARG   278      60.838  43.035  40.966  1.00  0.00           O  
ATOM   2235  CG  ARG   278      63.511  46.350  42.513  1.00  0.00           C  
ATOM   2236  CD  ARG   278      64.990  46.453  42.884  1.00  0.00           C  
ATOM   2237  NE  ARG   278      65.759  46.743  41.645  1.00  0.00           N  
ATOM   2238  CZ  ARG   278      67.114  46.884  41.718  1.00  0.00           C  
ATOM   2239  NH1 ARG   278      67.750  46.727  42.915  1.00  0.00           N  
ATOM   2240  NH2 ARG   278      67.834  47.181  40.598  1.00  0.00           N  
ATOM   2241  N   ASP   279      60.874  42.647  43.183  1.00  0.00           N  
ATOM   2242  CA  ASP   279      60.501  41.268  43.035  1.00  0.00           C  
ATOM   2243  CB  ASP   279      60.419  40.527  44.382  1.00  0.00           C  
ATOM   2244  C   ASP   279      59.151  41.183  42.382  1.00  0.00           C  
ATOM   2245  O   ASP   279      58.930  40.345  41.509  1.00  0.00           O  
ATOM   2246  CG  ASP   279      61.835  40.356  44.921  1.00  0.00           C  
ATOM   2247  OD1 ASP   279      62.794  40.435  44.107  1.00  0.00           O  
ATOM   2248  OD2 ASP   279      61.976  40.142  46.155  1.00  0.00           O  
ATOM   2249  N   GLU   280      58.212  42.060  42.782  1.00  0.00           N  
ATOM   2250  CA  GLU   280      56.871  42.046  42.263  1.00  0.00           C  
ATOM   2251  CB  GLU   280      55.964  43.075  42.955  1.00  0.00           C  
ATOM   2252  C   GLU   280      56.907  42.392  40.808  1.00  0.00           C  
ATOM   2253  O   GLU   280      56.116  41.870  40.023  1.00  0.00           O  
ATOM   2254  CG  GLU   280      55.782  42.807  44.450  1.00  0.00           C  
ATOM   2255  CD  GLU   280      54.967  41.534  44.612  1.00  0.00           C  
ATOM   2256  OE1 GLU   280      54.341  41.096  43.610  1.00  0.00           O  
ATOM   2257  OE2 GLU   280      54.958  40.984  45.745  1.00  0.00           O  
ATOM   2258  N   LYS   281      57.811  43.310  40.418  1.00  0.00           N  
ATOM   2259  CA  LYS   281      57.904  43.733  39.050  1.00  0.00           C  
ATOM   2260  CB  LYS   281      58.968  44.821  38.834  1.00  0.00           C  
ATOM   2261  C   LYS   281      58.304  42.570  38.194  1.00  0.00           C  
ATOM   2262  O   LYS   281      57.721  42.336  37.136  1.00  0.00           O  
ATOM   2263  CG  LYS   281      58.607  46.192  39.408  1.00  0.00           C  
ATOM   2264  CD  LYS   281      59.826  47.108  39.536  1.00  0.00           C  
ATOM   2265  CE  LYS   281      59.492  48.586  39.740  1.00  0.00           C  
ATOM   2266  NZ  LYS   281      59.304  49.243  38.430  1.00  0.00           N  
ATOM   2267  N   LEU   282      59.305  41.790  38.641  1.00  0.00           N  
ATOM   2268  CA  LEU   282      59.786  40.691  37.855  1.00  0.00           C  
ATOM   2269  CB  LEU   282      60.987  39.964  38.477  1.00  0.00           C  
ATOM   2270  C   LEU   282      58.689  39.684  37.682  1.00  0.00           C  
ATOM   2271  O   LEU   282      58.562  39.087  36.614  1.00  0.00           O  
ATOM   2272  CG  LEU   282      61.480  38.790  37.612  1.00  0.00           C  
ATOM   2273  CD1 LEU   282      61.942  39.275  36.230  1.00  0.00           C  
ATOM   2274  CD2 LEU   282      62.552  37.965  38.341  1.00  0.00           C  
ATOM   2275  N   LYS   283      57.859  39.477  38.724  1.00  0.00           N  
ATOM   2276  CA  LYS   283      56.818  38.482  38.677  1.00  0.00           C  
ATOM   2277  CB  LYS   283      55.907  38.457  39.918  1.00  0.00           C  
ATOM   2278  C   LYS   283      55.880  38.762  37.544  1.00  0.00           C  
ATOM   2279  O   LYS   283      55.449  37.848  36.843  1.00  0.00           O  
ATOM   2280  CG  LYS   283      56.541  37.901  41.189  1.00  0.00           C  
ATOM   2281  CD  LYS   283      55.628  38.030  42.409  1.00  0.00           C  
ATOM   2282  CE  LYS   283      54.335  37.221  42.284  1.00  0.00           C  
ATOM   2283  NZ  LYS   283      53.505  37.393  43.498  1.00  0.00           N  
ATOM   2284  N   VAL   284      55.501  40.035  37.351  1.00  0.00           N  
ATOM   2285  CA  VAL   284      54.561  40.352  36.313  1.00  0.00           C  
ATOM   2286  CB  VAL   284      54.161  41.799  36.320  1.00  0.00           C  
ATOM   2287  C   VAL   284      55.172  40.060  34.985  1.00  0.00           C  
ATOM   2288  O   VAL   284      54.548  39.425  34.136  1.00  0.00           O  
ATOM   2289  CG1 VAL   284      53.271  42.072  35.096  1.00  0.00           C  
ATOM   2290  CG2 VAL   284      53.474  42.109  37.661  1.00  0.00           C  
ATOM   2291  N   LEU   285      56.441  40.468  34.812  1.00  0.00           N  
ATOM   2292  CA  LEU   285      57.115  40.410  33.553  1.00  0.00           C  
ATOM   2293  CB  LEU   285      58.514  41.029  33.678  1.00  0.00           C  
ATOM   2294  C   LEU   285      57.186  38.974  33.153  1.00  0.00           C  
ATOM   2295  O   LEU   285      57.081  38.629  31.978  1.00  0.00           O  
ATOM   2296  CG  LEU   285      59.102  41.496  32.345  1.00  0.00           C  
ATOM   2297  CD1 LEU   285      58.197  42.560  31.719  1.00  0.00           C  
ATOM   2298  CD2 LEU   285      60.511  42.056  32.530  1.00  0.00           C  
ATOM   2299  N   ARG   286      57.356  38.087  34.143  1.00  0.00           N  
ATOM   2300  CA  ARG   286      57.417  36.687  33.868  1.00  0.00           C  
ATOM   2301  CB  ARG   286      58.045  35.852  35.002  1.00  0.00           C  
ATOM   2302  C   ARG   286      56.092  36.164  33.374  1.00  0.00           C  
ATOM   2303  O   ARG   286      56.065  35.133  32.705  1.00  0.00           O  
ATOM   2304  CG  ARG   286      57.435  36.017  36.386  1.00  0.00           C  
ATOM   2305  CD  ARG   286      58.407  35.620  37.500  1.00  0.00           C  
ATOM   2306  NE  ARG   286      58.870  34.233  37.216  1.00  0.00           N  
ATOM   2307  CZ  ARG   286      59.724  33.604  38.076  1.00  0.00           C  
ATOM   2308  NH1 ARG   286      60.153  34.243  39.203  1.00  0.00           N  
ATOM   2309  NH2 ARG   286      60.145  32.332  37.809  1.00  0.00           N  
ATOM   2310  N   ALA   287      54.946  36.806  33.706  1.00  0.00           N  
ATOM   2311  CA  ALA   287      53.719  36.279  33.161  1.00  0.00           C  
ATOM   2312  CB  ALA   287      52.545  36.365  34.152  1.00  0.00           C  
ATOM   2313  C   ALA   287      53.319  37.066  31.942  1.00  0.00           C  
ATOM   2314  O   ALA   287      52.130  37.231  31.665  1.00  0.00           O  
ATOM   2315  N   ILE   288      54.300  37.509  31.129  1.00  0.00           N  
ATOM   2316  CA  ILE   288      53.964  38.159  29.894  1.00  0.00           C  
ATOM   2317  CB  ILE   288      54.595  39.502  29.591  1.00  0.00           C  
ATOM   2318  C   ILE   288      54.477  37.280  28.808  1.00  0.00           C  
ATOM   2319  O   ILE   288      55.644  36.890  28.802  1.00  0.00           O  
ATOM   2320  CG2 ILE   288      54.374  39.763  28.093  1.00  0.00           C  
ATOM   2321  CG1 ILE   288      54.079  40.659  30.463  1.00  0.00           C  
ATOM   2322  CD1 ILE   288      54.784  40.815  31.799  1.00  0.00           C  
ATOM   2323  N   ARG   289      53.595  36.952  27.851  1.00  0.00           N  
ATOM   2324  CA  ARG   289      53.964  36.102  26.763  1.00  0.00           C  
ATOM   2325  CB  ARG   289      52.735  35.488  26.064  1.00  0.00           C  
ATOM   2326  C   ARG   289      54.745  36.928  25.787  1.00  0.00           C  
ATOM   2327  O   ARG   289      54.586  38.146  25.718  1.00  0.00           O  
ATOM   2328  CG  ARG   289      53.061  34.414  25.028  1.00  0.00           C  
ATOM   2329  CD  ARG   289      51.838  33.619  24.557  1.00  0.00           C  
ATOM   2330  NE  ARG   289      50.873  34.576  23.947  1.00  0.00           N  
ATOM   2331  CZ  ARG   289      49.862  35.097  24.702  1.00  0.00           C  
ATOM   2332  NH1 ARG   289      49.722  34.718  26.006  1.00  0.00           N  
ATOM   2333  NH2 ARG   289      48.990  35.992  24.152  1.00  0.00           N  
ATOM   2334  N   ALA   290      55.632  36.274  25.011  1.00  0.00           N  
ATOM   2335  CA  ALA   290      56.460  36.966  24.069  1.00  0.00           C  
ATOM   2336  CB  ALA   290      57.453  36.051  23.332  1.00  0.00           C  
ATOM   2337  C   ALA   290      55.582  37.619  23.049  1.00  0.00           C  
ATOM   2338  O   ALA   290      54.486  37.151  22.744  1.00  0.00           O  
ATOM   2339  N   VAL   291      56.069  38.740  22.489  1.00  0.00           N  
ATOM   2340  CA  VAL   291      55.338  39.538  21.550  1.00  0.00           C  
ATOM   2341  CB  VAL   291      56.164  40.669  21.009  1.00  0.00           C  
ATOM   2342  C   VAL   291      55.024  38.699  20.356  1.00  0.00           C  
ATOM   2343  O   VAL   291      55.857  37.932  19.880  1.00  0.00           O  
ATOM   2344  CG1 VAL   291      55.315  41.476  20.018  1.00  0.00           C  
ATOM   2345  CG2 VAL   291      56.785  41.461  22.166  1.00  0.00           C  
ATOM   2346  N   GLN   292      53.791  38.847  19.834  1.00  0.00           N  
ATOM   2347  CA  GLN   292      53.370  38.126  18.669  1.00  0.00           C  
ATOM   2348  CB  GLN   292      51.884  37.734  18.720  1.00  0.00           C  
ATOM   2349  C   GLN   292      53.541  39.059  17.518  1.00  0.00           C  
ATOM   2350  O   GLN   292      53.139  40.220  17.557  1.00  0.00           O  
ATOM   2351  CG  GLN   292      51.531  36.803  19.883  1.00  0.00           C  
ATOM   2352  CD  GLN   292      52.009  35.403  19.531  1.00  0.00           C  
ATOM   2353  OE1 GLN   292      51.567  34.813  18.547  1.00  0.00           O  
ATOM   2354  NE2 GLN   292      52.941  34.853  20.355  1.00  0.00           N  
ATOM   2355  N   LYS   293      54.147  38.547  16.444  1.00  0.00           N  
ATOM   2356  CA  LYS   293      54.455  39.310  15.281  1.00  0.00           C  
ATOM   2357  CB  LYS   293      55.300  38.467  14.312  1.00  0.00           C  
ATOM   2358  C   LYS   293      53.160  39.736  14.649  1.00  0.00           C  
ATOM   2359  O   LYS   293      53.078  40.756  13.971  1.00  0.00           O  
ATOM   2360  CG  LYS   293      56.223  39.269  13.401  1.00  0.00           C  
ATOM   2361  CD  LYS   293      57.351  38.413  12.818  1.00  0.00           C  
ATOM   2362  CE  LYS   293      58.498  38.128  13.797  1.00  0.00           C  
ATOM   2363  NZ  LYS   293      58.096  37.112  14.794  1.00  0.00           N  
ATOM   2364  N   ASP   294      52.105  38.932  14.841  1.00  0.00           N  
ATOM   2365  CA  ASP   294      50.801  39.153  14.279  1.00  0.00           C  
ATOM   2366  CB  ASP   294      49.893  37.940  14.516  1.00  0.00           C  
ATOM   2367  C   ASP   294      50.132  40.347  14.880  1.00  0.00           C  
ATOM   2368  O   ASP   294      49.297  41.000  14.257  1.00  0.00           O  
ATOM   2369  CG  ASP   294      50.551  36.766  13.807  1.00  0.00           C  
ATOM   2370  OD1 ASP   294      50.619  36.784  12.549  1.00  0.00           O  
ATOM   2371  OD2 ASP   294      51.004  35.834  14.523  1.00  0.00           O  
ATOM   2372  N   ASP   295      50.467  40.651  16.133  1.00  0.00           N  
ATOM   2373  CA  ASP   295      49.762  41.647  16.859  1.00  0.00           C  
ATOM   2374  CB  ASP   295      49.493  40.996  18.221  1.00  0.00           C  
ATOM   2375  C   ASP   295      50.558  42.935  16.845  1.00  0.00           C  
ATOM   2376  O   ASP   295      50.740  43.599  17.862  1.00  0.00           O  
ATOM   2377  CG  ASP   295      49.020  41.987  19.207  1.00  0.00           C  
ATOM   2378  OD1 ASP   295      47.824  42.363  19.271  1.00  0.00           O  
ATOM   2379  OD2 ASP   295      49.949  42.396  19.931  1.00  0.00           O  
ATOM   2380  N   VAL   296      51.036  43.359  15.649  1.00  0.00           N  
ATOM   2381  CA  VAL   296      51.771  44.598  15.583  1.00  0.00           C  
ATOM   2382  CB  VAL   296      53.186  44.364  15.946  1.00  0.00           C  
ATOM   2383  C   VAL   296      51.719  45.241  14.157  1.00  0.00           C  
ATOM   2384  O   VAL   296      51.783  44.491  13.196  1.00  0.00           O  
ATOM   2385  CG1 VAL   296      53.372  44.197  17.453  1.00  0.00           C  
ATOM   2386  CG2 VAL   296      53.706  43.173  15.132  1.00  0.00           C  
ATOM   2387  N   VAL   297      51.575  46.624  14.008  1.00  0.00           N  
ATOM   2388  CA  VAL   297      51.715  47.683  12.912  1.00  0.00           C  
ATOM   2389  CB  VAL   297      50.460  48.429  12.544  1.00  0.00           C  
ATOM   2390  C   VAL   297      52.810  48.933  12.852  1.00  0.00           C  
ATOM   2391  O   VAL   297      52.603  50.044  13.310  1.00  0.00           O  
ATOM   2392  CG1 VAL   297      50.835  49.310  11.346  1.00  0.00           C  
ATOM   2393  CG2 VAL   297      49.258  47.496  12.348  1.00  0.00           C  
ATOM   2394  N   LEU   298      54.117  48.703  12.514  1.00  0.00           N  
ATOM   2395  CA  LEU   298      55.495  49.118  12.581  1.00  0.00           C  
ATOM   2396  CB  LEU   298      56.339  48.410  13.690  1.00  0.00           C  
ATOM   2397  C   LEU   298      56.266  48.802  11.433  1.00  0.00           C  
ATOM   2398  O   LEU   298      56.062  47.929  10.594  1.00  0.00           O  
ATOM   2399  CG  LEU   298      57.795  47.798  13.644  1.00  0.00           C  
ATOM   2400  CD1 LEU   298      58.178  47.210  15.012  1.00  0.00           C  
ATOM   2401  CD2 LEU   298      58.056  46.770  12.530  1.00  0.00           C  
ATOM   2402  N   GLY   299      57.360  49.488  11.530  1.00  0.00           N  
ATOM   2403  CA  GLY   299      58.279  49.298  10.558  1.00  0.00           C  
ATOM   2404  C   GLY   299      58.431  50.675  10.323  1.00  0.00           C  
ATOM   2405  O   GLY   299      58.772  51.455  11.215  1.00  0.00           O  
ATOM   2406  N   GLN   300      58.051  50.979   9.113  1.00  0.00           N  
ATOM   2407  CA  GLN   300      58.028  52.321   8.835  1.00  0.00           C  
ATOM   2408  CB  GLN   300      58.594  52.615   7.436  1.00  0.00           C  
ATOM   2409  C   GLN   300      56.576  52.488   8.775  1.00  0.00           C  
ATOM   2410  O   GLN   300      55.860  51.653   8.221  1.00  0.00           O  
ATOM   2411  CG  GLN   300      59.379  53.917   7.315  1.00  0.00           C  
ATOM   2412  CD  GLN   300      60.813  53.536   7.654  1.00  0.00           C  
ATOM   2413  OE1 GLN   300      61.035  52.594   8.413  1.00  0.00           O  
ATOM   2414  NE2 GLN   300      61.812  54.242   7.065  1.00  0.00           N  
ATOM   2415  N   TYR   301      56.078  53.510   9.447  1.00  0.00           N  
ATOM   2416  CA  TYR   301      54.700  53.682   9.265  1.00  0.00           C  
ATOM   2417  CB  TYR   301      53.926  54.370  10.395  1.00  0.00           C  
ATOM   2418  C   TYR   301      54.557  54.423   8.030  1.00  0.00           C  
ATOM   2419  O   TYR   301      55.507  55.070   7.598  1.00  0.00           O  
ATOM   2420  CG  TYR   301      54.714  55.509  10.904  1.00  0.00           C  
ATOM   2421  CD1 TYR   301      54.899  56.649  10.163  1.00  0.00           C  
ATOM   2422  CD2 TYR   301      55.244  55.418  12.166  1.00  0.00           C  
ATOM   2423  CE1 TYR   301      55.639  57.688  10.669  1.00  0.00           C  
ATOM   2424  CE2 TYR   301      55.981  56.452  12.677  1.00  0.00           C  
ATOM   2425  CZ  TYR   301      56.182  57.584  11.925  1.00  0.00           C  
ATOM   2426  OH  TYR   301      56.946  58.648  12.444  1.00  0.00           O  
ATOM   2427  N   ILE   302      53.407  54.234   7.372  1.00  0.00           N  
ATOM   2428  CA  ILE   302      53.224  55.006   6.193  1.00  0.00           C  
ATOM   2429  CB  ILE   302      51.853  54.844   5.614  1.00  0.00           C  
ATOM   2430  C   ILE   302      53.304  56.388   6.711  1.00  0.00           C  
ATOM   2431  O   ILE   302      52.589  56.742   7.640  1.00  0.00           O  
ATOM   2432  CG2 ILE   302      51.749  55.763   4.385  1.00  0.00           C  
ATOM   2433  CG1 ILE   302      51.587  53.370   5.282  1.00  0.00           C  
ATOM   2434  CD1 ILE   302      52.470  52.864   4.146  1.00  0.00           C  
ATOM   2435  N   GLY   303      54.180  57.215   6.138  1.00  0.00           N  
ATOM   2436  CA  GLY   303      54.305  58.526   6.686  1.00  0.00           C  
ATOM   2437  C   GLY   303      55.744  58.805   7.033  1.00  0.00           C  
ATOM   2438  O   GLY   303      56.134  59.954   7.192  1.00  0.00           O  
ATOM   2439  N   TYR   304      56.581  57.774   7.182  1.00  0.00           N  
ATOM   2440  CA  TYR   304      57.971  57.924   7.532  1.00  0.00           C  
ATOM   2441  CB  TYR   304      58.518  56.622   8.098  1.00  0.00           C  
ATOM   2442  C   TYR   304      58.797  58.406   6.383  1.00  0.00           C  
ATOM   2443  O   TYR   304      59.887  58.963   6.554  1.00  0.00           O  
ATOM   2444  CG  TYR   304      59.757  57.022   8.773  1.00  0.00           C  
ATOM   2445  CD1 TYR   304      59.671  57.763   9.922  1.00  0.00           C  
ATOM   2446  CD2 TYR   304      60.981  56.714   8.248  1.00  0.00           C  
ATOM   2447  CE1 TYR   304      60.807  58.167  10.575  1.00  0.00           C  
ATOM   2448  CE2 TYR   304      62.119  57.114   8.900  1.00  0.00           C  
ATOM   2449  CZ  TYR   304      62.036  57.837  10.064  1.00  0.00           C  
ATOM   2450  OH  TYR   304      63.211  58.246  10.727  1.00  0.00           O  
ATOM   2451  N   ARG   305      58.290  58.114   5.177  1.00  0.00           N  
ATOM   2452  CA  ARG   305      58.904  58.399   3.913  1.00  0.00           C  
ATOM   2453  CB  ARG   305      57.986  58.055   2.726  1.00  0.00           C  
ATOM   2454  C   ARG   305      59.144  59.867   3.792  1.00  0.00           C  
ATOM   2455  O   ARG   305      60.111  60.301   3.170  1.00  0.00           O  
ATOM   2456  CG  ARG   305      57.507  56.605   2.675  1.00  0.00           C  
ATOM   2457  CD  ARG   305      56.514  56.335   1.540  1.00  0.00           C  
ATOM   2458  NE  ARG   305      55.297  57.160   1.793  1.00  0.00           N  
ATOM   2459  CZ  ARG   305      54.261  57.145   0.904  1.00  0.00           C  
ATOM   2460  NH1 ARG   305      54.331  56.365  -0.214  1.00  0.00           N  
ATOM   2461  NH2 ARG   305      53.152  57.909   1.130  1.00  0.00           N  
ATOM   2462  N   GLU   306      58.246  60.685   4.354  1.00  0.00           N  
ATOM   2463  CA  GLU   306      58.369  62.099   4.161  1.00  0.00           C  
ATOM   2464  CB  GLU   306      57.167  62.892   4.710  1.00  0.00           C  
ATOM   2465  C   GLU   306      59.627  62.665   4.776  1.00  0.00           C  
ATOM   2466  O   GLU   306      60.209  63.594   4.222  1.00  0.00           O  
ATOM   2467  CG  GLU   306      55.876  62.644   3.923  1.00  0.00           C  
ATOM   2468  CD  GLU   306      54.778  63.529   4.499  1.00  0.00           C  
ATOM   2469  OE1 GLU   306      55.070  64.291   5.459  1.00  0.00           O  
ATOM   2470  OE2 GLU   306      53.632  63.459   3.981  1.00  0.00           O  
ATOM   2471  N   HIS   307      60.104  62.138   5.922  1.00  0.00           N  
ATOM   2472  CA  HIS   307      61.179  62.798   6.634  1.00  0.00           C  
ATOM   2473  CB  HIS   307      61.391  62.238   8.047  1.00  0.00           C  
ATOM   2474  C   HIS   307      62.487  62.774   5.904  1.00  0.00           C  
ATOM   2475  O   HIS   307      62.884  61.765   5.327  1.00  0.00           O  
ATOM   2476  ND1 HIS   307      59.552  61.266   9.513  1.00  0.00           N  
ATOM   2477  CG  HIS   307      60.123  62.322   8.842  1.00  0.00           C  
ATOM   2478  NE2 HIS   307      58.207  63.008   9.816  1.00  0.00           N  
ATOM   2479  CD2 HIS   307      59.289  63.378   9.039  1.00  0.00           C  
ATOM   2480  CE1 HIS   307      58.409  61.732  10.077  1.00  0.00           C  
ATOM   2481  N   GLU   308      63.162  63.945   5.900  1.00  0.00           N  
ATOM   2482  CA  GLU   308      64.423  64.188   5.251  1.00  0.00           C  
ATOM   2483  CB  GLU   308      64.661  65.679   4.991  1.00  0.00           C  
ATOM   2484  C   GLU   308      65.612  63.630   5.991  1.00  0.00           C  
ATOM   2485  O   GLU   308      66.564  63.161   5.370  1.00  0.00           O  
ATOM   2486  CG  GLU   308      65.713  65.926   3.914  1.00  0.00           C  
ATOM   2487  CD  GLU   308      65.582  67.376   3.485  1.00  0.00           C  
ATOM   2488  OE1 GLU   308      65.725  68.268   4.363  1.00  0.00           O  
ATOM   2489  OE2 GLU   308      65.323  67.612   2.275  1.00  0.00           O  
ATOM   2490  N   GLY   309      65.596  63.677   7.338  1.00  0.00           N  
ATOM   2491  CA  GLY   309      66.694  63.257   8.172  1.00  0.00           C  
ATOM   2492  C   GLY   309      66.946  61.801   7.953  1.00  0.00           C  
ATOM   2493  O   GLY   309      68.054  61.310   8.165  1.00  0.00           O  
ATOM   2494  N   VAL   310      65.882  61.069   7.590  1.00  0.00           N  
ATOM   2495  CA  VAL   310      65.919  59.652   7.370  1.00  0.00           C  
ATOM   2496  CB  VAL   310      64.591  59.083   6.947  1.00  0.00           C  
ATOM   2497  C   VAL   310      66.736  59.367   6.149  1.00  0.00           C  
ATOM   2498  O   VAL   310      66.614  60.068   5.147  1.00  0.00           O  
ATOM   2499  CG1 VAL   310      64.752  57.571   6.754  1.00  0.00           C  
ATOM   2500  CG2 VAL   310      63.455  59.526   7.869  1.00  0.00           C  
ATOM   2501  N   PRO   311      67.550  58.342   6.188  1.00  0.00           N  
ATOM   2502  CA  PRO   311      68.259  57.962   4.995  1.00  0.00           C  
ATOM   2503  CB  PRO   311      69.389  57.043   5.451  1.00  0.00           C  
ATOM   2504  C   PRO   311      67.279  57.329   4.050  1.00  0.00           C  
ATOM   2505  O   PRO   311      66.289  56.765   4.510  1.00  0.00           O  
ATOM   2506  CD  PRO   311      68.333  58.076   7.384  1.00  0.00           C  
ATOM   2507  CG  PRO   311      69.681  57.527   6.883  1.00  0.00           C  
ATOM   2508  N   GLU   312      67.557  57.382   2.733  1.00  0.00           N  
ATOM   2509  CA  GLU   312      66.646  56.949   1.708  1.00  0.00           C  
ATOM   2510  CB  GLU   312      67.228  57.110   0.289  1.00  0.00           C  
ATOM   2511  C   GLU   312      66.295  55.499   1.848  1.00  0.00           C  
ATOM   2512  O   GLU   312      65.135  55.128   1.672  1.00  0.00           O  
ATOM   2513  CG  GLU   312      67.273  58.546  -0.243  1.00  0.00           C  
ATOM   2514  CD  GLU   312      66.136  58.731  -1.244  1.00  0.00           C  
ATOM   2515  OE1 GLU   312      65.046  58.135  -1.029  1.00  0.00           O  
ATOM   2516  OE2 GLU   312      66.349  59.466  -2.246  1.00  0.00           O  
ATOM   2517  N   ASP   313      67.269  54.622   2.150  1.00  0.00           N  
ATOM   2518  CA  ASP   313      66.920  53.226   2.181  1.00  0.00           C  
ATOM   2519  CB  ASP   313      67.913  52.338   1.416  1.00  0.00           C  
ATOM   2520  C   ASP   313      66.945  52.734   3.590  1.00  0.00           C  
ATOM   2521  O   ASP   313      67.607  51.744   3.902  1.00  0.00           O  
ATOM   2522  CG  ASP   313      67.739  52.602  -0.068  1.00  0.00           C  
ATOM   2523  OD1 ASP   313      66.778  53.332  -0.427  1.00  0.00           O  
ATOM   2524  OD2 ASP   313      68.559  52.071  -0.863  1.00  0.00           O  
ATOM   2525  N   ALA   314      66.191  53.397   4.479  1.00  0.00           N  
ATOM   2526  CA  ALA   314      66.194  52.996   5.855  1.00  0.00           C  
ATOM   2527  CB  ALA   314      65.699  54.098   6.802  1.00  0.00           C  
ATOM   2528  C   ALA   314      65.283  51.824   6.050  1.00  0.00           C  
ATOM   2529  O   ALA   314      64.253  51.706   5.389  1.00  0.00           O  
ATOM   2530  N   THR   315      65.653  50.924   6.987  1.00  0.00           N  
ATOM   2531  CA  THR   315      64.858  49.765   7.291  1.00  0.00           C  
ATOM   2532  CB  THR   315      65.627  48.529   6.940  1.00  0.00           C  
ATOM   2533  C   THR   315      64.580  49.761   8.771  1.00  0.00           C  
ATOM   2534  O   THR   315      64.256  48.730   9.363  1.00  0.00           O  
ATOM   2535  OG1 THR   315      64.821  47.373   7.090  1.00  0.00           O  
ATOM   2536  CG2 THR   315      66.875  48.460   7.837  1.00  0.00           C  
ATOM   2537  N   THR   316      64.646  50.943   9.410  1.00  0.00           N  
ATOM   2538  CA  THR   316      64.484  51.008  10.840  1.00  0.00           C  
ATOM   2539  CB  THR   316      65.315  52.092  11.469  1.00  0.00           C  
ATOM   2540  C   THR   316      63.053  51.269  11.195  1.00  0.00           C  
ATOM   2541  O   THR   316      62.347  52.000  10.499  1.00  0.00           O  
ATOM   2542  OG1 THR   316      66.688  51.893  11.164  1.00  0.00           O  
ATOM   2543  CG2 THR   316      65.109  52.062  12.994  1.00  0.00           C  
ATOM   2544  N   PRO   317      62.591  50.633  12.245  1.00  0.00           N  
ATOM   2545  CA  PRO   317      61.228  50.839  12.645  1.00  0.00           C  
ATOM   2546  CB  PRO   317      60.808  49.614  13.447  1.00  0.00           C  
ATOM   2547  C   PRO   317      61.040  52.104  13.416  1.00  0.00           C  
ATOM   2548  O   PRO   317      61.810  52.360  14.337  1.00  0.00           O  
ATOM   2549  CD  PRO   317      63.003  49.257  12.483  1.00  0.00           C  
ATOM   2550  CG  PRO   317      61.733  48.509  12.923  1.00  0.00           C  
ATOM   2551  N   THR   318      59.988  52.880  13.116  1.00  0.00           N  
ATOM   2552  CA  THR   318      59.742  54.081  13.864  1.00  0.00           C  
ATOM   2553  CB  THR   318      59.403  55.219  12.960  1.00  0.00           C  
ATOM   2554  C   THR   318      58.549  53.768  14.603  1.00  0.00           C  
ATOM   2555  O   THR   318      57.844  54.627  15.141  1.00  0.00           O  
ATOM   2556  OG1 THR   318      58.243  54.896  12.208  1.00  0.00           O  
ATOM   2557  CG2 THR   318      60.588  55.452  12.012  1.00  0.00           C  
ATOM   2558  N   PHE   319      58.423  52.456  14.754  1.00  0.00           N  
ATOM   2559  CA  PHE   319      57.128  52.074  15.033  1.00  0.00           C  
ATOM   2560  CB  PHE   319      56.581  51.622  13.685  1.00  0.00           C  
ATOM   2561  C   PHE   319      57.155  50.806  15.732  1.00  0.00           C  
ATOM   2562  O   PHE   319      57.882  49.899  15.356  1.00  0.00           O  
ATOM   2563  CG  PHE   319      55.213  52.035  13.706  1.00  0.00           C  
ATOM   2564  CD1 PHE   319      54.727  52.358  14.926  1.00  0.00           C  
ATOM   2565  CD2 PHE   319      54.501  52.176  12.550  1.00  0.00           C  
ATOM   2566  CE1 PHE   319      53.459  52.791  14.989  1.00  0.00           C  
ATOM   2567  CE2 PHE   319      53.216  52.610  12.627  1.00  0.00           C  
ATOM   2568  CZ  PHE   319      52.727  52.905  13.854  1.00  0.00           C  
ATOM   2569  N   ALA   320      56.304  50.712  16.735  1.00  0.00           N  
ATOM   2570  CA  ALA   320      56.063  49.487  17.365  1.00  0.00           C  
ATOM   2571  CB  ALA   320      57.074  49.102  18.458  1.00  0.00           C  
ATOM   2572  C   ALA   320      54.784  49.781  18.043  1.00  0.00           C  
ATOM   2573  O   ALA   320      54.589  50.813  18.673  1.00  0.00           O  
ATOM   2574  N   PHE   321      53.829  48.895  17.901  1.00  0.00           N  
ATOM   2575  CA  PHE   321      52.626  49.146  18.563  1.00  0.00           C  
ATOM   2576  CB  PHE   321      51.925  50.356  17.970  1.00  0.00           C  
ATOM   2577  C   PHE   321      52.086  47.809  18.655  1.00  0.00           C  
ATOM   2578  O   PHE   321      51.921  47.042  17.716  1.00  0.00           O  
ATOM   2579  CG  PHE   321      50.594  50.627  18.530  1.00  0.00           C  
ATOM   2580  CD1 PHE   321      50.169  50.086  19.689  1.00  0.00           C  
ATOM   2581  CD2 PHE   321      49.718  51.455  17.898  1.00  0.00           C  
ATOM   2582  CE1 PHE   321      48.887  50.381  20.078  1.00  0.00           C  
ATOM   2583  CE2 PHE   321      48.447  51.757  18.292  1.00  0.00           C  
ATOM   2584  CZ  PHE   321      47.999  51.189  19.434  1.00  0.00           C  
ATOM   2585  N   ILE   322      51.945  47.421  19.890  1.00  0.00           N  
ATOM   2586  CA  ILE   322      51.786  46.035  19.991  1.00  0.00           C  
ATOM   2587  CB  ILE   322      53.024  45.373  20.551  1.00  0.00           C  
ATOM   2588  C   ILE   322      50.788  45.865  21.039  1.00  0.00           C  
ATOM   2589  O   ILE   322      50.587  46.767  21.848  1.00  0.00           O  
ATOM   2590  CG2 ILE   322      52.784  43.857  20.577  1.00  0.00           C  
ATOM   2591  CG1 ILE   322      54.299  45.762  19.781  1.00  0.00           C  
ATOM   2592  CD1 ILE   322      55.590  45.378  20.511  1.00  0.00           C  
ATOM   2593  N   ARG   323      50.062  44.749  21.034  1.00  0.00           N  
ATOM   2594  CA  ARG   323      49.437  44.677  22.299  1.00  0.00           C  
ATOM   2595  CB  ARG   323      47.971  45.099  22.550  1.00  0.00           C  
ATOM   2596  C   ARG   323      49.862  43.428  22.993  1.00  0.00           C  
ATOM   2597  O   ARG   323      50.126  42.387  22.398  1.00  0.00           O  
ATOM   2598  CG  ARG   323      46.829  44.375  21.882  1.00  0.00           C  
ATOM   2599  CD  ARG   323      45.530  44.781  22.572  1.00  0.00           C  
ATOM   2600  NE  ARG   323      44.408  44.198  21.800  1.00  0.00           N  
ATOM   2601  CZ  ARG   323      44.026  42.924  22.095  1.00  0.00           C  
ATOM   2602  NH1 ARG   323      44.700  42.232  23.058  1.00  0.00           N  
ATOM   2603  NH2 ARG   323      42.983  42.338  21.438  1.00  0.00           N  
ATOM   2604  N   PHE   324      50.012  43.533  24.313  1.00  0.00           N  
ATOM   2605  CA  PHE   324      50.578  42.469  25.079  1.00  0.00           C  
ATOM   2606  CB  PHE   324      51.710  42.931  26.000  1.00  0.00           C  
ATOM   2607  C   PHE   324      49.530  41.906  25.962  1.00  0.00           C  
ATOM   2608  O   PHE   324      48.398  42.383  25.999  1.00  0.00           O  
ATOM   2609  CG  PHE   324      52.842  43.280  25.111  1.00  0.00           C  
ATOM   2610  CD1 PHE   324      52.942  44.518  24.525  1.00  0.00           C  
ATOM   2611  CD2 PHE   324      53.803  42.341  24.854  1.00  0.00           C  
ATOM   2612  CE1 PHE   324      53.996  44.829  23.701  1.00  0.00           C  
ATOM   2613  CE2 PHE   324      54.856  42.643  24.034  1.00  0.00           C  
ATOM   2614  CZ  PHE   324      54.960  43.884  23.455  1.00  0.00           C  
ATOM   2615  N   PHE   325      49.889  40.824  26.673  1.00  0.00           N  
ATOM   2616  CA  PHE   325      48.923  40.212  27.519  1.00  0.00           C  
ATOM   2617  CB  PHE   325      48.224  39.079  26.748  1.00  0.00           C  
ATOM   2618  C   PHE   325      49.624  39.684  28.740  1.00  0.00           C  
ATOM   2619  O   PHE   325      50.686  39.069  28.645  1.00  0.00           O  
ATOM   2620  CG  PHE   325      47.285  38.337  27.617  1.00  0.00           C  
ATOM   2621  CD1 PHE   325      46.041  38.836  27.912  1.00  0.00           C  
ATOM   2622  CD2 PHE   325      47.665  37.130  28.141  1.00  0.00           C  
ATOM   2623  CE1 PHE   325      45.183  38.130  28.719  1.00  0.00           C  
ATOM   2624  CE2 PHE   325      46.807  36.424  28.945  1.00  0.00           C  
ATOM   2625  CZ  PHE   325      45.563  36.921  29.237  1.00  0.00           C  
ATOM   2626  N   ILE   326      49.041  39.924  29.936  1.00  0.00           N  
ATOM   2627  CA  ILE   326      49.612  39.427  31.158  1.00  0.00           C  
ATOM   2628  CB  ILE   326      49.642  40.447  32.260  1.00  0.00           C  
ATOM   2629  C   ILE   326      48.737  38.297  31.558  1.00  0.00           C  
ATOM   2630  O   ILE   326      47.543  38.471  31.803  1.00  0.00           O  
ATOM   2631  CG2 ILE   326      50.104  39.764  33.557  1.00  0.00           C  
ATOM   2632  CG1 ILE   326      50.537  41.627  31.843  1.00  0.00           C  
ATOM   2633  CD1 ILE   326      50.420  42.841  32.762  1.00  0.00           C  
ATOM   2634  N   ASP   327      49.328  37.091  31.621  1.00  0.00           N  
ATOM   2635  CA  ASP   327      48.527  35.932  31.846  1.00  0.00           C  
ATOM   2636  CB  ASP   327      49.108  34.664  31.198  1.00  0.00           C  
ATOM   2637  C   ASP   327      48.414  35.674  33.305  1.00  0.00           C  
ATOM   2638  O   ASP   327      49.094  34.805  33.847  1.00  0.00           O  
ATOM   2639  CG  ASP   327      48.045  33.574  31.223  1.00  0.00           C  
ATOM   2640  OD1 ASP   327      46.905  33.859  31.677  1.00  0.00           O  
ATOM   2641  OD2 ASP   327      48.364  32.437  30.783  1.00  0.00           O  
ATOM   2642  N   ASN   328      47.545  36.440  33.984  1.00  0.00           N  
ATOM   2643  CA  ASN   328      47.289  36.147  35.357  1.00  0.00           C  
ATOM   2644  CB  ASN   328      48.205  36.861  36.381  1.00  0.00           C  
ATOM   2645  C   ASN   328      45.849  36.456  35.609  1.00  0.00           C  
ATOM   2646  O   ASN   328      45.161  37.023  34.761  1.00  0.00           O  
ATOM   2647  CG  ASN   328      48.007  38.368  36.410  1.00  0.00           C  
ATOM   2648  OD1 ASN   328      47.052  38.908  35.853  1.00  0.00           O  
ATOM   2649  ND2 ASN   328      48.948  39.072  37.097  1.00  0.00           N  
ATOM   2650  N   TRP   329      45.356  36.089  36.802  1.00  0.00           N  
ATOM   2651  CA  TRP   329      43.962  36.219  37.106  1.00  0.00           C  
ATOM   2652  CB  TRP   329      43.609  35.751  38.527  1.00  0.00           C  
ATOM   2653  C   TRP   329      43.537  37.644  37.009  1.00  0.00           C  
ATOM   2654  O   TRP   329      42.432  37.943  36.557  1.00  0.00           O  
ATOM   2655  CG  TRP   329      43.659  34.258  38.721  1.00  0.00           C  
ATOM   2656  CD2 TRP   329      42.544  33.391  38.468  1.00  0.00           C  
ATOM   2657  CD1 TRP   329      44.682  33.462  39.146  1.00  0.00           C  
ATOM   2658  NE1 TRP   329      44.271  32.150  39.178  1.00  0.00           N  
ATOM   2659  CE2 TRP   329      42.957  32.092  38.762  1.00  0.00           C  
ATOM   2660  CE3 TRP   329      41.280  33.657  38.028  1.00  0.00           C  
ATOM   2661  CZ2 TRP   329      42.106  31.034  38.620  1.00  0.00           C  
ATOM   2662  CZ3 TRP   329      40.423  32.588  37.884  1.00  0.00           C  
ATOM   2663  CH2 TRP   329      40.830  31.302  38.175  1.00  0.00           C  
ATOM   2664  N   ARG   330      44.396  38.563  37.470  1.00  0.00           N  
ATOM   2665  CA  ARG   330      44.028  39.945  37.512  1.00  0.00           C  
ATOM   2666  CB  ARG   330      45.058  40.806  38.257  1.00  0.00           C  
ATOM   2667  C   ARG   330      43.838  40.533  36.150  1.00  0.00           C  
ATOM   2668  O   ARG   330      42.905  41.312  35.942  1.00  0.00           O  
ATOM   2669  CG  ARG   330      45.092  40.483  39.747  1.00  0.00           C  
ATOM   2670  CD  ARG   330      46.171  41.229  40.528  1.00  0.00           C  
ATOM   2671  NE  ARG   330      45.725  42.636  40.705  1.00  0.00           N  
ATOM   2672  CZ  ARG   330      44.815  42.944  41.675  1.00  0.00           C  
ATOM   2673  NH1 ARG   330      44.175  41.953  42.359  1.00  0.00           N  
ATOM   2674  NH2 ARG   330      44.540  44.248  41.961  1.00  0.00           N  
ATOM   2675  N   TRP   331      44.710  40.184  35.181  1.00  0.00           N  
ATOM   2676  CA  TRP   331      44.616  40.889  33.937  1.00  0.00           C  
ATOM   2677  CB  TRP   331      45.952  41.545  33.559  1.00  0.00           C  
ATOM   2678  C   TRP   331      44.277  39.986  32.792  1.00  0.00           C  
ATOM   2679  O   TRP   331      44.535  40.342  31.645  1.00  0.00           O  
ATOM   2680  CG  TRP   331      46.427  42.563  34.563  1.00  0.00           C  
ATOM   2681  CD2 TRP   331      45.877  43.881  34.689  1.00  0.00           C  
ATOM   2682  CD1 TRP   331      47.394  42.453  35.520  1.00  0.00           C  
ATOM   2683  NE1 TRP   331      47.485  43.625  36.231  1.00  0.00           N  
ATOM   2684  CE2 TRP   331      46.555  44.511  35.731  1.00  0.00           C  
ATOM   2685  CE3 TRP   331      44.885  44.510  33.994  1.00  0.00           C  
ATOM   2686  CZ2 TRP   331      46.249  45.790  36.095  1.00  0.00           C  
ATOM   2687  CZ3 TRP   331      44.581  45.801  34.361  1.00  0.00           C  
ATOM   2688  CH2 TRP   331      45.250  46.428  35.392  1.00  0.00           C  
ATOM   2689  N   GLN   332      43.634  38.833  33.016  1.00  0.00           N  
ATOM   2690  CA  GLN   332      43.403  38.016  31.858  1.00  0.00           C  
ATOM   2691  CB  GLN   332      42.950  36.585  32.207  1.00  0.00           C  
ATOM   2692  C   GLN   332      42.335  38.652  31.005  1.00  0.00           C  
ATOM   2693  O   GLN   332      41.255  38.981  31.493  1.00  0.00           O  
ATOM   2694  CG  GLN   332      42.702  35.700  30.983  1.00  0.00           C  
ATOM   2695  CD  GLN   332      42.269  34.322  31.462  1.00  0.00           C  
ATOM   2696  OE1 GLN   332      42.115  34.085  32.659  1.00  0.00           O  
ATOM   2697  NE2 GLN   332      42.072  33.380  30.501  1.00  0.00           N  
ATOM   2698  N   GLY   333      42.628  38.841  29.694  1.00  0.00           N  
ATOM   2699  CA  GLY   333      41.680  39.345  28.729  1.00  0.00           C  
ATOM   2700  C   GLY   333      41.822  40.820  28.513  1.00  0.00           C  
ATOM   2701  O   GLY   333      41.253  41.371  27.568  1.00  0.00           O  
ATOM   2702  N   VAL   334      42.588  41.517  29.365  1.00  0.00           N  
ATOM   2703  CA  VAL   334      42.672  42.928  29.138  1.00  0.00           C  
ATOM   2704  CB  VAL   334      42.920  43.706  30.402  1.00  0.00           C  
ATOM   2705  C   VAL   334      43.829  43.163  28.221  1.00  0.00           C  
ATOM   2706  O   VAL   334      44.934  42.674  28.461  1.00  0.00           O  
ATOM   2707  CG1 VAL   334      43.073  45.195  30.050  1.00  0.00           C  
ATOM   2708  CG2 VAL   334      41.774  43.408  31.385  1.00  0.00           C  
ATOM   2709  N   PRO   335      43.545  43.847  27.137  1.00  0.00           N  
ATOM   2710  CA  PRO   335      44.501  44.180  26.128  1.00  0.00           C  
ATOM   2711  CB  PRO   335      43.706  44.884  25.042  1.00  0.00           C  
ATOM   2712  C   PRO   335      45.435  45.163  26.737  1.00  0.00           C  
ATOM   2713  O   PRO   335      44.964  46.102  27.385  1.00  0.00           O  
ATOM   2714  CD  PRO   335      42.311  44.586  26.997  1.00  0.00           C  
ATOM   2715  CG  PRO   335      42.572  45.556  25.839  1.00  0.00           C  
ATOM   2716  N   PHE   336      46.743  44.982  26.521  1.00  0.00           N  
ATOM   2717  CA  PHE   336      47.689  45.946  26.973  1.00  0.00           C  
ATOM   2718  CB  PHE   336      48.874  45.372  27.765  1.00  0.00           C  
ATOM   2719  C   PHE   336      48.247  46.501  25.729  1.00  0.00           C  
ATOM   2720  O   PHE   336      48.961  45.826  24.990  1.00  0.00           O  
ATOM   2721  CG  PHE   336      48.425  45.119  29.159  1.00  0.00           C  
ATOM   2722  CD1 PHE   336      47.680  44.010  29.483  1.00  0.00           C  
ATOM   2723  CD2 PHE   336      48.770  46.008  30.151  1.00  0.00           C  
ATOM   2724  CE1 PHE   336      47.280  43.802  30.783  1.00  0.00           C  
ATOM   2725  CE2 PHE   336      48.374  45.805  31.450  1.00  0.00           C  
ATOM   2726  CZ  PHE   336      47.625  44.698  31.767  1.00  0.00           C  
ATOM   2727  N   TYR   337      47.926  47.762  25.456  1.00  0.00           N  
ATOM   2728  CA  TYR   337      48.435  48.339  24.270  1.00  0.00           C  
ATOM   2729  CB  TYR   337      47.493  49.423  23.739  1.00  0.00           C  
ATOM   2730  C   TYR   337      49.739  48.932  24.675  1.00  0.00           C  
ATOM   2731  O   TYR   337      49.829  49.673  25.654  1.00  0.00           O  
ATOM   2732  CG  TYR   337      48.184  50.725  23.725  1.00  0.00           C  
ATOM   2733  CD1 TYR   337      49.134  51.066  22.820  1.00  0.00           C  
ATOM   2734  CD2 TYR   337      47.898  51.646  24.659  1.00  0.00           C  
ATOM   2735  CE1 TYR   337      49.789  52.253  22.799  1.00  0.00           C  
ATOM   2736  CE2 TYR   337      48.536  52.860  24.673  1.00  0.00           C  
ATOM   2737  CZ  TYR   337      49.484  53.170  23.746  1.00  0.00           C  
ATOM   2738  OH  TYR   337      50.146  54.408  23.756  1.00  0.00           O  
ATOM   2739  N   ILE   338      50.788  48.598  23.909  1.00  0.00           N  
ATOM   2740  CA  ILE   338      52.083  49.147  24.127  1.00  0.00           C  
ATOM   2741  CB  ILE   338      53.151  48.111  24.309  1.00  0.00           C  
ATOM   2742  C   ILE   338      52.395  49.792  22.850  1.00  0.00           C  
ATOM   2743  O   ILE   338      52.454  49.186  21.778  1.00  0.00           O  
ATOM   2744  CG2 ILE   338      54.506  48.835  24.342  1.00  0.00           C  
ATOM   2745  CG1 ILE   338      52.891  47.266  25.557  1.00  0.00           C  
ATOM   2746  CD1 ILE   338      53.019  48.046  26.850  1.00  0.00           C  
ATOM   2747  N   CYS   339      52.555  51.094  22.901  1.00  0.00           N  
ATOM   2748  CA  CYS   339      52.982  51.548  21.651  1.00  0.00           C  
ATOM   2749  CB  CYS   339      52.017  52.447  20.896  1.00  0.00           C  
ATOM   2750  C   CYS   339      54.074  52.449  21.983  1.00  0.00           C  
ATOM   2751  O   CYS   339      54.230  52.917  23.116  1.00  0.00           O  
ATOM   2752  SG  CYS   339      52.132  54.074  21.659  1.00  0.00           S  
ATOM   2753  N   SER   340      54.890  52.655  20.967  1.00  0.00           N  
ATOM   2754  CA  SER   340      55.899  53.631  21.116  1.00  0.00           C  
ATOM   2755  CB  SER   340      57.212  53.109  21.701  1.00  0.00           C  
ATOM   2756  C   SER   340      56.177  54.011  19.725  1.00  0.00           C  
ATOM   2757  O   SER   340      56.285  53.169  18.826  1.00  0.00           O  
ATOM   2758  OG  SER   340      58.178  54.145  21.639  1.00  0.00           O  
ATOM   2759  N   GLY   341      56.261  55.321  19.501  1.00  0.00           N  
ATOM   2760  CA  GLY   341      56.504  55.619  18.148  1.00  0.00           C  
ATOM   2761  C   GLY   341      55.451  56.493  17.663  1.00  0.00           C  
ATOM   2762  O   GLY   341      54.706  57.144  18.400  1.00  0.00           O  
ATOM   2763  N   LYS   342      55.369  56.478  16.342  1.00  0.00           N  
ATOM   2764  CA  LYS   342      54.509  57.425  15.771  1.00  0.00           C  
ATOM   2765  CB  LYS   342      55.415  58.388  15.007  1.00  0.00           C  
ATOM   2766  C   LYS   342      53.388  56.719  15.021  1.00  0.00           C  
ATOM   2767  O   LYS   342      53.456  55.520  14.762  1.00  0.00           O  
ATOM   2768  CG  LYS   342      56.409  58.898  16.070  1.00  0.00           C  
ATOM   2769  CD  LYS   342      57.715  59.549  15.628  1.00  0.00           C  
ATOM   2770  CE  LYS   342      58.779  59.555  16.737  1.00  0.00           C  
ATOM   2771  NZ  LYS   342      58.197  60.016  18.018  1.00  0.00           N  
ATOM   2772  N   ALA   343      52.311  57.423  14.606  1.00  0.00           N  
ATOM   2773  CA  ALA   343      51.165  56.669  14.123  1.00  0.00           C  
ATOM   2774  CB  ALA   343      51.442  55.753  12.917  1.00  0.00           C  
ATOM   2775  C   ALA   343      50.755  55.726  15.217  1.00  0.00           C  
ATOM   2776  O   ALA   343      51.032  54.543  15.167  1.00  0.00           O  
ATOM   2777  N   LEU   344      50.115  56.181  16.297  1.00  0.00           N  
ATOM   2778  CA  LEU   344      49.894  55.193  17.330  1.00  0.00           C  
ATOM   2779  CB  LEU   344      50.995  55.228  18.406  1.00  0.00           C  
ATOM   2780  C   LEU   344      48.731  55.524  18.149  1.00  0.00           C  
ATOM   2781  O   LEU   344      48.267  56.651  18.114  1.00  0.00           O  
ATOM   2782  CG  LEU   344      52.334  54.673  17.939  1.00  0.00           C  
ATOM   2783  CD1 LEU   344      53.437  54.791  18.992  1.00  0.00           C  
ATOM   2784  CD2 LEU   344      52.116  53.227  17.541  1.00  0.00           C  
ATOM   2785  N   LYS   345      48.228  54.492  18.867  1.00  0.00           N  
ATOM   2786  CA  LYS   345      47.191  54.311  19.870  1.00  0.00           C  
ATOM   2787  CB  LYS   345      47.917  53.851  21.092  1.00  0.00           C  
ATOM   2788  C   LYS   345      46.640  55.566  20.504  1.00  0.00           C  
ATOM   2789  O   LYS   345      46.696  55.584  21.722  1.00  0.00           O  
ATOM   2790  CG  LYS   345      49.246  54.620  21.153  1.00  0.00           C  
ATOM   2791  CD  LYS   345      49.403  56.154  20.959  1.00  0.00           C  
ATOM   2792  CE  LYS   345      49.590  57.066  22.175  1.00  0.00           C  
ATOM   2793  NZ  LYS   345      48.438  57.085  23.102  1.00  0.00           N  
ATOM   2794  N   GLU   346      46.110  56.606  19.854  1.00  0.00           N  
ATOM   2795  CA  GLU   346      45.652  57.752  20.600  1.00  0.00           C  
ATOM   2796  CB  GLU   346      44.856  57.581  21.910  1.00  0.00           C  
ATOM   2797  C   GLU   346      46.858  58.642  20.901  1.00  0.00           C  
ATOM   2798  O   GLU   346      47.963  58.426  20.403  1.00  0.00           O  
ATOM   2799  CG  GLU   346      44.104  58.861  22.309  1.00  0.00           C  
ATOM   2800  CD  GLU   346      43.942  58.946  23.825  1.00  0.00           C  
ATOM   2801  OE1 GLU   346      44.510  58.083  24.546  1.00  0.00           O  
ATOM   2802  OE2 GLU   346      43.254  59.896  24.286  1.00  0.00           O  
ATOM   2803  N   LYS   347      46.713  59.715  21.711  1.00  0.00           N  
ATOM   2804  CA  LYS   347      47.869  60.541  21.847  1.00  0.00           C  
ATOM   2805  CB  LYS   347      47.755  61.823  20.993  1.00  0.00           C  
ATOM   2806  C   LYS   347      48.158  60.971  23.247  1.00  0.00           C  
ATOM   2807  O   LYS   347      47.481  61.833  23.812  1.00  0.00           O  
ATOM   2808  CG  LYS   347      49.036  62.651  20.822  1.00  0.00           C  
ATOM   2809  CD  LYS   347      49.551  63.341  22.087  1.00  0.00           C  
ATOM   2810  CE  LYS   347      50.818  64.172  21.851  1.00  0.00           C  
ATOM   2811  NZ  LYS   347      51.197  64.896  23.085  1.00  0.00           N  
ATOM   2812  N   ARG   348      49.260  60.443  23.816  1.00  0.00           N  
ATOM   2813  CA  ARG   348      49.515  60.770  25.174  1.00  0.00           C  
ATOM   2814  CB  ARG   348      48.391  60.266  26.093  1.00  0.00           C  
ATOM   2815  C   ARG   348      50.874  60.238  25.612  1.00  0.00           C  
ATOM   2816  O   ARG   348      51.663  59.756  24.799  1.00  0.00           O  
ATOM   2817  CG  ARG   348      48.384  60.923  27.471  1.00  0.00           C  
ATOM   2818  CD  ARG   348      46.971  61.249  27.952  1.00  0.00           C  
ATOM   2819  NE  ARG   348      46.498  62.368  27.091  1.00  0.00           N  
ATOM   2820  CZ  ARG   348      45.168  62.601  26.899  1.00  0.00           C  
ATOM   2821  NH1 ARG   348      44.229  61.805  27.485  1.00  0.00           N  
ATOM   2822  NH2 ARG   348      44.769  63.633  26.106  1.00  0.00           N  
ATOM   2823  N   SER   349      51.243  60.465  26.897  1.00  0.00           N  
ATOM   2824  CA  SER   349      52.343  59.803  27.565  1.00  0.00           C  
ATOM   2825  CB  SER   349      53.599  60.642  27.820  1.00  0.00           C  
ATOM   2826  C   SER   349      51.742  59.505  28.887  1.00  0.00           C  
ATOM   2827  O   SER   349      51.762  60.320  29.811  1.00  0.00           O  
ATOM   2828  OG  SER   349      54.562  59.832  28.481  1.00  0.00           O  
ATOM   2829  N   SER   350      51.158  58.310  29.013  1.00  0.00           N  
ATOM   2830  CA  SER   350      50.493  58.092  30.249  1.00  0.00           C  
ATOM   2831  CB  SER   350      49.239  58.971  30.456  1.00  0.00           C  
ATOM   2832  C   SER   350      50.094  56.670  30.318  1.00  0.00           C  
ATOM   2833  O   SER   350      50.384  55.867  29.427  1.00  0.00           O  
ATOM   2834  OG  SER   350      48.252  58.685  29.477  1.00  0.00           O  
ATOM   2835  N   ILE   351      49.461  56.336  31.452  1.00  0.00           N  
ATOM   2836  CA  ILE   351      48.917  55.043  31.665  1.00  0.00           C  
ATOM   2837  CB  ILE   351      49.301  54.464  32.990  1.00  0.00           C  
ATOM   2838  C   ILE   351      47.455  55.291  31.686  1.00  0.00           C  
ATOM   2839  O   ILE   351      46.948  56.013  32.546  1.00  0.00           O  
ATOM   2840  CG2 ILE   351      48.539  53.144  33.181  1.00  0.00           C  
ATOM   2841  CG1 ILE   351      50.827  54.315  33.070  1.00  0.00           C  
ATOM   2842  CD1 ILE   351      51.333  54.061  34.487  1.00  0.00           C  
ATOM   2843  N   LYS   352      46.741  54.734  30.697  1.00  0.00           N  
ATOM   2844  CA  LYS   352      45.339  54.960  30.690  1.00  0.00           C  
ATOM   2845  CB  LYS   352      44.794  55.428  29.335  1.00  0.00           C  
ATOM   2846  C   LYS   352      44.735  53.654  30.977  1.00  0.00           C  
ATOM   2847  O   LYS   352      45.041  52.659  30.322  1.00  0.00           O  
ATOM   2848  CG  LYS   352      45.238  56.835  28.928  1.00  0.00           C  
ATOM   2849  CD  LYS   352      44.654  57.954  29.783  1.00  0.00           C  
ATOM   2850  CE  LYS   352      44.930  59.344  29.215  1.00  0.00           C  
ATOM   2851  NZ  LYS   352      44.038  60.316  29.874  1.00  0.00           N  
ATOM   2852  N   LEU   353      43.907  53.631  32.027  1.00  0.00           N  
ATOM   2853  CA  LEU   353      43.168  52.455  32.293  1.00  0.00           C  
ATOM   2854  CB  LEU   353      43.178  52.031  33.771  1.00  0.00           C  
ATOM   2855  C   LEU   353      41.809  52.895  31.973  1.00  0.00           C  
ATOM   2856  O   LEU   353      41.205  53.679  32.701  1.00  0.00           O  
ATOM   2857  CG  LEU   353      44.568  51.639  34.303  1.00  0.00           C  
ATOM   2858  CD1 LEU   353      44.486  51.166  35.761  1.00  0.00           C  
ATOM   2859  CD2 LEU   353      45.260  50.615  33.390  1.00  0.00           C  
ATOM   2860  N   VAL   354      41.286  52.436  30.840  1.00  0.00           N  
ATOM   2861  CA  VAL   354      40.025  52.963  30.563  1.00  0.00           C  
ATOM   2862  CB  VAL   354      39.906  53.467  29.155  1.00  0.00           C  
ATOM   2863  C   VAL   354      39.147  51.950  31.143  1.00  0.00           C  
ATOM   2864  O   VAL   354      39.154  50.770  30.777  1.00  0.00           O  
ATOM   2865  CG1 VAL   354      38.562  54.098  28.785  1.00  0.00           C  
ATOM   2866  CG2 VAL   354      40.990  54.557  29.107  1.00  0.00           C  
ATOM   2867  N   PHE   355      38.441  52.427  32.172  1.00  0.00           N  
ATOM   2868  CA  PHE   355      37.492  51.665  32.874  1.00  0.00           C  
ATOM   2869  CB  PHE   355      37.077  52.154  34.272  1.00  0.00           C  
ATOM   2870  C   PHE   355      36.329  51.959  32.100  1.00  0.00           C  
ATOM   2871  O   PHE   355      36.281  52.938  31.370  1.00  0.00           O  
ATOM   2872  CG  PHE   355      38.172  52.032  35.263  1.00  0.00           C  
ATOM   2873  CD1 PHE   355      38.632  50.799  35.658  1.00  0.00           C  
ATOM   2874  CD2 PHE   355      38.698  53.160  35.841  1.00  0.00           C  
ATOM   2875  CE1 PHE   355      39.635  50.694  36.591  1.00  0.00           C  
ATOM   2876  CE2 PHE   355      39.698  53.056  36.775  1.00  0.00           C  
ATOM   2877  CZ  PHE   355      40.174  51.825  37.150  1.00  0.00           C  
ATOM   2878  N   ARG   356      35.341  51.116  32.108  1.00  0.00           N  
ATOM   2879  CA  ARG   356      34.396  51.926  31.522  1.00  0.00           C  
ATOM   2880  CB  ARG   356      34.047  52.100  30.021  1.00  0.00           C  
ATOM   2881  C   ARG   356      33.316  52.187  32.465  1.00  0.00           C  
ATOM   2882  O   ARG   356      32.828  51.379  33.236  1.00  0.00           O  
ATOM   2883  CG  ARG   356      33.079  53.262  29.735  1.00  0.00           C  
ATOM   2884  CD  ARG   356      32.339  53.164  28.429  1.00  0.00           C  
ATOM   2885  NE  ARG   356      32.319  54.512  27.839  1.00  0.00           N  
ATOM   2886  CZ  ARG   356      31.163  55.219  27.780  1.00  0.00           C  
ATOM   2887  NH1 ARG   356      30.203  55.141  28.741  1.00  0.00           N  
ATOM   2888  NH2 ARG   356      30.998  56.036  26.715  1.00  0.00           N  
ATOM   2889  N   ASP   357      32.988  53.447  32.467  1.00  0.00           N  
ATOM   2890  CA  ASP   357      32.052  54.030  33.299  1.00  0.00           C  
ATOM   2891  CB  ASP   357      32.220  55.552  33.325  1.00  0.00           C  
ATOM   2892  C   ASP   357      30.724  53.693  32.837  1.00  0.00           C  
ATOM   2893  O   ASP   357      30.461  52.572  32.484  1.00  0.00           O  
ATOM   2894  CG  ASP   357      32.223  56.113  31.904  1.00  0.00           C  
ATOM   2895  OD1 ASP   357      31.793  55.389  30.967  1.00  0.00           O  
ATOM   2896  OD2 ASP   357      32.666  57.281  31.739  1.00  0.00           O  
ATOM   2897  N   ILE   358      29.832  54.644  32.928  1.00  0.00           N  
ATOM   2898  CA  ILE   358      28.458  54.592  32.641  1.00  0.00           C  
ATOM   2899  CB  ILE   358      27.810  54.321  33.965  1.00  0.00           C  
ATOM   2900  C   ILE   358      28.312  55.992  32.051  1.00  0.00           C  
ATOM   2901  O   ILE   358      29.317  56.357  31.470  1.00  0.00           O  
ATOM   2902  CG2 ILE   358      28.719  54.755  35.117  1.00  0.00           C  
ATOM   2903  CG1 ILE   358      26.353  54.661  33.935  1.00  0.00           C  
ATOM   2904  CD1 ILE   358      25.710  53.825  32.866  1.00  0.00           C  
ATOM   2905  N   PRO   359      27.337  56.864  31.956  1.00  0.00           N  
ATOM   2906  CA  PRO   359      27.681  58.120  31.297  1.00  0.00           C  
ATOM   2907  CB  PRO   359      26.623  58.438  30.346  1.00  0.00           C  
ATOM   2908  C   PRO   359      27.623  59.467  31.983  1.00  0.00           C  
ATOM   2909  O   PRO   359      26.773  59.660  32.835  1.00  0.00           O  
ATOM   2910  CD  PRO   359      25.966  56.559  31.662  1.00  0.00           C  
ATOM   2911  CG  PRO   359      25.436  57.882  31.127  1.00  0.00           C  
ATOM   2912  N   HIS   360      28.300  60.466  31.367  1.00  0.00           N  
ATOM   2913  CA  HIS   360      28.415  61.875  31.688  1.00  0.00           C  
ATOM   2914  CB  HIS   360      29.414  62.603  30.792  1.00  0.00           C  
ATOM   2915  C   HIS   360      27.100  62.585  31.538  1.00  0.00           C  
ATOM   2916  O   HIS   360      26.035  61.978  31.478  1.00  0.00           O  
ATOM   2917  ND1 HIS   360      31.246  60.879  30.565  1.00  0.00           N  
ATOM   2918  CG  HIS   360      30.791  62.092  31.026  1.00  0.00           C  
ATOM   2919  NE2 HIS   360      32.912  61.796  31.713  1.00  0.00           N  
ATOM   2920  CD2 HIS   360      31.820  62.641  31.722  1.00  0.00           C  
ATOM   2921  CE1 HIS   360      32.520  60.752  31.005  1.00  0.00           C  
ATOM   2922  N   ALA   361      27.200  63.933  31.535  1.00  0.00           N  
ATOM   2923  CA  ALA   361      26.179  64.954  31.605  1.00  0.00           C  
ATOM   2924  CB  ALA   361      26.781  66.356  31.742  1.00  0.00           C  
ATOM   2925  C   ALA   361      25.174  65.052  30.513  1.00  0.00           C  
ATOM   2926  O   ALA   361      23.991  65.192  30.808  1.00  0.00           O  
ATOM   2927  N   LEU   362      25.571  64.974  29.239  1.00  0.00           N  
ATOM   2928  CA  LEU   362      24.622  65.331  28.217  1.00  0.00           C  
ATOM   2929  CB  LEU   362      25.321  65.562  26.875  1.00  0.00           C  
ATOM   2930  C   LEU   362      23.697  64.183  28.070  1.00  0.00           C  
ATOM   2931  O   LEU   362      24.012  63.246  27.341  1.00  0.00           O  
ATOM   2932  CG  LEU   362      26.404  66.660  26.937  1.00  0.00           C  
ATOM   2933  CD1 LEU   362      27.610  66.271  27.817  1.00  0.00           C  
ATOM   2934  CD2 LEU   362      26.832  67.064  25.525  1.00  0.00           C  
ATOM   2935  N   PHE   363      22.502  64.288  28.697  1.00  0.00           N  
ATOM   2936  CA  PHE   363      21.629  63.158  28.855  1.00  0.00           C  
ATOM   2937  CB  PHE   363      20.319  63.492  29.581  1.00  0.00           C  
ATOM   2938  C   PHE   363      21.271  62.528  27.591  1.00  0.00           C  
ATOM   2939  O   PHE   363      21.753  61.422  27.395  1.00  0.00           O  
ATOM   2940  CG  PHE   363      20.673  63.651  31.013  1.00  0.00           C  
ATOM   2941  CD1 PHE   363      21.138  64.850  31.495  1.00  0.00           C  
ATOM   2942  CD2 PHE   363      20.546  62.585  31.871  1.00  0.00           C  
ATOM   2943  CE1 PHE   363      21.466  64.984  32.823  1.00  0.00           C  
ATOM   2944  CE2 PHE   363      20.872  62.713  33.198  1.00  0.00           C  
ATOM   2945  CZ  PHE   363      21.332  63.916  33.676  1.00  0.00           C  
ATOM   2946  N   GLY   364      20.547  63.262  26.714  1.00  0.00           N  
ATOM   2947  CA  GLY   364      19.921  62.841  25.485  1.00  0.00           C  
ATOM   2948  C   GLY   364      20.042  61.387  25.286  1.00  0.00           C  
ATOM   2949  O   GLY   364      21.161  60.970  25.014  1.00  0.00           O  
ATOM   2950  N   ASP   365      18.880  60.665  25.314  1.00  0.00           N  
ATOM   2951  CA  ASP   365      18.670  59.224  25.294  1.00  0.00           C  
ATOM   2952  CB  ASP   365      17.337  58.855  24.644  1.00  0.00           C  
ATOM   2953  C   ASP   365      19.842  58.666  24.660  1.00  0.00           C  
ATOM   2954  O   ASP   365      20.191  59.138  23.582  1.00  0.00           O  
ATOM   2955  CG  ASP   365      16.223  59.532  25.444  1.00  0.00           C  
ATOM   2956  OD1 ASP   365      16.526  60.305  26.392  1.00  0.00           O  
ATOM   2957  OD2 ASP   365      15.038  59.295  25.099  1.00  0.00           O  
ATOM   2958  N   SER   366      20.515  57.765  25.414  1.00  0.00           N  
ATOM   2959  CA  SER   366      21.805  57.281  25.072  1.00  0.00           C  
ATOM   2960  CB  SER   366      21.863  57.061  23.607  1.00  0.00           C  
ATOM   2961  C   SER   366      22.606  58.564  25.077  1.00  0.00           C  
ATOM   2962  O   SER   366      22.662  59.220  24.044  1.00  0.00           O  
ATOM   2963  OG  SER   366      20.759  56.310  23.145  1.00  0.00           O  
ATOM   2964  N   THR   367      23.339  58.902  26.150  1.00  0.00           N  
ATOM   2965  CA  THR   367      23.935  60.164  26.353  1.00  0.00           C  
ATOM   2966  CB  THR   367      24.783  60.640  27.566  1.00  0.00           C  
ATOM   2967  C   THR   367      24.995  60.251  25.394  1.00  0.00           C  
ATOM   2968  O   THR   367      25.137  59.435  24.498  1.00  0.00           O  
ATOM   2969  OG1 THR   367      25.890  59.792  27.830  1.00  0.00           O  
ATOM   2970  CG2 THR   367      24.032  61.014  28.854  1.00  0.00           C  
ATOM   2971  N   ILE   368      25.817  61.255  25.616  1.00  0.00           N  
ATOM   2972  CA  ILE   368      26.880  61.402  24.725  1.00  0.00           C  
ATOM   2973  CB  ILE   368      27.229  62.851  24.718  1.00  0.00           C  
ATOM   2974  C   ILE   368      28.013  60.667  25.361  1.00  0.00           C  
ATOM   2975  O   ILE   368      29.160  61.101  25.288  1.00  0.00           O  
ATOM   2976  CG2 ILE   368      27.500  63.247  26.177  1.00  0.00           C  
ATOM   2977  CG1 ILE   368      28.349  63.196  23.739  1.00  0.00           C  
ATOM   2978  CD1 ILE   368      28.578  64.700  23.645  1.00  0.00           C  
ATOM   2979  N   ASN   369      27.735  59.440  25.842  1.00  0.00           N  
ATOM   2980  CA  ASN   369      28.613  58.839  26.797  1.00  0.00           C  
ATOM   2981  CB  ASN   369      28.128  57.649  27.598  1.00  0.00           C  
ATOM   2982  C   ASN   369      29.990  58.626  26.382  1.00  0.00           C  
ATOM   2983  O   ASN   369      30.277  58.197  25.274  1.00  0.00           O  
ATOM   2984  CG  ASN   369      28.096  56.452  26.717  1.00  0.00           C  
ATOM   2985  OD1 ASN   369      28.007  55.369  27.265  1.00  0.00           O  
ATOM   2986  ND2 ASN   369      28.145  56.612  25.365  1.00  0.00           N  
ATOM   2987  N   LYS   370      30.873  58.817  27.380  1.00  0.00           N  
ATOM   2988  CA  LYS   370      32.293  58.804  27.275  1.00  0.00           C  
ATOM   2989  CB  LYS   370      32.867  60.084  27.891  1.00  0.00           C  
ATOM   2990  C   LYS   370      32.879  57.691  28.100  1.00  0.00           C  
ATOM   2991  O   LYS   370      32.351  57.268  29.117  1.00  0.00           O  
ATOM   2992  CG  LYS   370      32.072  61.336  27.518  1.00  0.00           C  
ATOM   2993  CD  LYS   370      32.317  62.511  28.463  1.00  0.00           C  
ATOM   2994  CE  LYS   370      31.291  63.633  28.312  1.00  0.00           C  
ATOM   2995  NZ  LYS   370      31.449  64.603  29.417  1.00  0.00           N  
ATOM   2996  N   PRO   371      33.996  57.209  27.675  1.00  0.00           N  
ATOM   2997  CA  PRO   371      34.727  56.157  28.302  1.00  0.00           C  
ATOM   2998  CB  PRO   371      35.991  55.989  27.452  1.00  0.00           C  
ATOM   2999  C   PRO   371      35.141  56.679  29.583  1.00  0.00           C  
ATOM   3000  O   PRO   371      35.566  57.831  29.622  1.00  0.00           O  
ATOM   3001  CD  PRO   371      34.723  57.814  26.587  1.00  0.00           C  
ATOM   3002  CG  PRO   371      35.688  56.716  26.142  1.00  0.00           C  
ATOM   3003  N   ASN   372      35.054  55.858  30.623  1.00  0.00           N  
ATOM   3004  CA  ASN   372      35.586  56.363  31.822  1.00  0.00           C  
ATOM   3005  CB  ASN   372      35.219  55.543  33.066  1.00  0.00           C  
ATOM   3006  C   ASN   372      37.028  56.212  31.599  1.00  0.00           C  
ATOM   3007  O   ASN   372      37.457  55.230  30.998  1.00  0.00           O  
ATOM   3008  CG  ASN   372      35.346  56.437  34.284  1.00  0.00           C  
ATOM   3009  OD1 ASN   372      36.358  57.099  34.508  1.00  0.00           O  
ATOM   3010  ND2 ASN   372      34.264  56.451  35.097  1.00  0.00           N  
ATOM   3011  N   TYR   373      37.825  57.196  32.011  1.00  0.00           N  
ATOM   3012  CA  TYR   373      39.203  56.926  31.822  1.00  0.00           C  
ATOM   3013  CB  TYR   373      39.935  57.986  30.995  1.00  0.00           C  
ATOM   3014  C   TYR   373      39.791  57.046  33.184  1.00  0.00           C  
ATOM   3015  O   TYR   373      39.443  57.995  33.882  1.00  0.00           O  
ATOM   3016  CG  TYR   373      39.235  58.236  29.704  1.00  0.00           C  
ATOM   3017  CD1 TYR   373      38.185  59.119  29.686  1.00  0.00           C  
ATOM   3018  CD2 TYR   373      39.610  57.621  28.529  1.00  0.00           C  
ATOM   3019  CE1 TYR   373      37.525  59.403  28.518  1.00  0.00           C  
ATOM   3020  CE2 TYR   373      38.950  57.902  27.352  1.00  0.00           C  
ATOM   3021  CZ  TYR   373      37.908  58.799  27.350  1.00  0.00           C  
ATOM   3022  OH  TYR   373      37.223  59.117  26.161  1.00  0.00           O  
ATOM   3023  N   LEU   374      40.627  56.067  33.613  1.00  0.00           N  
ATOM   3024  CA  LEU   374      41.402  56.220  34.816  1.00  0.00           C  
ATOM   3025  CB  LEU   374      41.632  54.990  35.700  1.00  0.00           C  
ATOM   3026  C   LEU   374      42.698  56.563  34.264  1.00  0.00           C  
ATOM   3027  O   LEU   374      43.410  55.748  33.679  1.00  0.00           O  
ATOM   3028  CG  LEU   374      42.510  55.335  36.927  1.00  0.00           C  
ATOM   3029  CD1 LEU   374      41.861  56.422  37.797  1.00  0.00           C  
ATOM   3030  CD2 LEU   374      42.888  54.087  37.738  1.00  0.00           C  
ATOM   3031  N   GLU   375      43.034  57.826  34.421  1.00  0.00           N  
ATOM   3032  CA  GLU   375      44.189  58.160  33.715  1.00  0.00           C  
ATOM   3033  CB  GLU   375      43.967  59.306  32.723  1.00  0.00           C  
ATOM   3034  C   GLU   375      45.170  58.657  34.674  1.00  0.00           C  
ATOM   3035  O   GLU   375      44.824  59.364  35.619  1.00  0.00           O  
ATOM   3036  CG  GLU   375      43.733  60.642  33.425  1.00  0.00           C  
ATOM   3037  CD  GLU   375      42.987  61.557  32.465  1.00  0.00           C  
ATOM   3038  OE1 GLU   375      43.655  62.284  31.685  1.00  0.00           O  
ATOM   3039  OE2 GLU   375      41.728  61.536  32.499  1.00  0.00           O  
ATOM   3040  N   ILE   376      46.410  58.202  34.467  1.00  0.00           N  
ATOM   3041  CA  ILE   376      47.506  58.827  35.116  1.00  0.00           C  
ATOM   3042  CB  ILE   376      48.455  57.879  35.798  1.00  0.00           C  
ATOM   3043  C   ILE   376      48.219  59.422  33.950  1.00  0.00           C  
ATOM   3044  O   ILE   376      48.882  58.713  33.193  1.00  0.00           O  
ATOM   3045  CG2 ILE   376      49.666  58.699  36.269  1.00  0.00           C  
ATOM   3046  CG1 ILE   376      47.762  57.107  36.938  1.00  0.00           C  
ATOM   3047  CD1 ILE   376      46.844  55.983  36.467  1.00  0.00           C  
ATOM   3048  N   LYS   377      48.072  60.747  33.766  1.00  0.00           N  
ATOM   3049  CA  LYS   377      48.627  61.395  32.618  1.00  0.00           C  
ATOM   3050  CB  LYS   377      47.929  62.721  32.279  1.00  0.00           C  
ATOM   3051  C   LYS   377      49.997  61.837  33.010  1.00  0.00           C  
ATOM   3052  O   LYS   377      50.138  62.743  33.833  1.00  0.00           O  
ATOM   3053  CG  LYS   377      46.427  62.636  32.030  1.00  0.00           C  
ATOM   3054  CD  LYS   377      45.738  63.996  32.167  1.00  0.00           C  
ATOM   3055  CE  LYS   377      45.865  64.893  30.937  1.00  0.00           C  
ATOM   3056  NZ  LYS   377      45.163  66.174  31.177  1.00  0.00           N  
ATOM   3057  N   VAL   378      51.037  61.188  32.451  1.00  0.00           N  
ATOM   3058  CA  VAL   378      52.389  61.589  32.718  1.00  0.00           C  
ATOM   3059  CB  VAL   378      53.400  60.633  32.153  1.00  0.00           C  
ATOM   3060  C   VAL   378      52.583  62.921  32.061  1.00  0.00           C  
ATOM   3061  O   VAL   378      53.165  63.821  32.666  1.00  0.00           O  
ATOM   3062  CG1 VAL   378      54.809  61.182  32.438  1.00  0.00           C  
ATOM   3063  CG2 VAL   378      53.144  59.240  32.753  1.00  0.00           C  
ATOM   3064  N   GLN   379      52.122  63.025  30.785  1.00  0.00           N  
ATOM   3065  CA  GLN   379      52.034  64.193  29.948  1.00  0.00           C  
ATOM   3066  CB  GLN   379      53.353  64.707  29.331  1.00  0.00           C  
ATOM   3067  C   GLN   379      51.119  63.748  28.827  1.00  0.00           C  
ATOM   3068  O   GLN   379      51.251  62.606  28.405  1.00  0.00           O  
ATOM   3069  CG  GLN   379      54.046  63.765  28.347  1.00  0.00           C  
ATOM   3070  CD  GLN   379      55.274  63.173  29.023  1.00  0.00           C  
ATOM   3071  OE1 GLN   379      55.497  63.352  30.219  1.00  0.00           O  
ATOM   3072  NE2 GLN   379      56.109  62.458  28.223  1.00  0.00           N  
ATOM   3073  N   PRO   380      50.185  64.481  28.276  1.00  0.00           N  
ATOM   3074  CA  PRO   380      49.902  65.821  28.642  1.00  0.00           C  
ATOM   3075  CB  PRO   380      49.120  66.441  27.480  1.00  0.00           C  
ATOM   3076  C   PRO   380      49.269  66.097  29.982  1.00  0.00           C  
ATOM   3077  O   PRO   380      48.552  65.258  30.508  1.00  0.00           O  
ATOM   3078  CD  PRO   380      49.786  64.206  26.906  1.00  0.00           C  
ATOM   3079  CG  PRO   380      48.699  65.247  26.613  1.00  0.00           C  
ATOM   3080  N   LYS   381      49.530  67.291  30.552  1.00  0.00           N  
ATOM   3081  CA  LYS   381      48.911  67.803  31.750  1.00  0.00           C  
ATOM   3082  CB  LYS   381      47.582  68.527  31.474  1.00  0.00           C  
ATOM   3083  C   LYS   381      48.746  66.818  32.861  1.00  0.00           C  
ATOM   3084  O   LYS   381      47.677  66.235  33.006  1.00  0.00           O  
ATOM   3085  CG  LYS   381      47.803  69.773  30.610  1.00  0.00           C  
ATOM   3086  CD  LYS   381      46.532  70.394  30.028  1.00  0.00           C  
ATOM   3087  CE  LYS   381      46.190  71.762  30.621  1.00  0.00           C  
ATOM   3088  NZ  LYS   381      45.121  72.405  29.824  1.00  0.00           N  
ATOM   3089  N   GLU   382      49.795  66.659  33.703  1.00  0.00           N  
ATOM   3090  CA  GLU   382      49.817  65.695  34.778  1.00  0.00           C  
ATOM   3091  CB  GLU   382      50.972  65.901  35.772  1.00  0.00           C  
ATOM   3092  C   GLU   382      48.525  65.732  35.556  1.00  0.00           C  
ATOM   3093  O   GLU   382      48.145  66.753  36.125  1.00  0.00           O  
ATOM   3094  CG  GLU   382      52.345  65.581  35.183  1.00  0.00           C  
ATOM   3095  CD  GLU   382      52.737  66.716  34.252  1.00  0.00           C  
ATOM   3096  OE1 GLU   382      52.089  67.793  34.323  1.00  0.00           O  
ATOM   3097  OE2 GLU   382      53.695  66.522  33.458  1.00  0.00           O  
ATOM   3098  N   GLY   383      47.816  64.579  35.603  1.00  0.00           N  
ATOM   3099  CA  GLY   383      46.562  64.475  36.307  1.00  0.00           C  
ATOM   3100  C   GLY   383      46.254  63.030  36.517  1.00  0.00           C  
ATOM   3101  O   GLY   383      46.814  62.174  35.836  1.00  0.00           O  
ATOM   3102  N   ILE   384      45.385  62.738  37.514  1.00  0.00           N  
ATOM   3103  CA  ILE   384      44.882  61.411  37.780  1.00  0.00           C  
ATOM   3104  CB  ILE   384      45.274  60.893  39.132  1.00  0.00           C  
ATOM   3105  C   ILE   384      43.393  61.563  37.857  1.00  0.00           C  
ATOM   3106  O   ILE   384      42.894  62.172  38.800  1.00  0.00           O  
ATOM   3107  CG2 ILE   384      44.551  59.551  39.330  1.00  0.00           C  
ATOM   3108  CG1 ILE   384      46.800  60.802  39.292  1.00  0.00           C  
ATOM   3109  CD1 ILE   384      47.455  59.757  38.395  1.00  0.00           C  
ATOM   3110  N   ILE   385      42.629  61.002  36.896  1.00  0.00           N  
ATOM   3111  CA  ILE   385      41.214  61.273  36.903  1.00  0.00           C  
ATOM   3112  CB  ILE   385      40.863  62.417  35.961  1.00  0.00           C  
ATOM   3113  C   ILE   385      40.468  60.115  36.456  1.00  0.00           C  
ATOM   3114  O   ILE   385      40.976  59.288  35.702  1.00  0.00           O  
ATOM   3115  CG2 ILE   385      39.352  62.514  35.717  1.00  0.00           C  
ATOM   3116  CG1 ILE   385      41.448  63.745  36.450  1.00  0.00           C  
ATOM   3117  CD1 ILE   385      42.929  63.914  36.144  1.00  0.00           C  
ATOM   3118  N   LEU   386      39.246  60.025  36.998  1.00  0.00           N  
ATOM   3119  CA  LEU   386      38.325  59.139  36.413  1.00  0.00           C  
ATOM   3120  CB  LEU   386      37.405  58.322  37.321  1.00  0.00           C  
ATOM   3121  C   LEU   386      37.310  59.974  35.716  1.00  0.00           C  
ATOM   3122  O   LEU   386      36.737  60.887  36.304  1.00  0.00           O  
ATOM   3123  CG  LEU   386      37.979  57.105  38.028  1.00  0.00           C  
ATOM   3124  CD1 LEU   386      39.095  57.494  38.992  1.00  0.00           C  
ATOM   3125  CD2 LEU   386      36.857  56.316  38.718  1.00  0.00           C  
ATOM   3126  N   LYS   387      37.018  59.640  34.451  1.00  0.00           N  
ATOM   3127  CA  LYS   387      36.026  60.357  33.697  1.00  0.00           C  
ATOM   3128  CB  LYS   387      35.889  59.801  32.278  1.00  0.00           C  
ATOM   3129  C   LYS   387      34.809  60.086  34.474  1.00  0.00           C  
ATOM   3130  O   LYS   387      34.811  59.027  35.074  1.00  0.00           O  
ATOM   3131  CG  LYS   387      35.537  60.877  31.263  1.00  0.00           C  
ATOM   3132  CD  LYS   387      36.671  61.886  31.077  1.00  0.00           C  
ATOM   3133  CE  LYS   387      36.430  62.898  29.958  1.00  0.00           C  
ATOM   3134  NZ  LYS   387      37.616  63.774  29.813  1.00  0.00           N  
ATOM   3135  N   GLN   388      33.768  60.963  34.465  1.00  0.00           N  
ATOM   3136  CA  GLN   388      32.769  60.920  35.507  1.00  0.00           C  
ATOM   3137  CB  GLN   388      32.977  62.117  36.450  1.00  0.00           C  
ATOM   3138  C   GLN   388      31.299  61.047  35.120  1.00  0.00           C  
ATOM   3139  O   GLN   388      30.957  61.235  33.962  1.00  0.00           O  
ATOM   3140  CG  GLN   388      34.440  62.240  36.886  1.00  0.00           C  
ATOM   3141  CD  GLN   388      34.533  62.763  38.310  1.00  0.00           C  
ATOM   3142  OE1 GLN   388      35.524  62.534  39.001  1.00  0.00           O  
ATOM   3143  NE2 GLN   388      33.453  63.436  38.781  1.00  0.00           N  
ATOM   3144  N   HIS   389      30.370  60.822  36.103  1.00  0.00           N  
ATOM   3145  CA  HIS   389      28.959  61.162  35.984  1.00  0.00           C  
ATOM   3146  CB  HIS   389      28.297  60.846  34.678  1.00  0.00           C  
ATOM   3147  C   HIS   389      28.104  60.715  37.186  1.00  0.00           C  
ATOM   3148  O   HIS   389      28.547  60.918  38.309  1.00  0.00           O  
ATOM   3149  ND1 HIS   389      25.899  61.726  34.231  1.00  0.00           N  
ATOM   3150  CG  HIS   389      27.248  61.899  34.443  1.00  0.00           C  
ATOM   3151  NE2 HIS   389      26.250  63.907  34.214  1.00  0.00           N  
ATOM   3152  CD2 HIS   389      27.442  63.243  34.430  1.00  0.00           C  
ATOM   3153  CE1 HIS   389      25.350  62.953  34.099  1.00  0.00           C  
ATOM   3154  N   VAL   390      26.856  60.145  37.032  1.00  0.00           N  
ATOM   3155  CA  VAL   390      25.974  59.872  38.186  1.00  0.00           C  
ATOM   3156  CB  VAL   390      25.220  61.073  38.626  1.00  0.00           C  
ATOM   3157  C   VAL   390      24.948  58.732  38.011  1.00  0.00           C  
ATOM   3158  O   VAL   390      25.189  57.728  37.346  1.00  0.00           O  
ATOM   3159  CG1 VAL   390      26.224  62.106  39.155  1.00  0.00           C  
ATOM   3160  CG2 VAL   390      24.393  61.561  37.433  1.00  0.00           C  
ATOM   3161  N   LYS   391      23.738  58.812  38.645  1.00  0.00           N  
ATOM   3162  CA  LYS   391      22.973  57.580  38.688  1.00  0.00           C  
ATOM   3163  CB  LYS   391      23.039  56.898  40.063  1.00  0.00           C  
ATOM   3164  C   LYS   391      21.524  57.661  38.392  1.00  0.00           C  
ATOM   3165  O   LYS   391      20.864  58.661  38.669  1.00  0.00           O  
ATOM   3166  CG  LYS   391      22.298  57.704  41.132  1.00  0.00           C  
ATOM   3167  CD  LYS   391      21.987  56.920  42.405  1.00  0.00           C  
ATOM   3168  CE  LYS   391      21.246  57.750  43.454  1.00  0.00           C  
ATOM   3169  NZ  LYS   391      19.858  58.005  43.012  1.00  0.00           N  
ATOM   3170  N   VAL   392      21.032  56.540  37.801  1.00  0.00           N  
ATOM   3171  CA  VAL   392      19.653  56.257  37.543  1.00  0.00           C  
ATOM   3172  CB  VAL   392      19.471  55.148  36.547  1.00  0.00           C  
ATOM   3173  C   VAL   392      18.929  56.095  38.857  1.00  0.00           C  
ATOM   3174  O   VAL   392      18.012  56.893  39.027  1.00  0.00           O  
ATOM   3175  CG1 VAL   392      20.267  53.913  36.981  1.00  0.00           C  
ATOM   3176  CG2 VAL   392      17.968  54.937  36.332  1.00  0.00           C  
ATOM   3177  N   PRO   393      19.142  55.254  39.865  1.00  0.00           N  
ATOM   3178  CA  PRO   393      19.933  54.044  39.949  1.00  0.00           C  
ATOM   3179  CB  PRO   393      20.377  53.910  41.407  1.00  0.00           C  
ATOM   3180  C   PRO   393      19.182  52.818  39.496  1.00  0.00           C  
ATOM   3181  O   PRO   393      19.760  51.732  39.552  1.00  0.00           O  
ATOM   3182  CD  PRO   393      18.947  55.828  41.186  1.00  0.00           C  
ATOM   3183  CG  PRO   393      19.348  54.736  42.186  1.00  0.00           C  
ATOM   3184  N   GLY   394      17.894  52.924  39.106  1.00  0.00           N  
ATOM   3185  CA  GLY   394      17.207  51.718  38.725  1.00  0.00           C  
ATOM   3186  C   GLY   394      15.847  52.055  38.241  1.00  0.00           C  
ATOM   3187  O   GLY   394      15.609  52.144  37.039  1.00  0.00           O  
ATOM   3188  N   ILE   395      14.913  52.256  39.180  1.00  0.00           N  
ATOM   3189  CA  ILE   395      13.550  52.422  38.796  1.00  0.00           C  
ATOM   3190  CB  ILE   395      12.628  52.552  39.986  1.00  0.00           C  
ATOM   3191  C   ILE   395      13.384  53.605  37.899  1.00  0.00           C  
ATOM   3192  O   ILE   395      12.697  53.506  36.884  1.00  0.00           O  
ATOM   3193  CG2 ILE   395      12.888  53.906  40.666  1.00  0.00           C  
ATOM   3194  CG1 ILE   395      11.161  52.323  39.579  1.00  0.00           C  
ATOM   3195  CD1 ILE   395      10.220  52.112  40.769  1.00  0.00           C  
ATOM   3196  N   GLY   396      14.008  54.757  38.201  1.00  0.00           N  
ATOM   3197  CA  GLY   396      13.729  55.831  37.298  1.00  0.00           C  
ATOM   3198  C   GLY   396      14.989  56.531  36.988  1.00  0.00           C  
ATOM   3199  O   GLY   396      15.731  56.874  37.904  1.00  0.00           O  
ATOM   3200  N   LEU   397      15.236  56.718  35.672  1.00  0.00           N  
ATOM   3201  CA  LEU   397      16.324  57.469  35.135  1.00  0.00           C  
ATOM   3202  CB  LEU   397      17.381  58.059  36.110  1.00  0.00           C  
ATOM   3203  C   LEU   397      17.066  56.678  34.129  1.00  0.00           C  
ATOM   3204  O   LEU   397      16.622  55.675  33.579  1.00  0.00           O  
ATOM   3205  CG  LEU   397      16.879  59.200  37.030  1.00  0.00           C  
ATOM   3206  CD1 LEU   397      18.010  59.761  37.908  1.00  0.00           C  
ATOM   3207  CD2 LEU   397      16.163  60.299  36.235  1.00  0.00           C  
ATOM   3208  N   ARG   398      18.246  57.210  33.836  1.00  0.00           N  
ATOM   3209  CA  ARG   398      19.193  56.676  32.929  1.00  0.00           C  
ATOM   3210  CB  ARG   398      19.584  57.765  31.927  1.00  0.00           C  
ATOM   3211  C   ARG   398      20.352  56.674  33.824  1.00  0.00           C  
ATOM   3212  O   ARG   398      20.356  57.388  34.826  1.00  0.00           O  
ATOM   3213  CG  ARG   398      18.484  58.808  31.716  1.00  0.00           C  
ATOM   3214  CD  ARG   398      18.412  59.847  32.837  1.00  0.00           C  
ATOM   3215  NE  ARG   398      17.077  60.501  32.758  1.00  0.00           N  
ATOM   3216  CZ  ARG   398      16.769  61.516  33.617  1.00  0.00           C  
ATOM   3217  NH1 ARG   398      17.711  61.985  34.485  1.00  0.00           N  
ATOM   3218  NH2 ARG   398      15.514  62.053  33.615  1.00  0.00           N  
ATOM   3219  N   THR   399      21.393  55.904  33.557  1.00  0.00           N  
ATOM   3220  CA  THR   399      22.275  56.203  34.611  1.00  0.00           C  
ATOM   3221  CB  THR   399      22.642  55.102  35.551  1.00  0.00           C  
ATOM   3222  C   THR   399      23.450  56.762  34.021  1.00  0.00           C  
ATOM   3223  O   THR   399      23.404  57.085  32.846  1.00  0.00           O  
ATOM   3224  OG1 THR   399      23.256  55.616  36.725  1.00  0.00           O  
ATOM   3225  CG2 THR   399      23.615  54.177  34.862  1.00  0.00           C  
ATOM   3226  N   ASP   400      24.520  56.884  34.811  1.00  0.00           N  
ATOM   3227  CA  ASP   400      25.495  57.760  34.341  1.00  0.00           C  
ATOM   3228  CB  ASP   400      25.257  59.096  35.005  1.00  0.00           C  
ATOM   3229  C   ASP   400      26.865  57.360  34.882  1.00  0.00           C  
ATOM   3230  O   ASP   400      26.967  56.674  35.891  1.00  0.00           O  
ATOM   3231  CG  ASP   400      23.816  59.522  34.944  1.00  0.00           C  
ATOM   3232  OD1 ASP   400      23.312  59.847  33.839  1.00  0.00           O  
ATOM   3233  OD2 ASP   400      23.197  59.523  36.039  1.00  0.00           O  
ATOM   3234  N   VAL   401      27.955  57.864  34.266  1.00  0.00           N  
ATOM   3235  CA  VAL   401      29.344  57.522  34.458  1.00  0.00           C  
ATOM   3236  CB  VAL   401      30.351  58.554  33.931  1.00  0.00           C  
ATOM   3237  C   VAL   401      29.617  57.495  35.967  1.00  0.00           C  
ATOM   3238  O   VAL   401      28.878  58.111  36.734  1.00  0.00           O  
ATOM   3239  CG1 VAL   401      31.770  58.233  34.425  1.00  0.00           C  
ATOM   3240  CG2 VAL   401      30.392  58.666  32.409  1.00  0.00           C  
ATOM   3241  N   ILE   402      30.619  56.697  36.458  1.00  0.00           N  
ATOM   3242  CA  ILE   402      31.040  56.819  37.842  1.00  0.00           C  
ATOM   3243  CB  ILE   402      30.318  55.950  38.823  1.00  0.00           C  
ATOM   3244  C   ILE   402      32.552  56.782  38.021  1.00  0.00           C  
ATOM   3245  O   ILE   402      33.271  55.950  37.489  1.00  0.00           O  
ATOM   3246  CG2 ILE   402      30.929  56.193  40.203  1.00  0.00           C  
ATOM   3247  CG1 ILE   402      28.834  56.345  38.837  1.00  0.00           C  
ATOM   3248  CD1 ILE   402      27.993  55.516  39.802  1.00  0.00           C  
ATOM   3249  N   PRO   403      33.039  57.751  38.746  1.00  0.00           N  
ATOM   3250  CA  PRO   403      34.441  58.068  38.581  1.00  0.00           C  
ATOM   3251  CB  PRO   403      34.431  59.373  37.846  1.00  0.00           C  
ATOM   3252  C   PRO   403      35.099  58.491  39.871  1.00  0.00           C  
ATOM   3253  O   PRO   403      34.584  58.271  40.959  1.00  0.00           O  
ATOM   3254  CD  PRO   403      32.235  58.945  38.775  1.00  0.00           C  
ATOM   3255  CG  PRO   403      33.248  60.048  38.569  1.00  0.00           C  
ATOM   3256  N   LEU   404      36.247  59.197  39.717  1.00  0.00           N  
ATOM   3257  CA  LEU   404      36.886  59.980  40.732  1.00  0.00           C  
ATOM   3258  CB  LEU   404      37.414  59.228  41.969  1.00  0.00           C  
ATOM   3259  C   LEU   404      38.069  60.759  40.150  1.00  0.00           C  
ATOM   3260  O   LEU   404      38.982  60.160  39.595  1.00  0.00           O  
ATOM   3261  CG  LEU   404      36.316  58.852  42.978  1.00  0.00           C  
ATOM   3262  CD1 LEU   404      36.911  58.259  44.257  1.00  0.00           C  
ATOM   3263  CD2 LEU   404      35.367  60.033  43.246  1.00  0.00           C  
ATOM   3264  N   SER   405      38.186  62.106  40.328  1.00  0.00           N  
ATOM   3265  CA  SER   405      39.200  62.748  39.500  1.00  0.00           C  
ATOM   3266  CB  SER   405      38.569  63.551  38.355  1.00  0.00           C  
ATOM   3267  C   SER   405      40.117  63.761  40.261  1.00  0.00           C  
ATOM   3268  O   SER   405      39.750  64.297  41.311  1.00  0.00           O  
ATOM   3269  OG  SER   405      37.745  64.578  38.886  1.00  0.00           O  
ATOM   3270  N   PHE   406      41.358  64.071  39.733  1.00  0.00           N  
ATOM   3271  CA  PHE   406      42.310  64.977  40.372  1.00  0.00           C  
ATOM   3272  CB  PHE   406      43.237  64.264  41.375  1.00  0.00           C  
ATOM   3273  C   PHE   406      43.282  65.665  39.390  1.00  0.00           C  
ATOM   3274  O   PHE   406      43.827  65.041  38.481  1.00  0.00           O  
ATOM   3275  CG  PHE   406      42.434  63.698  42.496  1.00  0.00           C  
ATOM   3276  CD1 PHE   406      41.858  62.453  42.385  1.00  0.00           C  
ATOM   3277  CD2 PHE   406      42.264  64.406  43.663  1.00  0.00           C  
ATOM   3278  CE1 PHE   406      41.121  61.927  43.419  1.00  0.00           C  
ATOM   3279  CE2 PHE   406      41.528  63.885  44.700  1.00  0.00           C  
ATOM   3280  CZ  PHE   406      40.954  62.643  44.579  1.00  0.00           C  
ATOM   3281  N   TYR   407      43.609  66.977  39.582  1.00  0.00           N  
ATOM   3282  CA  TYR   407      44.495  67.662  38.647  1.00  0.00           C  
ATOM   3283  CB  TYR   407      43.744  68.724  37.823  1.00  0.00           C  
ATOM   3284  C   TYR   407      45.616  68.383  39.364  1.00  0.00           C  
ATOM   3285  O   TYR   407      45.382  69.173  40.276  1.00  0.00           O  
ATOM   3286  CG  TYR   407      42.636  68.049  37.081  1.00  0.00           C  
ATOM   3287  CD1 TYR   407      41.437  67.776  37.703  1.00  0.00           C  
ATOM   3288  CD2 TYR   407      42.789  67.694  35.761  1.00  0.00           C  
ATOM   3289  CE1 TYR   407      40.412  67.160  37.023  1.00  0.00           C  
ATOM   3290  CE2 TYR   407      41.769  67.078  35.075  1.00  0.00           C  
ATOM   3291  CZ  TYR   407      40.578  66.809  35.705  1.00  0.00           C  
ATOM   3292  OH  TYR   407      39.533  66.176  35.000  1.00  0.00           O  
ATOM   3293  N   TYR   408      46.877  68.143  38.926  1.00  0.00           N  
ATOM   3294  CA  TYR   408      48.078  68.742  39.474  1.00  0.00           C  
ATOM   3295  CB  TYR   408      49.368  68.148  38.884  1.00  0.00           C  
ATOM   3296  C   TYR   408      48.111  70.211  39.217  1.00  0.00           C  
ATOM   3297  O   TYR   408      48.522  70.996  40.071  1.00  0.00           O  
ATOM   3298  CG  TYR   408      49.616  66.847  39.561  1.00  0.00           C  
ATOM   3299  CD1 TYR   408      48.757  65.786  39.394  1.00  0.00           C  
ATOM   3300  CD2 TYR   408      50.733  66.692  40.349  1.00  0.00           C  
ATOM   3301  CE1 TYR   408      49.004  64.591  40.027  1.00  0.00           C  
ATOM   3302  CE2 TYR   408      50.986  65.499  40.983  1.00  0.00           C  
ATOM   3303  CZ  TYR   408      50.117  64.448  40.822  1.00  0.00           C  
ATOM   3304  OH  TYR   408      50.372  63.221  41.471  1.00  0.00           O  
ATOM   3305  N   LYS   409      47.694  70.625  38.013  1.00  0.00           N  
ATOM   3306  CA  LYS   409      47.785  72.013  37.685  1.00  0.00           C  
ATOM   3307  CB  LYS   409      47.178  72.298  36.301  1.00  0.00           C  
ATOM   3308  C   LYS   409      46.975  72.781  38.679  1.00  0.00           C  
ATOM   3309  O   LYS   409      47.446  73.773  39.230  1.00  0.00           O  
ATOM   3310  CG  LYS   409      47.370  73.724  35.785  1.00  0.00           C  
ATOM   3311  CD  LYS   409      48.780  74.012  35.268  1.00  0.00           C  
ATOM   3312  CE  LYS   409      48.907  75.379  34.591  1.00  0.00           C  
ATOM   3313  NZ  LYS   409      50.229  75.499  33.938  1.00  0.00           N  
ATOM   3314  N   ASP   410      45.716  72.360  38.905  1.00  0.00           N  
ATOM   3315  CA  ASP   410      44.867  73.062  39.823  1.00  0.00           C  
ATOM   3316  CB  ASP   410      43.389  72.686  39.646  1.00  0.00           C  
ATOM   3317  C   ASP   410      45.219  72.819  41.261  1.00  0.00           C  
ATOM   3318  O   ASP   410      45.402  73.764  42.026  1.00  0.00           O  
ATOM   3319  CG  ASP   410      42.959  73.222  38.290  1.00  0.00           C  
ATOM   3320  OD1 ASP   410      43.560  74.233  37.836  1.00  0.00           O  
ATOM   3321  OD2 ASP   410      42.031  72.623  37.685  1.00  0.00           O  
ATOM   3322  N   LYS   411      45.322  71.538  41.669  1.00  0.00           N  
ATOM   3323  CA  LYS   411      45.527  71.244  43.060  1.00  0.00           C  
ATOM   3324  CB  LYS   411      45.374  69.755  43.406  1.00  0.00           C  
ATOM   3325  C   LYS   411      46.867  71.696  43.543  1.00  0.00           C  
ATOM   3326  O   LYS   411      46.949  72.325  44.596  1.00  0.00           O  
ATOM   3327  CG  LYS   411      43.916  69.296  43.394  1.00  0.00           C  
ATOM   3328  CD  LYS   411      43.743  67.786  43.551  1.00  0.00           C  
ATOM   3329  CE  LYS   411      42.284  67.356  43.714  1.00  0.00           C  
ATOM   3330  NZ  LYS   411      41.656  67.171  42.387  1.00  0.00           N  
ATOM   3331  N   PHE   412      47.957  71.386  42.808  1.00  0.00           N  
ATOM   3332  CA  PHE   412      49.248  71.804  43.292  1.00  0.00           C  
ATOM   3333  CB  PHE   412      50.243  70.636  43.381  1.00  0.00           C  
ATOM   3334  C   PHE   412      49.818  72.763  42.293  1.00  0.00           C  
ATOM   3335  O   PHE   412      50.823  72.478  41.644  1.00  0.00           O  
ATOM   3336  CG  PHE   412      49.626  69.601  44.256  1.00  0.00           C  
ATOM   3337  CD1 PHE   412      48.779  68.661  43.715  1.00  0.00           C  
ATOM   3338  CD2 PHE   412      49.884  69.568  45.606  1.00  0.00           C  
ATOM   3339  CE1 PHE   412      48.200  67.698  44.506  1.00  0.00           C  
ATOM   3340  CE2 PHE   412      49.308  68.607  46.403  1.00  0.00           C  
ATOM   3341  CZ  PHE   412      48.465  67.670  45.854  1.00  0.00           C  
ATOM   3342  N   GLY   413      49.215  73.956  42.168  1.00  0.00           N  
ATOM   3343  CA  GLY   413      49.674  74.907  41.197  1.00  0.00           C  
ATOM   3344  C   GLY   413      51.038  75.419  41.538  1.00  0.00           C  
ATOM   3345  O   GLY   413      51.867  75.652  40.662  1.00  0.00           O  
ATOM   3346  N   ASP   414      51.284  75.649  42.834  1.00  0.00           N  
ATOM   3347  CA  ASP   414      52.499  76.251  43.294  1.00  0.00           C  
ATOM   3348  CB  ASP   414      52.422  76.572  44.796  1.00  0.00           C  
ATOM   3349  C   ASP   414      53.688  75.363  43.087  1.00  0.00           C  
ATOM   3350  O   ASP   414      54.758  75.848  42.725  1.00  0.00           O  
ATOM   3351  CG  ASP   414      53.573  77.492  45.158  1.00  0.00           C  
ATOM   3352  OD1 ASP   414      54.363  77.847  44.244  1.00  0.00           O  
ATOM   3353  OD2 ASP   414      53.675  77.853  46.360  1.00  0.00           O  
ATOM   3354  N   ASN   415      53.537  74.041  43.302  1.00  0.00           N  
ATOM   3355  CA  ASN   415      54.679  73.170  43.287  1.00  0.00           C  
ATOM   3356  CB  ASN   415      54.405  71.771  43.868  1.00  0.00           C  
ATOM   3357  C   ASN   415      55.241  72.997  41.912  1.00  0.00           C  
ATOM   3358  O   ASN   415      54.531  72.860  40.916  1.00  0.00           O  
ATOM   3359  CG  ASN   415      54.280  71.912  45.379  1.00  0.00           C  
ATOM   3360  OD1 ASN   415      54.693  72.916  45.956  1.00  0.00           O  
ATOM   3361  ND2 ASN   415      53.710  70.872  46.042  1.00  0.00           N  
ATOM   3362  N   ALA   416      56.585  72.986  41.843  1.00  0.00           N  
ATOM   3363  CA  ALA   416      57.242  72.813  40.588  1.00  0.00           C  
ATOM   3364  CB  ALA   416      58.468  73.725  40.402  1.00  0.00           C  
ATOM   3365  C   ALA   416      57.722  71.405  40.555  1.00  0.00           C  
ATOM   3366  O   ALA   416      58.335  70.925  41.507  1.00  0.00           O  
ATOM   3367  N   LEU   417      57.442  70.693  39.449  1.00  0.00           N  
ATOM   3368  CA  LEU   417      57.884  69.334  39.406  1.00  0.00           C  
ATOM   3369  CB  LEU   417      57.004  68.399  38.557  1.00  0.00           C  
ATOM   3370  C   LEU   417      59.257  69.327  38.807  1.00  0.00           C  
ATOM   3371  O   LEU   417      59.489  69.922  37.758  1.00  0.00           O  
ATOM   3372  CG  LEU   417      55.559  68.242  39.071  1.00  0.00           C  
ATOM   3373  CD1 LEU   417      54.689  69.462  38.744  1.00  0.00           C  
ATOM   3374  CD2 LEU   417      54.941  66.928  38.588  1.00  0.00           C  
ATOM   3375  N   ALA   418      60.205  68.637  39.470  1.00  0.00           N  
ATOM   3376  CA  ALA   418      61.584  68.611  39.065  1.00  0.00           C  
ATOM   3377  CB  ALA   418      62.530  68.200  40.205  1.00  0.00           C  
ATOM   3378  C   ALA   418      61.786  67.652  37.956  1.00  0.00           C  
ATOM   3379  O   ALA   418      60.955  66.782  37.691  1.00  0.00           O  
ATOM   3380  N   GLY   419      62.940  67.816  37.284  1.00  0.00           N  
ATOM   3381  CA  GLY   419      63.277  66.980  36.186  1.00  0.00           C  
ATOM   3382  C   GLY   419      63.543  65.616  36.731  1.00  0.00           C  
ATOM   3383  O   GLY   419      63.856  65.427  37.908  1.00  0.00           O  
ATOM   3384  N   ALA   420      63.446  64.624  35.836  1.00  0.00           N  
ATOM   3385  CA  ALA   420      63.594  63.250  36.184  1.00  0.00           C  
ATOM   3386  CB  ALA   420      63.452  62.346  34.947  1.00  0.00           C  
ATOM   3387  C   ALA   420      64.972  63.047  36.746  1.00  0.00           C  
ATOM   3388  O   ALA   420      65.153  62.315  37.719  1.00  0.00           O  
ATOM   3389  N   TYR   421      65.986  63.704  36.152  1.00  0.00           N  
ATOM   3390  CA  TYR   421      67.348  63.519  36.578  1.00  0.00           C  
ATOM   3391  CB  TYR   421      68.410  64.168  35.668  1.00  0.00           C  
ATOM   3392  C   TYR   421      67.583  63.985  37.982  1.00  0.00           C  
ATOM   3393  O   TYR   421      68.312  63.332  38.726  1.00  0.00           O  
ATOM   3394  CG  TYR   421      68.608  63.295  34.470  1.00  0.00           C  
ATOM   3395  CD1 TYR   421      69.191  62.057  34.613  1.00  0.00           C  
ATOM   3396  CD2 TYR   421      68.257  63.705  33.206  1.00  0.00           C  
ATOM   3397  CE1 TYR   421      69.398  61.234  33.531  1.00  0.00           C  
ATOM   3398  CE2 TYR   421      68.462  62.887  32.118  1.00  0.00           C  
ATOM   3399  CZ  TYR   421      69.032  61.647  32.276  1.00  0.00           C  
ATOM   3400  OH  TYR   421      69.244  60.806  31.162  1.00  0.00           O  
ATOM   3401  N   GLU   422      67.008  65.125  38.407  1.00  0.00           N  
ATOM   3402  CA  GLU   422      67.356  65.523  39.740  1.00  0.00           C  
ATOM   3403  CB  GLU   422      66.992  66.981  40.123  1.00  0.00           C  
ATOM   3404  C   GLU   422      66.857  64.520  40.743  1.00  0.00           C  
ATOM   3405  O   GLU   422      67.559  64.208  41.703  1.00  0.00           O  
ATOM   3406  CG  GLU   422      65.536  67.431  40.007  1.00  0.00           C  
ATOM   3407  CD  GLU   422      65.483  68.898  40.447  1.00  0.00           C  
ATOM   3408  OE1 GLU   422      66.079  69.759  39.745  1.00  0.00           O  
ATOM   3409  OE2 GLU   422      64.849  69.172  41.501  1.00  0.00           O  
ATOM   3410  N   ARG   423      65.646  63.962  40.551  1.00  0.00           N  
ATOM   3411  CA  ARG   423      65.142  62.987  41.486  1.00  0.00           C  
ATOM   3412  CB  ARG   423      63.766  62.423  41.107  1.00  0.00           C  
ATOM   3413  C   ARG   423      66.013  61.771  41.489  1.00  0.00           C  
ATOM   3414  O   ARG   423      66.377  61.260  42.546  1.00  0.00           O  
ATOM   3415  CG  ARG   423      62.584  63.347  41.347  1.00  0.00           C  
ATOM   3416  CD  ARG   423      61.249  62.627  41.166  1.00  0.00           C  
ATOM   3417  NE  ARG   423      60.195  63.576  41.603  1.00  0.00           N  
ATOM   3418  CZ  ARG   423      59.954  63.731  42.936  1.00  0.00           C  
ATOM   3419  NH1 ARG   423      60.659  62.995  43.843  1.00  0.00           N  
ATOM   3420  NH2 ARG   423      59.026  64.634  43.365  1.00  0.00           N  
ATOM   3421  N   VAL   424      66.359  61.273  40.289  1.00  0.00           N  
ATOM   3422  CA  VAL   424      67.089  60.043  40.147  1.00  0.00           C  
ATOM   3423  CB  VAL   424      67.308  59.684  38.703  1.00  0.00           C  
ATOM   3424  C   VAL   424      68.436  60.153  40.780  1.00  0.00           C  
ATOM   3425  O   VAL   424      68.864  59.257  41.506  1.00  0.00           O  
ATOM   3426  CG1 VAL   424      68.258  58.480  38.621  1.00  0.00           C  
ATOM   3427  CG2 VAL   424      65.939  59.435  38.048  1.00  0.00           C  
ATOM   3428  N   ILE   425      69.145  61.264  40.523  1.00  0.00           N  
ATOM   3429  CA  ILE   425      70.466  61.397  41.056  1.00  0.00           C  
ATOM   3430  CB  ILE   425      71.172  62.638  40.582  1.00  0.00           C  
ATOM   3431  C   ILE   425      70.371  61.425  42.542  1.00  0.00           C  
ATOM   3432  O   ILE   425      71.160  60.784  43.233  1.00  0.00           O  
ATOM   3433  CG2 ILE   425      72.460  62.813  41.405  1.00  0.00           C  
ATOM   3434  CG1 ILE   425      71.420  62.546  39.066  1.00  0.00           C  
ATOM   3435  CD1 ILE   425      71.903  63.848  38.431  1.00  0.00           C  
ATOM   3436  N   LEU   426      69.369  62.144  43.070  1.00  0.00           N  
ATOM   3437  CA  LEU   426      69.215  62.313  44.483  1.00  0.00           C  
ATOM   3438  CB  LEU   426      68.025  63.238  44.795  1.00  0.00           C  
ATOM   3439  C   LEU   426      68.982  60.953  45.083  1.00  0.00           C  
ATOM   3440  O   LEU   426      69.499  60.634  46.152  1.00  0.00           O  
ATOM   3441  CG  LEU   426      68.026  63.860  46.204  1.00  0.00           C  
ATOM   3442  CD1 LEU   426      66.718  64.611  46.468  1.00  0.00           C  
ATOM   3443  CD2 LEU   426      68.376  62.854  47.301  1.00  0.00           C  
ATOM   3444  N   ASP   427      68.214  60.097  44.385  1.00  0.00           N  
ATOM   3445  CA  ASP   427      67.878  58.781  44.859  1.00  0.00           C  
ATOM   3446  CB  ASP   427      66.973  58.030  43.866  1.00  0.00           C  
ATOM   3447  C   ASP   427      69.133  57.974  45.014  1.00  0.00           C  
ATOM   3448  O   ASP   427      69.262  57.189  45.953  1.00  0.00           O  
ATOM   3449  CG  ASP   427      65.637  58.761  43.788  1.00  0.00           C  
ATOM   3450  OD1 ASP   427      65.407  59.674  44.626  1.00  0.00           O  
ATOM   3451  OD2 ASP   427      64.827  58.413  42.888  1.00  0.00           O  
ATOM   3452  N   ALA   428      70.089  58.135  44.081  1.00  0.00           N  
ATOM   3453  CA  ALA   428      71.318  57.391  44.126  1.00  0.00           C  
ATOM   3454  CB  ALA   428      72.235  57.679  42.924  1.00  0.00           C  
ATOM   3455  C   ALA   428      72.060  57.765  45.371  1.00  0.00           C  
ATOM   3456  O   ALA   428      72.700  56.921  45.998  1.00  0.00           O  
ATOM   3457  N   ILE   429      72.022  59.060  45.745  1.00  0.00           N  
ATOM   3458  CA  ILE   429      72.680  59.481  46.950  1.00  0.00           C  
ATOM   3459  CB  ILE   429      72.659  60.970  47.202  1.00  0.00           C  
ATOM   3460  C   ILE   429      72.006  58.823  48.119  1.00  0.00           C  
ATOM   3461  O   ILE   429      72.659  58.441  49.089  1.00  0.00           O  
ATOM   3462  CG2 ILE   429      73.017  61.185  48.681  1.00  0.00           C  
ATOM   3463  CG1 ILE   429      73.596  61.740  46.252  1.00  0.00           C  
ATOM   3464  CD1 ILE   429      73.112  61.874  44.814  1.00  0.00           C  
ATOM   3465  N   HIS   430      70.666  58.717  48.073  1.00  0.00           N  
ATOM   3466  CA  HIS   430      69.893  58.108  49.121  1.00  0.00           C  
ATOM   3467  CB  HIS   430      68.375  58.251  48.925  1.00  0.00           C  
ATOM   3468  C   HIS   430      70.163  56.642  49.183  1.00  0.00           C  
ATOM   3469  O   HIS   430      70.070  56.033  50.248  1.00  0.00           O  
ATOM   3470  ND1 HIS   430      66.615  60.064  48.732  1.00  0.00           N  
ATOM   3471  CG  HIS   430      67.856  59.637  49.147  1.00  0.00           C  
ATOM   3472  NE2 HIS   430      67.560  61.780  49.784  1.00  0.00           N  
ATOM   3473  CD2 HIS   430      68.421  60.697  49.787  1.00  0.00           C  
ATOM   3474  CE1 HIS   430      66.489  61.352  49.138  1.00  0.00           C  
ATOM   3475  N   GLY   431      70.463  56.016  48.034  1.00  0.00           N  
ATOM   3476  CA  GLY   431      70.690  54.606  48.065  1.00  0.00           C  
ATOM   3477  C   GLY   431      69.387  53.912  47.838  1.00  0.00           C  
ATOM   3478  O   GLY   431      69.242  52.748  48.210  1.00  0.00           O  
ATOM   3479  N   ASP   432      68.383  54.602  47.246  1.00  0.00           N  
ATOM   3480  CA  ASP   432      67.171  53.872  47.017  1.00  0.00           C  
ATOM   3481  CB  ASP   432      65.842  54.597  47.337  1.00  0.00           C  
ATOM   3482  C   ASP   432      67.155  53.420  45.585  1.00  0.00           C  
ATOM   3483  O   ASP   432      67.144  54.211  44.643  1.00  0.00           O  
ATOM   3484  CG  ASP   432      65.488  55.641  46.294  1.00  0.00           C  
ATOM   3485  OD1 ASP   432      64.908  55.239  45.250  1.00  0.00           O  
ATOM   3486  OD2 ASP   432      65.753  56.847  46.531  1.00  0.00           O  
ATOM   3487  N   GLN   433      67.212  52.089  45.428  1.00  0.00           N  
ATOM   3488  CA  GLN   433      67.244  51.294  44.229  1.00  0.00           C  
ATOM   3489  CB  GLN   433      67.663  49.844  44.518  1.00  0.00           C  
ATOM   3490  C   GLN   433      65.899  51.227  43.572  1.00  0.00           C  
ATOM   3491  O   GLN   433      65.784  50.818  42.417  1.00  0.00           O  
ATOM   3492  CG  GLN   433      69.066  49.715  45.116  1.00  0.00           C  
ATOM   3493  CD  GLN   433      70.050  49.391  44.004  1.00  0.00           C  
ATOM   3494  OE1 GLN   433      70.874  48.489  44.147  1.00  0.00           O  
ATOM   3495  NE2 GLN   433      69.972  50.136  42.869  1.00  0.00           N  
ATOM   3496  N   SER   434      64.833  51.559  44.317  1.00  0.00           N  
ATOM   3497  CA  SER   434      63.495  51.325  43.864  1.00  0.00           C  
ATOM   3498  CB  SER   434      62.442  51.935  44.808  1.00  0.00           C  
ATOM   3499  C   SER   434      63.252  51.876  42.488  1.00  0.00           C  
ATOM   3500  O   SER   434      62.552  51.230  41.710  1.00  0.00           O  
ATOM   3501  OG  SER   434      62.585  53.347  44.859  1.00  0.00           O  
ATOM   3502  N   PHE   435      63.802  53.057  42.129  1.00  0.00           N  
ATOM   3503  CA  PHE   435      63.500  53.590  40.826  1.00  0.00           C  
ATOM   3504  CB  PHE   435      63.369  55.126  40.843  1.00  0.00           C  
ATOM   3505  C   PHE   435      64.605  53.277  39.849  1.00  0.00           C  
ATOM   3506  O   PHE   435      64.848  54.063  38.934  1.00  0.00           O  
ATOM   3507  CG  PHE   435      62.199  55.511  41.689  1.00  0.00           C  
ATOM   3508  CD1 PHE   435      62.277  55.454  43.061  1.00  0.00           C  
ATOM   3509  CD2 PHE   435      61.030  55.953  41.117  1.00  0.00           C  
ATOM   3510  CE1 PHE   435      61.209  55.812  43.848  1.00  0.00           C  
ATOM   3511  CE2 PHE   435      59.957  56.313  41.899  1.00  0.00           C  
ATOM   3512  CZ  PHE   435      60.042  56.242  43.267  1.00  0.00           C  
ATOM   3513  N   PHE   436      65.262  52.103  39.967  1.00  0.00           N  
ATOM   3514  CA  PHE   436      66.317  51.744  39.052  1.00  0.00           C  
ATOM   3515  CB  PHE   436      67.730  51.834  39.662  1.00  0.00           C  
ATOM   3516  C   PHE   436      66.100  50.324  38.606  1.00  0.00           C  
ATOM   3517  O   PHE   436      65.673  49.482  39.396  1.00  0.00           O  
ATOM   3518  CG  PHE   436      68.054  53.279  39.828  1.00  0.00           C  
ATOM   3519  CD1 PHE   436      68.401  54.033  38.734  1.00  0.00           C  
ATOM   3520  CD2 PHE   436      68.031  53.887  41.061  1.00  0.00           C  
ATOM   3521  CE1 PHE   436      68.708  55.365  38.864  1.00  0.00           C  
ATOM   3522  CE2 PHE   436      68.338  55.221  41.198  1.00  0.00           C  
ATOM   3523  CZ  PHE   436      68.678  55.965  40.097  1.00  0.00           C  
ATOM   3524  N   PRO   437      66.389  50.023  37.358  1.00  0.00           N  
ATOM   3525  CA  PRO   437      66.187  48.677  36.877  1.00  0.00           C  
ATOM   3526  CB  PRO   437      66.249  48.755  35.356  1.00  0.00           C  
ATOM   3527  C   PRO   437      67.129  47.664  37.451  1.00  0.00           C  
ATOM   3528  O   PRO   437      68.301  47.967  37.641  1.00  0.00           O  
ATOM   3529  CD  PRO   437      66.179  50.998  36.297  1.00  0.00           C  
ATOM   3530  CG  PRO   437      65.776  50.186  35.053  1.00  0.00           C  
ATOM   3531  N   ARG   438      66.622  46.441  37.704  1.00  0.00           N  
ATOM   3532  CA  ARG   438      67.414  45.377  38.245  1.00  0.00           C  
ATOM   3533  CB  ARG   438      66.682  44.570  39.335  1.00  0.00           C  
ATOM   3534  C   ARG   438      67.768  44.459  37.114  1.00  0.00           C  
ATOM   3535  O   ARG   438      67.109  44.453  36.076  1.00  0.00           O  
ATOM   3536  CG  ARG   438      67.515  43.431  39.924  1.00  0.00           C  
ATOM   3537  CD  ARG   438      66.956  42.838  41.221  1.00  0.00           C  
ATOM   3538  NE  ARG   438      65.471  42.803  41.118  1.00  0.00           N  
ATOM   3539  CZ  ARG   438      64.764  41.776  41.675  1.00  0.00           C  
ATOM   3540  NH1 ARG   438      65.401  40.655  42.123  1.00  0.00           N  
ATOM   3541  NH2 ARG   438      63.410  41.877  41.794  1.00  0.00           N  
ATOM   3542  N   SER   439      68.830  43.651  37.301  1.00  0.00           N  
ATOM   3543  CA  SER   439      69.348  42.800  36.262  1.00  0.00           C  
ATOM   3544  CB  SER   439      70.520  41.917  36.723  1.00  0.00           C  
ATOM   3545  C   SER   439      68.302  41.861  35.741  1.00  0.00           C  
ATOM   3546  O   SER   439      68.116  41.757  34.529  1.00  0.00           O  
ATOM   3547  OG  SER   439      71.680  42.702  36.939  1.00  0.00           O  
ATOM   3548  N   ASP   440      67.580  41.159  36.635  1.00  0.00           N  
ATOM   3549  CA  ASP   440      66.628  40.164  36.218  1.00  0.00           C  
ATOM   3550  CB  ASP   440      66.020  39.367  37.391  1.00  0.00           C  
ATOM   3551  C   ASP   440      65.527  40.802  35.440  1.00  0.00           C  
ATOM   3552  O   ASP   440      64.984  40.212  34.506  1.00  0.00           O  
ATOM   3553  CG  ASP   440      65.303  40.309  38.348  1.00  0.00           C  
ATOM   3554  OD1 ASP   440      65.628  41.526  38.347  1.00  0.00           O  
ATOM   3555  OD2 ASP   440      64.427  39.817  39.108  1.00  0.00           O  
ATOM   3556  N   GLU   441      65.153  42.030  35.820  1.00  0.00           N  
ATOM   3557  CA  GLU   441      64.085  42.703  35.154  1.00  0.00           C  
ATOM   3558  CB  GLU   441      63.734  44.022  35.852  1.00  0.00           C  
ATOM   3559  C   GLU   441      64.492  42.981  33.741  1.00  0.00           C  
ATOM   3560  O   GLU   441      63.700  42.813  32.815  1.00  0.00           O  
ATOM   3561  CG  GLU   441      62.334  44.531  35.535  1.00  0.00           C  
ATOM   3562  CD  GLU   441      62.022  45.598  36.570  1.00  0.00           C  
ATOM   3563  OE1 GLU   441      61.628  45.220  37.704  1.00  0.00           O  
ATOM   3564  OE2 GLU   441      62.187  46.804  36.248  1.00  0.00           O  
ATOM   3565  N   ILE   442      65.756  43.396  33.535  1.00  0.00           N  
ATOM   3566  CA  ILE   442      66.220  43.729  32.220  1.00  0.00           C  
ATOM   3567  CB  ILE   442      67.587  44.346  32.231  1.00  0.00           C  
ATOM   3568  C   ILE   442      66.194  42.515  31.345  1.00  0.00           C  
ATOM   3569  O   ILE   442      65.806  42.593  30.180  1.00  0.00           O  
ATOM   3570  CG2 ILE   442      68.110  44.444  30.789  1.00  0.00           C  
ATOM   3571  CG1 ILE   442      67.492  45.705  32.945  1.00  0.00           C  
ATOM   3572  CD1 ILE   442      68.832  46.382  33.192  1.00  0.00           C  
ATOM   3573  N   GLU   443      66.597  41.352  31.886  1.00  0.00           N  
ATOM   3574  CA  GLU   443      66.646  40.147  31.107  1.00  0.00           C  
ATOM   3575  CB  GLU   443      67.211  38.963  31.909  1.00  0.00           C  
ATOM   3576  C   GLU   443      65.272  39.770  30.640  1.00  0.00           C  
ATOM   3577  O   GLU   443      65.088  39.416  29.476  1.00  0.00           O  
ATOM   3578  CG  GLU   443      68.694  39.124  32.247  1.00  0.00           C  
ATOM   3579  CD  GLU   443      69.120  37.961  33.129  1.00  0.00           C  
ATOM   3580  OE1 GLU   443      68.231  37.167  33.537  1.00  0.00           O  
ATOM   3581  OE2 GLU   443      70.344  37.856  33.411  1.00  0.00           O  
ATOM   3582  N   GLU   444      64.264  39.852  31.526  1.00  0.00           N  
ATOM   3583  CA  GLU   444      62.938  39.448  31.156  1.00  0.00           C  
ATOM   3584  CB  GLU   444      61.944  39.491  32.329  1.00  0.00           C  
ATOM   3585  C   GLU   444      62.446  40.361  30.085  1.00  0.00           C  
ATOM   3586  O   GLU   444      61.757  39.926  29.164  1.00  0.00           O  
ATOM   3587  CG  GLU   444      62.219  38.447  33.413  1.00  0.00           C  
ATOM   3588  CD  GLU   444      61.796  37.085  32.882  1.00  0.00           C  
ATOM   3589  OE1 GLU   444      60.853  37.040  32.047  1.00  0.00           O  
ATOM   3590  OE2 GLU   444      62.410  36.070  33.305  1.00  0.00           O  
ATOM   3591  N   CYS   445      62.780  41.661  30.176  1.00  0.00           N  
ATOM   3592  CA  CYS   445      62.264  42.554  29.187  1.00  0.00           C  
ATOM   3593  CB  CYS   445      62.508  44.032  29.440  1.00  0.00           C  
ATOM   3594  C   CYS   445      62.834  42.237  27.844  1.00  0.00           C  
ATOM   3595  O   CYS   445      62.136  42.315  26.835  1.00  0.00           O  
ATOM   3596  SG  CYS   445      61.529  44.901  28.197  1.00  0.00           S  
ATOM   3597  N   TRP   446      64.131  41.892  27.784  1.00  0.00           N  
ATOM   3598  CA  TRP   446      64.706  41.573  26.513  1.00  0.00           C  
ATOM   3599  CB  TRP   446      66.228  41.357  26.540  1.00  0.00           C  
ATOM   3600  C   TRP   446      64.050  40.337  25.985  1.00  0.00           C  
ATOM   3601  O   TRP   446      63.823  40.217  24.784  1.00  0.00           O  
ATOM   3602  CG  TRP   446      67.007  42.644  26.652  1.00  0.00           C  
ATOM   3603  CD2 TRP   446      67.071  43.614  25.595  1.00  0.00           C  
ATOM   3604  CD1 TRP   446      67.738  43.150  27.687  1.00  0.00           C  
ATOM   3605  NE1 TRP   446      68.263  44.372  27.336  1.00  0.00           N  
ATOM   3606  CE2 TRP   446      67.857  44.671  26.051  1.00  0.00           C  
ATOM   3607  CE3 TRP   446      66.516  43.623  24.348  1.00  0.00           C  
ATOM   3608  CZ2 TRP   446      68.102  45.758  25.261  1.00  0.00           C  
ATOM   3609  CZ3 TRP   446      66.765  44.720  23.552  1.00  0.00           C  
ATOM   3610  CH2 TRP   446      67.544  45.766  24.001  1.00  0.00           C  
ATOM   3611  N   LYS   447      63.716  39.383  26.871  1.00  0.00           N  
ATOM   3612  CA  LYS   447      63.140  38.137  26.450  1.00  0.00           C  
ATOM   3613  CB  LYS   447      62.914  37.151  27.609  1.00  0.00           C  
ATOM   3614  C   LYS   447      61.828  38.354  25.750  1.00  0.00           C  
ATOM   3615  O   LYS   447      61.514  37.645  24.796  1.00  0.00           O  
ATOM   3616  CG  LYS   447      64.225  36.569  28.141  1.00  0.00           C  
ATOM   3617  CD  LYS   447      64.088  35.802  29.455  1.00  0.00           C  
ATOM   3618  CE  LYS   447      65.417  35.233  29.957  1.00  0.00           C  
ATOM   3619  NZ  LYS   447      65.210  34.504  31.227  1.00  0.00           N  
ATOM   3620  N   ILE   448      61.006  39.313  26.213  1.00  0.00           N  
ATOM   3621  CA  ILE   448      59.718  39.535  25.614  1.00  0.00           C  
ATOM   3622  CB  ILE   448      58.946  40.603  26.338  1.00  0.00           C  
ATOM   3623  C   ILE   448      59.873  40.049  24.208  1.00  0.00           C  
ATOM   3624  O   ILE   448      59.203  39.584  23.287  1.00  0.00           O  
ATOM   3625  CG2 ILE   448      57.607  40.784  25.606  1.00  0.00           C  
ATOM   3626  CG1 ILE   448      58.789  40.279  27.834  1.00  0.00           C  
ATOM   3627  CD1 ILE   448      57.968  39.027  28.124  1.00  0.00           C  
ATOM   3628  N   VAL   449      60.731  41.076  24.049  1.00  0.00           N  
ATOM   3629  CA  VAL   449      60.974  41.813  22.836  1.00  0.00           C  
ATOM   3630  CB  VAL   449      61.617  43.139  23.133  1.00  0.00           C  
ATOM   3631  C   VAL   449      61.826  41.105  21.823  1.00  0.00           C  
ATOM   3632  O   VAL   449      61.578  41.222  20.624  1.00  0.00           O  
ATOM   3633  CG1 VAL   449      61.853  43.890  21.816  1.00  0.00           C  
ATOM   3634  CG2 VAL   449      60.742  43.899  24.141  1.00  0.00           C  
ATOM   3635  N   ASP   450      62.836  40.335  22.274  1.00  0.00           N  
ATOM   3636  CA  ASP   450      63.867  39.798  21.419  1.00  0.00           C  
ATOM   3637  CB  ASP   450      64.838  38.878  22.179  1.00  0.00           C  
ATOM   3638  C   ASP   450      63.314  38.992  20.282  1.00  0.00           C  
ATOM   3639  O   ASP   450      63.808  39.128  19.164  1.00  0.00           O  
ATOM   3640  CG  ASP   450      65.986  38.504  21.250  1.00  0.00           C  
ATOM   3641  OD1 ASP   450      66.179  39.215  20.228  1.00  0.00           O  
ATOM   3642  OD2 ASP   450      66.685  37.499  21.547  1.00  0.00           O  
ATOM   3643  N   PRO   451      62.337  38.157  20.471  1.00  0.00           N  
ATOM   3644  CA  PRO   451      61.835  37.394  19.361  1.00  0.00           C  
ATOM   3645  CB  PRO   451      60.844  36.404  19.967  1.00  0.00           C  
ATOM   3646  C   PRO   451      61.293  38.262  18.271  1.00  0.00           C  
ATOM   3647  O   PRO   451      61.450  37.920  17.100  1.00  0.00           O  
ATOM   3648  CD  PRO   451      62.131  37.480  21.741  1.00  0.00           C  
ATOM   3649  CG  PRO   451      61.404  36.170  21.386  1.00  0.00           C  
ATOM   3650  N   LEU   452      60.650  39.381  18.633  1.00  0.00           N  
ATOM   3651  CA  LEU   452      60.119  40.288  17.670  1.00  0.00           C  
ATOM   3652  CB  LEU   452      59.200  41.344  18.317  1.00  0.00           C  
ATOM   3653  C   LEU   452      61.300  40.931  17.005  1.00  0.00           C  
ATOM   3654  O   LEU   452      61.246  41.271  15.826  1.00  0.00           O  
ATOM   3655  CG  LEU   452      58.313  42.148  17.342  1.00  0.00           C  
ATOM   3656  CD1 LEU   452      57.367  43.073  18.116  1.00  0.00           C  
ATOM   3657  CD2 LEU   452      59.121  42.929  16.300  1.00  0.00           C  
ATOM   3658  N   LEU   453      62.426  41.078  17.739  1.00  0.00           N  
ATOM   3659  CA  LEU   453      63.591  41.684  17.157  1.00  0.00           C  
ATOM   3660  CB  LEU   453      64.858  41.779  18.029  1.00  0.00           C  
ATOM   3661  C   LEU   453      63.972  40.891  15.962  1.00  0.00           C  
ATOM   3662  O   LEU   453      64.566  41.428  15.036  1.00  0.00           O  
ATOM   3663  CG  LEU   453      64.834  42.892  19.091  1.00  0.00           C  
ATOM   3664  CD1 LEU   453      63.963  42.522  20.287  1.00  0.00           C  
ATOM   3665  CD2 LEU   453      66.250  43.311  19.498  1.00  0.00           C  
ATOM   3666  N   LYS   454      63.653  39.590  15.943  1.00  0.00           N  
ATOM   3667  CA  LYS   454      64.041  38.760  14.842  1.00  0.00           C  
ATOM   3668  CB  LYS   454      63.480  37.330  14.944  1.00  0.00           C  
ATOM   3669  C   LYS   454      63.509  39.326  13.573  1.00  0.00           C  
ATOM   3670  O   LYS   454      64.222  39.381  12.573  1.00  0.00           O  
ATOM   3671  CG  LYS   454      63.998  36.522  16.136  1.00  0.00           C  
ATOM   3672  CD  LYS   454      65.496  36.227  16.094  1.00  0.00           C  
ATOM   3673  CE  LYS   454      65.984  35.417  17.297  1.00  0.00           C  
ATOM   3674  NZ  LYS   454      67.422  35.098  17.148  1.00  0.00           N  
ATOM   3675  N   ASP   455      62.242  39.770  13.545  1.00  0.00           N  
ATOM   3676  CA  ASP   455      61.856  40.293  12.280  1.00  0.00           C  
ATOM   3677  CB  ASP   455      60.331  40.513  12.120  1.00  0.00           C  
ATOM   3678  C   ASP   455      62.609  41.561  12.108  1.00  0.00           C  
ATOM   3679  O   ASP   455      63.115  42.125  13.078  1.00  0.00           O  
ATOM   3680  CG  ASP   455      59.772  41.488  13.155  1.00  0.00           C  
ATOM   3681  OD1 ASP   455      60.516  42.369  13.660  1.00  0.00           O  
ATOM   3682  OD2 ASP   455      58.557  41.350  13.458  1.00  0.00           O  
ATOM   3683  N   LYS   456      62.798  42.014  10.860  1.00  0.00           N  
ATOM   3684  CA  LYS   456      63.436  43.283  10.819  1.00  0.00           C  
ATOM   3685  CB  LYS   456      64.958  43.222  10.653  1.00  0.00           C  
ATOM   3686  C   LYS   456      62.881  44.065   9.692  1.00  0.00           C  
ATOM   3687  O   LYS   456      63.193  45.249   9.567  1.00  0.00           O  
ATOM   3688  CG  LYS   456      65.597  44.608  10.729  1.00  0.00           C  
ATOM   3689  CD  LYS   456      65.345  45.346  12.049  1.00  0.00           C  
ATOM   3690  CE  LYS   456      65.938  44.658  13.279  1.00  0.00           C  
ATOM   3691  NZ  LYS   456      67.360  44.329  13.037  1.00  0.00           N  
ATOM   3692  N   TYR   457      62.013  43.429   8.876  1.00  0.00           N  
ATOM   3693  CA  TYR   457      61.448  44.124   7.761  1.00  0.00           C  
ATOM   3694  CB  TYR   457      60.549  43.272   6.846  1.00  0.00           C  
ATOM   3695  C   TYR   457      60.591  45.181   8.294  1.00  0.00           C  
ATOM   3696  O   TYR   457      59.839  44.971   9.242  1.00  0.00           O  
ATOM   3697  CG  TYR   457      61.397  42.405   5.984  1.00  0.00           C  
ATOM   3698  CD1 TYR   457      61.938  42.914   4.826  1.00  0.00           C  
ATOM   3699  CD2 TYR   457      61.644  41.094   6.315  1.00  0.00           C  
ATOM   3700  CE1 TYR   457      62.720  42.135   4.008  1.00  0.00           C  
ATOM   3701  CE2 TYR   457      62.426  40.309   5.499  1.00  0.00           C  
ATOM   3702  CZ  TYR   457      62.965  40.828   4.346  1.00  0.00           C  
ATOM   3703  OH  TYR   457      63.766  40.023   3.509  1.00  0.00           O  
ATOM   3704  N   PRO   458      60.754  46.355   7.791  1.00  0.00           N  
ATOM   3705  CA  PRO   458      59.733  47.258   8.126  1.00  0.00           C  
ATOM   3706  CB  PRO   458      60.374  48.632   8.309  1.00  0.00           C  
ATOM   3707  C   PRO   458      58.755  47.206   7.038  1.00  0.00           C  
ATOM   3708  O   PRO   458      59.100  47.487   5.893  1.00  0.00           O  
ATOM   3709  CD  PRO   458      62.046  47.009   7.693  1.00  0.00           C  
ATOM   3710  CG  PRO   458      61.714  48.505   7.570  1.00  0.00           C  
ATOM   3711  N   GLU   459      57.511  46.893   7.337  1.00  0.00           N  
ATOM   3712  CA  GLU   459      56.688  47.123   6.221  1.00  0.00           C  
ATOM   3713  CB  GLU   459      55.734  46.011   5.754  1.00  0.00           C  
ATOM   3714  C   GLU   459      55.862  48.106   6.850  1.00  0.00           C  
ATOM   3715  O   GLU   459      56.329  48.904   7.658  1.00  0.00           O  
ATOM   3716  CG  GLU   459      55.414  46.075   4.242  1.00  0.00           C  
ATOM   3717  CD  GLU   459      55.011  47.482   3.777  1.00  0.00           C  
ATOM   3718  OE1 GLU   459      53.805  47.821   3.910  1.00  0.00           O  
ATOM   3719  OE2 GLU   459      55.896  48.238   3.294  1.00  0.00           O  
ATOM   3720  N   ILE   460      54.612  48.115   6.470  1.00  0.00           N  
ATOM   3721  CA  ILE   460      53.852  48.886   7.335  1.00  0.00           C  
ATOM   3722  CB  ILE   460      52.818  49.658   6.579  1.00  0.00           C  
ATOM   3723  C   ILE   460      53.220  47.856   8.270  1.00  0.00           C  
ATOM   3724  O   ILE   460      52.454  47.031   7.786  1.00  0.00           O  
ATOM   3725  CG2 ILE   460      53.601  50.654   5.721  1.00  0.00           C  
ATOM   3726  CG1 ILE   460      51.891  48.747   5.750  1.00  0.00           C  
ATOM   3727  CD1 ILE   460      50.667  49.457   5.172  1.00  0.00           C  
ATOM   3728  N   ILE   461      53.604  47.793   9.588  1.00  0.00           N  
ATOM   3729  CA  ILE   461      53.029  46.925  10.662  1.00  0.00           C  
ATOM   3730  CB  ILE   461      52.278  45.710  10.240  1.00  0.00           C  
ATOM   3731  C   ILE   461      54.049  46.342  11.809  1.00  0.00           C  
ATOM   3732  O   ILE   461      54.908  45.780  11.179  1.00  0.00           O  
ATOM   3733  CG2 ILE   461      50.866  46.110   9.795  1.00  0.00           C  
ATOM   3734  CG1 ILE   461      53.134  44.833   9.323  1.00  0.00           C  
ATOM   3735  CD1 ILE   461      52.595  43.421   9.261  1.00  0.00           C  
ATOM   3736  N   PRO   462      54.382  46.362  13.304  1.00  0.00           N  
ATOM   3737  CA  PRO   462      54.054  46.964  14.758  1.00  0.00           C  
ATOM   3738  CB  PRO   462      55.203  46.539  15.674  1.00  0.00           C  
ATOM   3739  C   PRO   462      53.630  48.408  15.214  1.00  0.00           C  
ATOM   3740  O   PRO   462      54.257  49.457  15.103  1.00  0.00           O  
ATOM   3741  CD  PRO   462      55.510  45.461  13.473  1.00  0.00           C  
ATOM   3742  CG  PRO   462      55.830  45.322  14.973  1.00  0.00           C  
ATOM   3743  N   TYR   463      52.404  48.402  15.672  1.00  0.00           N  
ATOM   3744  CA  TYR   463      51.243  49.134  15.377  1.00  0.00           C  
ATOM   3745  CB  TYR   463      49.999  48.306  15.407  1.00  0.00           C  
ATOM   3746  C   TYR   463      50.684  50.404  15.364  1.00  0.00           C  
ATOM   3747  O   TYR   463      51.164  51.494  15.596  1.00  0.00           O  
ATOM   3748  CG  TYR   463      49.524  47.632  16.568  1.00  0.00           C  
ATOM   3749  CD1 TYR   463      49.061  48.402  17.559  1.00  0.00           C  
ATOM   3750  CD2 TYR   463      49.519  46.270  16.637  1.00  0.00           C  
ATOM   3751  CE1 TYR   463      48.582  47.840  18.682  1.00  0.00           C  
ATOM   3752  CE2 TYR   463      49.019  45.699  17.769  1.00  0.00           C  
ATOM   3753  CZ  TYR   463      48.558  46.496  18.775  1.00  0.00           C  
ATOM   3754  OH  TYR   463      48.029  45.962  19.938  1.00  0.00           O  
ATOM   3755  N   ALA   464      49.572  50.023  14.746  1.00  0.00           N  
ATOM   3756  CA  ALA   464      48.291  50.414  14.378  1.00  0.00           C  
ATOM   3757  CB  ALA   464      47.930  50.102  12.917  1.00  0.00           C  
ATOM   3758  C   ALA   464      47.433  49.437  14.985  1.00  0.00           C  
ATOM   3759  O   ALA   464      47.347  48.345  14.443  1.00  0.00           O  
ATOM   3760  N   LYS   465      46.804  49.619  16.116  1.00  0.00           N  
ATOM   3761  CA  LYS   465      46.208  48.356  15.934  1.00  0.00           C  
ATOM   3762  CB  LYS   465      46.373  47.203  16.930  1.00  0.00           C  
ATOM   3763  C   LYS   465      44.799  48.510  15.781  1.00  0.00           C  
ATOM   3764  O   LYS   465      44.124  49.161  16.568  1.00  0.00           O  
ATOM   3765  CG  LYS   465      46.172  45.857  16.214  1.00  0.00           C  
ATOM   3766  CD  LYS   465      46.416  44.569  17.013  1.00  0.00           C  
ATOM   3767  CE  LYS   465      46.179  43.303  16.177  1.00  0.00           C  
ATOM   3768  NZ  LYS   465      46.493  42.083  16.951  1.00  0.00           N  
ATOM   3769  N   LYS   466      44.362  47.922  14.684  1.00  0.00           N  
ATOM   3770  CA  LYS   466      42.994  47.735  14.494  1.00  0.00           C  
ATOM   3771  CB  LYS   466      42.482  47.304  13.112  1.00  0.00           C  
ATOM   3772  C   LYS   466      42.909  46.375  14.942  1.00  0.00           C  
ATOM   3773  O   LYS   466      43.464  45.859  15.908  1.00  0.00           O  
ATOM   3774  CG  LYS   466      42.305  48.240  11.946  1.00  0.00           C  
ATOM   3775  CD  LYS   466      42.180  47.436  10.654  1.00  0.00           C  
ATOM   3776  CE  LYS   466      41.306  46.185  10.744  1.00  0.00           C  
ATOM   3777  NZ  LYS   466      41.468  45.363   9.522  1.00  0.00           N  
ATOM   3778  N   LEU   467      42.232  45.696  14.060  1.00  0.00           N  
ATOM   3779  CA  LEU   467      42.663  44.375  14.076  1.00  0.00           C  
ATOM   3780  CB  LEU   467      41.592  43.337  13.734  1.00  0.00           C  
ATOM   3781  C   LEU   467      43.745  44.410  13.041  1.00  0.00           C  
ATOM   3782  O   LEU   467      43.751  43.668  12.069  1.00  0.00           O  
ATOM   3783  CG  LEU   467      40.779  42.924  14.974  1.00  0.00           C  
ATOM   3784  CD1 LEU   467      40.160  44.122  15.700  1.00  0.00           C  
ATOM   3785  CD2 LEU   467      39.741  41.860  14.606  1.00  0.00           C  
ATOM   3786  N   ASP   468      44.760  45.256  13.296  1.00  0.00           N  
ATOM   3787  CA  ASP   468      45.866  45.470  12.461  1.00  0.00           C  
ATOM   3788  CB  ASP   468      46.622  44.143  12.356  1.00  0.00           C  
ATOM   3789  C   ASP   468      45.558  45.939  11.098  1.00  0.00           C  
ATOM   3790  O   ASP   468      45.784  45.190  10.167  1.00  0.00           O  
ATOM   3791  CG  ASP   468      47.946  44.343  11.683  1.00  0.00           C  
ATOM   3792  OD1 ASP   468      48.903  44.737  12.399  1.00  0.00           O  
ATOM   3793  OD2 ASP   468      48.036  44.072  10.457  1.00  0.00           O  
ATOM   3794  N   ILE   469      45.139  47.209  10.939  1.00  0.00           N  
ATOM   3795  CA  ILE   469      44.886  47.777   9.652  1.00  0.00           C  
ATOM   3796  CB  ILE   469      44.908  49.262   9.503  1.00  0.00           C  
ATOM   3797  C   ILE   469      46.095  47.502   8.810  1.00  0.00           C  
ATOM   3798  O   ILE   469      46.073  47.143   7.636  1.00  0.00           O  
ATOM   3799  CG2 ILE   469      44.616  49.429   7.995  1.00  0.00           C  
ATOM   3800  CG1 ILE   469      43.914  50.072  10.336  1.00  0.00           C  
ATOM   3801  CD1 ILE   469      42.570  50.239   9.651  1.00  0.00           C  
ATOM   3802  N   GLY   470      47.235  47.602   9.450  1.00  0.00           N  
ATOM   3803  CA  GLY   470      48.417  47.686   8.711  1.00  0.00           C  
ATOM   3804  C   GLY   470      48.640  49.000   9.227  1.00  0.00           C  
ATOM   3805  O   GLY   470      48.277  49.157  10.386  1.00  0.00           O  
ATOM   3806  N   VAL   471      49.139  49.962   8.452  1.00  0.00           N  
ATOM   3807  CA  VAL   471      49.224  51.202   9.134  1.00  0.00           C  
ATOM   3808  CB  VAL   471      49.936  52.270   8.369  1.00  0.00           C  
ATOM   3809  C   VAL   471      47.867  51.685   9.519  1.00  0.00           C  
ATOM   3810  O   VAL   471      47.718  51.998  10.692  1.00  0.00           O  
ATOM   3811  CG1 VAL   471      49.946  53.543   9.226  1.00  0.00           C  
ATOM   3812  CG2 VAL   471      51.338  51.759   8.011  1.00  0.00           C  
ATOM   3813  N   GLY   472      46.881  51.783   8.583  1.00  0.00           N  
ATOM   3814  CA  GLY   472      45.479  52.073   8.882  1.00  0.00           C  
ATOM   3815  C   GLY   472      45.412  53.183   9.846  1.00  0.00           C  
ATOM   3816  O   GLY   472      44.463  53.274  10.625  1.00  0.00           O  
ATOM   3817  N   MET   473      46.413  54.070   9.763  1.00  0.00           N  
ATOM   3818  CA  MET   473      46.579  55.112  10.707  1.00  0.00           C  
ATOM   3819  CB  MET   473      45.666  56.285  10.404  1.00  0.00           C  
ATOM   3820  C   MET   473      46.390  54.532  12.019  1.00  0.00           C  
ATOM   3821  O   MET   473      45.420  54.719  12.740  1.00  0.00           O  
ATOM   3822  CG  MET   473      45.988  56.819   9.006  1.00  0.00           C  
ATOM   3823  SD  MET   473      45.034  58.277   8.513  1.00  0.00           S  
ATOM   3824  CE  MET   473      45.989  59.396   9.576  1.00  0.00           C  
ATOM   3825  N   ILE   474      47.487  53.939  12.398  1.00  0.00           N  
ATOM   3826  CA  ILE   474      47.595  52.956  13.363  1.00  0.00           C  
ATOM   3827  CB  ILE   474      48.732  53.447  14.154  1.00  0.00           C  
ATOM   3828  C   ILE   474      46.320  52.463  13.988  1.00  0.00           C  
ATOM   3829  O   ILE   474      46.306  51.994  15.114  1.00  0.00           O  
ATOM   3830  CG2 ILE   474      48.820  52.983  15.604  1.00  0.00           C  
ATOM   3831  CG1 ILE   474      49.894  53.255  13.149  1.00  0.00           C  
ATOM   3832  CD1 ILE   474      50.257  51.848  12.714  1.00  0.00           C  
ATOM   3833  N   LYS   475      45.355  52.152  13.112  1.00  0.00           N  
ATOM   3834  CA  LYS   475      43.983  51.867  13.422  1.00  0.00           C  
ATOM   3835  CB  LYS   475      43.560  50.436  13.550  1.00  0.00           C  
ATOM   3836  C   LYS   475      43.572  52.602  14.532  1.00  0.00           C  
ATOM   3837  O   LYS   475      43.303  52.091  15.623  1.00  0.00           O  
ATOM   3838  CG  LYS   475      42.072  50.441  13.863  1.00  0.00           C  
ATOM   3839  CD  LYS   475      41.145  50.989  12.775  1.00  0.00           C  
ATOM   3840  CE  LYS   475      41.305  52.478  12.436  1.00  0.00           C  
ATOM   3841  NZ  LYS   475      40.753  53.349  13.486  1.00  0.00           N  
ATOM   3842  N   ARG   476      43.394  53.850  14.098  1.00  0.00           N  
ATOM   3843  CA  ARG   476      43.432  54.982  14.891  1.00  0.00           C  
ATOM   3844  CB  ARG   476      42.129  55.758  15.000  1.00  0.00           C  
ATOM   3845  C   ARG   476      44.031  54.572  16.141  1.00  0.00           C  
ATOM   3846  O   ARG   476      43.395  54.451  17.181  1.00  0.00           O  
ATOM   3847  CG  ARG   476      42.372  57.141  15.599  1.00  0.00           C  
ATOM   3848  CD  ARG   476      41.265  58.152  15.306  1.00  0.00           C  
ATOM   3849  NE  ARG   476      41.278  58.413  13.839  1.00  0.00           N  
ATOM   3850  CZ  ARG   476      42.150  59.321  13.310  1.00  0.00           C  
ATOM   3851  NH1 ARG   476      43.037  59.972  14.117  1.00  0.00           N  
ATOM   3852  NH2 ARG   476      42.141  59.572  11.968  1.00  0.00           N  
ATOM   3853  N   ASN   477      45.312  54.185  15.937  1.00  0.00           N  
ATOM   3854  CA  ASN   477      46.201  53.903  16.964  1.00  0.00           C  
ATOM   3855  CB  ASN   477      45.989  55.299  17.412  1.00  0.00           C  
ATOM   3856  C   ASN   477      45.663  52.775  17.721  1.00  0.00           C  
ATOM   3857  O   ASN   477      45.769  51.566  17.513  1.00  0.00           O  
ATOM   3858  CG  ASN   477      46.594  55.911  16.158  1.00  0.00           C  
ATOM   3859  OD1 ASN   477      47.609  55.432  15.663  1.00  0.00           O  
ATOM   3860  ND2 ASN   477      45.920  56.941  15.599  1.00  0.00           N  
ATOM   3861  N   LYS   478      45.040  53.166  18.748  1.00  0.00           N  
ATOM   3862  CA  LYS   478      44.650  52.099  19.488  1.00  0.00           C  
ATOM   3863  CB  LYS   478      45.395  52.185  20.823  1.00  0.00           C  
ATOM   3864  C   LYS   478      43.296  52.505  19.468  1.00  0.00           C  
ATOM   3865  O   LYS   478      42.892  53.478  20.067  1.00  0.00           O  
ATOM   3866  CG  LYS   478      45.082  53.384  21.691  1.00  0.00           C  
ATOM   3867  CD  LYS   478      45.792  53.353  23.030  1.00  0.00           C  
ATOM   3868  CE  LYS   478      45.010  54.060  24.109  1.00  0.00           C  
ATOM   3869  NZ  LYS   478      45.111  55.505  23.892  1.00  0.00           N  
ATOM   3870  N   LYS   479      42.600  51.960  18.516  1.00  0.00           N  
ATOM   3871  CA  LYS   479      41.276  52.276  18.726  1.00  0.00           C  
ATOM   3872  CB  LYS   479      40.659  53.243  17.710  1.00  0.00           C  
ATOM   3873  C   LYS   479      40.726  50.929  18.622  1.00  0.00           C  
ATOM   3874  O   LYS   479      39.823  50.537  19.343  1.00  0.00           O  
ATOM   3875  CG  LYS   479      40.764  54.705  18.142  1.00  0.00           C  
ATOM   3876  CD  LYS   479      40.160  55.700  17.155  1.00  0.00           C  
ATOM   3877  CE  LYS   479      39.434  55.068  15.968  1.00  0.00           C  
ATOM   3878  NZ  LYS   479      38.866  56.115  15.090  1.00  0.00           N  
ATOM   3879  N   ASN   480      41.348  50.137  17.746  1.00  0.00           N  
ATOM   3880  CA  ASN   480      40.999  48.762  17.747  1.00  0.00           C  
ATOM   3881  CB  ASN   480      40.839  48.134  16.372  1.00  0.00           C  
ATOM   3882  C   ASN   480      42.193  48.245  18.291  1.00  0.00           C  
ATOM   3883  O   ASN   480      42.833  47.342  17.793  1.00  0.00           O  
ATOM   3884  CG  ASN   480      39.966  48.996  15.482  1.00  0.00           C  
ATOM   3885  OD1 ASN   480      39.989  50.218  15.552  1.00  0.00           O  
ATOM   3886  ND2 ASN   480      39.159  48.343  14.613  1.00  0.00           N  
ATOM   3887  N   LEU   481      42.443  48.763  19.459  1.00  0.00           N  
ATOM   3888  CA  LEU   481      43.612  48.513  20.164  1.00  0.00           C  
ATOM   3889  CB  LEU   481      44.806  48.771  19.270  1.00  0.00           C  
ATOM   3890  C   LEU   481      43.325  49.659  21.030  1.00  0.00           C  
ATOM   3891  O   LEU   481      42.322  50.241  20.722  1.00  0.00           O  
ATOM   3892  CG  LEU   481      45.954  48.084  19.921  1.00  0.00           C  
ATOM   3893  CD1 LEU   481      46.514  48.922  21.048  1.00  0.00           C  
ATOM   3894  CD2 LEU   481      45.424  46.737  20.403  1.00  0.00           C  
ATOM   3895  N   ALA   482      44.064  50.100  22.033  1.00  0.00           N  
ATOM   3896  CA  ALA   482      43.661  50.757  23.278  1.00  0.00           C  
ATOM   3897  CB  ALA   482      44.881  50.861  24.198  1.00  0.00           C  
ATOM   3898  C   ALA   482      42.771  51.920  23.414  1.00  0.00           C  
ATOM   3899  O   ALA   482      42.262  52.200  24.495  1.00  0.00           O  
ATOM   3900  N   GLN   483      42.498  52.643  22.377  1.00  0.00           N  
ATOM   3901  CA  GLN   483      41.800  53.826  22.674  1.00  0.00           C  
ATOM   3902  CB  GLN   483      42.614  55.107  22.500  1.00  0.00           C  
ATOM   3903  C   GLN   483      40.518  53.973  21.964  1.00  0.00           C  
ATOM   3904  O   GLN   483      40.172  53.290  21.008  1.00  0.00           O  
ATOM   3905  CG  GLN   483      42.105  56.277  23.354  1.00  0.00           C  
ATOM   3906  CD  GLN   483      42.279  55.949  24.835  1.00  0.00           C  
ATOM   3907  OE1 GLN   483      42.343  54.785  25.225  1.00  0.00           O  
ATOM   3908  NE2 GLN   483      42.356  57.010  25.684  1.00  0.00           N  
ATOM   3909  N   ARG   484      39.776  54.921  22.545  1.00  0.00           N  
ATOM   3910  CA  ARG   484      38.374  54.926  22.454  1.00  0.00           C  
ATOM   3911  CB  ARG   484      37.756  55.142  23.850  1.00  0.00           C  
ATOM   3912  C   ARG   484      37.819  55.939  21.695  1.00  0.00           C  
ATOM   3913  O   ARG   484      37.147  56.776  22.276  1.00  0.00           O  
ATOM   3914  CG  ARG   484      38.522  56.156  24.744  1.00  0.00           C  
ATOM   3915  CD  ARG   484      38.689  57.631  24.325  1.00  0.00           C  
ATOM   3916  NE  ARG   484      39.591  57.712  23.138  1.00  0.00           N  
ATOM   3917  CZ  ARG   484      39.923  58.932  22.617  1.00  0.00           C  
ATOM   3918  NH1 ARG   484      39.421  60.075  23.171  1.00  0.00           N  
ATOM   3919  NH2 ARG   484      40.762  59.013  21.544  1.00  0.00           N  
ATOM   3920  N   VAL   485      38.059  55.880  20.409  1.00  0.00           N  
ATOM   3921  CA  VAL   485      37.377  56.865  19.719  1.00  0.00           C  
ATOM   3922  CB  VAL   485      38.062  57.286  18.460  1.00  0.00           C  
ATOM   3923  C   VAL   485      35.934  56.567  19.452  1.00  0.00           C  
ATOM   3924  O   VAL   485      35.080  57.353  19.847  1.00  0.00           O  
ATOM   3925  CG1 VAL   485      37.126  58.213  17.670  1.00  0.00           C  
ATOM   3926  CG2 VAL   485      39.386  57.966  18.863  1.00  0.00           C  
ATOM   3927  N   VAL   486      35.612  55.401  18.845  1.00  0.00           N  
ATOM   3928  CA  VAL   486      34.283  55.226  18.336  1.00  0.00           C  
ATOM   3929  CB  VAL   486      33.802  56.446  17.593  1.00  0.00           C  
ATOM   3930  C   VAL   486      34.462  54.079  17.433  1.00  0.00           C  
ATOM   3931  O   VAL   486      35.437  53.377  17.634  1.00  0.00           O  
ATOM   3932  CG1 VAL   486      34.810  56.771  16.483  1.00  0.00           C  
ATOM   3933  CG2 VAL   486      32.358  56.239  17.106  1.00  0.00           C  
ATOM   3934  N   PHE   487      33.509  53.763  16.535  1.00  0.00           N  
ATOM   3935  CA  PHE   487      33.893  52.814  15.558  1.00  0.00           C  
ATOM   3936  CB  PHE   487      32.954  52.609  14.348  1.00  0.00           C  
ATOM   3937  C   PHE   487      35.115  53.402  14.943  1.00  0.00           C  
ATOM   3938  O   PHE   487      35.231  54.611  14.852  1.00  0.00           O  
ATOM   3939  CG  PHE   487      31.747  51.773  14.619  1.00  0.00           C  
ATOM   3940  CD1 PHE   487      31.860  50.424  14.841  1.00  0.00           C  
ATOM   3941  CD2 PHE   487      30.488  52.318  14.583  1.00  0.00           C  
ATOM   3942  CE1 PHE   487      30.763  49.628  15.068  1.00  0.00           C  
ATOM   3943  CE2 PHE   487      29.380  51.533  14.807  1.00  0.00           C  
ATOM   3944  CZ  PHE   487      29.511  50.187  15.052  1.00  0.00           C  
ATOM   3945  N   ARG   488      36.073  52.574  14.529  1.00  0.00           N  
ATOM   3946  CA  ARG   488      37.345  53.031  14.047  1.00  0.00           C  
ATOM   3947  CB  ARG   488      38.424  52.292  14.783  1.00  0.00           C  
ATOM   3948  C   ARG   488      37.351  52.534  12.631  1.00  0.00           C  
ATOM   3949  O   ARG   488      36.584  53.025  11.804  1.00  0.00           O  
ATOM   3950  CG  ARG   488      38.264  52.397  16.285  1.00  0.00           C  
ATOM   3951  CD  ARG   488      37.190  51.507  16.869  1.00  0.00           C  
ATOM   3952  NE  ARG   488      37.614  50.134  16.666  1.00  0.00           N  
ATOM   3953  CZ  ARG   488      37.809  49.382  17.767  1.00  0.00           C  
ATOM   3954  NH1 ARG   488      37.344  49.772  18.989  1.00  0.00           N  
ATOM   3955  NH2 ARG   488      38.247  48.123  17.584  1.00  0.00           N  
ATOM   3956  N   THR   489      38.229  51.559  12.296  1.00  0.00           N  
ATOM   3957  CA  THR   489      38.160  51.027  10.964  1.00  0.00           C  
ATOM   3958  CB  THR   489      39.102  51.694  10.018  1.00  0.00           C  
ATOM   3959  C   THR   489      38.356  49.513  11.067  1.00  0.00           C  
ATOM   3960  O   THR   489      38.320  49.014  12.187  1.00  0.00           O  
ATOM   3961  OG1 THR   489      39.036  53.095  10.216  1.00  0.00           O  
ATOM   3962  CG2 THR   489      38.551  51.449   8.599  1.00  0.00           C  
ATOM   3963  N   PRO   490      38.624  48.775   9.992  1.00  0.00           N  
ATOM   3964  CA  PRO   490      37.883  47.653   9.433  1.00  0.00           C  
ATOM   3965  CB  PRO   490      38.547  47.340   8.102  1.00  0.00           C  
ATOM   3966  C   PRO   490      37.671  46.380  10.104  1.00  0.00           C  
ATOM   3967  O   PRO   490      36.844  45.589   9.639  1.00  0.00           O  
ATOM   3968  CD  PRO   490      39.909  48.882   9.335  1.00  0.00           C  
ATOM   3969  CG  PRO   490      40.009  47.710   8.356  1.00  0.00           C  
ATOM   3970  N   SER   491      38.447  46.078  11.134  1.00  0.00           N  
ATOM   3971  CA  SER   491      37.851  45.010  11.833  1.00  0.00           C  
ATOM   3972  CB  SER   491      38.686  44.618  13.055  1.00  0.00           C  
ATOM   3973  C   SER   491      36.592  45.691  12.283  1.00  0.00           C  
ATOM   3974  O   SER   491      35.539  45.059  12.280  1.00  0.00           O  
ATOM   3975  OG  SER   491      38.906  45.767  13.856  1.00  0.00           O  
ATOM   3976  N   GLU   492      36.701  47.026  12.580  1.00  0.00           N  
ATOM   3977  CA  GLU   492      35.608  47.920  12.845  1.00  0.00           C  
ATOM   3978  CB  GLU   492      34.722  48.271  11.645  1.00  0.00           C  
ATOM   3979  C   GLU   492      34.865  47.177  13.856  1.00  0.00           C  
ATOM   3980  O   GLU   492      33.633  47.169  13.925  1.00  0.00           O  
ATOM   3981  CG  GLU   492      35.321  49.430  10.852  1.00  0.00           C  
ATOM   3982  CD  GLU   492      35.056  50.682  11.677  1.00  0.00           C  
ATOM   3983  OE1 GLU   492      35.372  50.653  12.895  1.00  0.00           O  
ATOM   3984  OE2 GLU   492      34.517  51.670  11.113  1.00  0.00           O  
ATOM   3985  N   LEU   493      35.685  46.613  14.756  1.00  0.00           N  
ATOM   3986  CA  LEU   493      35.184  45.696  15.706  1.00  0.00           C  
ATOM   3987  CB  LEU   493      34.081  46.348  16.526  1.00  0.00           C  
ATOM   3988  C   LEU   493      34.623  44.599  14.807  1.00  0.00           C  
ATOM   3989  O   LEU   493      33.482  44.689  14.422  1.00  0.00           O  
ATOM   3990  CG  LEU   493      34.142  47.798  17.078  1.00  0.00           C  
ATOM   3991  CD1 LEU   493      35.262  48.073  18.036  1.00  0.00           C  
ATOM   3992  CD2 LEU   493      34.043  48.895  16.038  1.00  0.00           C  
ATOM   3993  N   ILE   494      35.349  43.535  14.374  1.00  0.00           N  
ATOM   3994  CA  ILE   494      34.740  42.638  13.402  1.00  0.00           C  
ATOM   3995  CB  ILE   494      35.687  41.738  12.657  1.00  0.00           C  
ATOM   3996  C   ILE   494      33.616  41.868  13.885  1.00  0.00           C  
ATOM   3997  O   ILE   494      32.695  41.603  13.128  1.00  0.00           O  
ATOM   3998  CG2 ILE   494      34.980  40.453  12.202  1.00  0.00           C  
ATOM   3999  CG1 ILE   494      36.296  42.539  11.501  1.00  0.00           C  
ATOM   4000  CD1 ILE   494      37.288  41.754  10.654  1.00  0.00           C  
ATOM   4001  N   HIS   495      33.609  41.365  15.098  1.00  0.00           N  
ATOM   4002  CA  HIS   495      32.295  40.870  15.125  1.00  0.00           C  
ATOM   4003  CB  HIS   495      32.060  39.489  15.785  1.00  0.00           C  
ATOM   4004  C   HIS   495      31.464  41.903  15.816  1.00  0.00           C  
ATOM   4005  O   HIS   495      30.399  41.623  16.346  1.00  0.00           O  
ATOM   4006  ND1 HIS   495      29.994  38.058  16.336  1.00  0.00           N  
ATOM   4007  CG  HIS   495      30.631  39.016  15.585  1.00  0.00           C  
ATOM   4008  NE2 HIS   495      28.457  38.904  14.969  1.00  0.00           N  
ATOM   4009  CD2 HIS   495      29.678  39.508  14.745  1.00  0.00           C  
ATOM   4010  CE1 HIS   495      28.699  38.037  15.933  1.00  0.00           C  
ATOM   4011  N   SER   496      31.858  43.176  15.698  1.00  0.00           N  
ATOM   4012  CA  SER   496      31.231  44.265  16.388  1.00  0.00           C  
ATOM   4013  CB  SER   496      31.426  45.660  15.799  1.00  0.00           C  
ATOM   4014  C   SER   496      29.810  44.231  16.128  1.00  0.00           C  
ATOM   4015  O   SER   496      28.999  44.089  17.037  1.00  0.00           O  
ATOM   4016  OG  SER   496      31.260  46.746  16.692  1.00  0.00           O  
ATOM   4017  N   VAL   497      29.475  44.299  14.844  1.00  0.00           N  
ATOM   4018  CA  VAL   497      28.125  44.613  14.780  1.00  0.00           C  
ATOM   4019  CB  VAL   497      28.029  46.095  14.394  1.00  0.00           C  
ATOM   4020  C   VAL   497      27.305  43.793  13.811  1.00  0.00           C  
ATOM   4021  O   VAL   497      26.479  44.306  13.073  1.00  0.00           O  
ATOM   4022  CG1 VAL   497      26.610  46.678  14.268  1.00  0.00           C  
ATOM   4023  CG2 VAL   497      28.876  46.955  15.314  1.00  0.00           C  
ATOM   4024  N   THR   498      27.379  42.481  13.676  1.00  0.00           N  
ATOM   4025  CA  THR   498      26.107  42.326  13.076  1.00  0.00           C  
ATOM   4026  CB  THR   498      25.953  41.137  12.149  1.00  0.00           C  
ATOM   4027  C   THR   498      25.105  42.383  14.231  1.00  0.00           C  
ATOM   4028  O   THR   498      24.820  41.201  14.507  1.00  0.00           O  
ATOM   4029  OG1 THR   498      26.569  41.456  10.913  1.00  0.00           O  
ATOM   4030  CG2 THR   498      24.495  40.760  11.862  1.00  0.00           C  
ATOM   4031  N   GLU   499      24.708  43.712  14.883  1.00  0.00           N  
ATOM   4032  CA  GLU   499      23.916  44.561  16.130  1.00  0.00           C  
ATOM   4033  CB  GLU   499      22.595  45.161  15.689  1.00  0.00           C  
ATOM   4034  C   GLU   499      23.468  44.126  17.877  1.00  0.00           C  
ATOM   4035  O   GLU   499      22.482  44.568  18.389  1.00  0.00           O  
ATOM   4036  CG  GLU   499      22.596  46.664  15.943  1.00  0.00           C  
ATOM   4037  CD  GLU   499      23.187  46.957  17.313  1.00  0.00           C  
ATOM   4038  OE1 GLU   499      24.432  46.961  17.441  1.00  0.00           O  
ATOM   4039  OE2 GLU   499      22.405  47.096  18.284  1.00  0.00           O  
ATOM   4040  N   GLN   500      24.015  42.999  18.633  1.00  0.00           N  
ATOM   4041  CA  GLN   500      24.421  41.893  19.612  1.00  0.00           C  
ATOM   4042  CB  GLN   500      23.366  41.687  20.709  1.00  0.00           C  
ATOM   4043  C   GLN   500      24.753  40.364  19.196  1.00  0.00           C  
ATOM   4044  O   GLN   500      25.525  39.696  19.897  1.00  0.00           O  
ATOM   4045  CG  GLN   500      23.317  40.320  21.380  1.00  0.00           C  
ATOM   4046  CD  GLN   500      22.667  40.395  22.752  1.00  0.00           C  
ATOM   4047  OE1 GLN   500      23.220  39.884  23.723  1.00  0.00           O  
ATOM   4048  NE2 GLN   500      21.472  41.031  22.858  1.00  0.00           N  
ATOM   4049  N   ILE   501      24.320  39.662  18.106  1.00  0.00           N  
ATOM   4050  CA  ILE   501      24.389  38.276  18.503  1.00  0.00           C  
ATOM   4051  CB  ILE   501      23.127  38.333  19.274  1.00  0.00           C  
ATOM   4052  C   ILE   501      24.466  37.120  17.549  1.00  0.00           C  
ATOM   4053  O   ILE   501      23.450  36.546  17.160  1.00  0.00           O  
ATOM   4054  CG2 ILE   501      22.185  38.829  18.244  1.00  0.00           C  
ATOM   4055  CG1 ILE   501      22.334  37.184  19.640  1.00  0.00           C  
ATOM   4056  CD1 ILE   501      21.202  37.045  18.628  1.00  0.00           C  
ATOM   4057  N   THR   502      25.667  36.673  17.164  1.00  0.00           N  
ATOM   4058  CA  THR   502      25.621  35.328  16.650  1.00  0.00           C  
ATOM   4059  CB  THR   502      26.910  34.886  16.050  1.00  0.00           C  
ATOM   4060  C   THR   502      25.436  34.582  17.910  1.00  0.00           C  
ATOM   4061  O   THR   502      24.648  33.647  18.023  1.00  0.00           O  
ATOM   4062  OG1 THR   502      27.264  35.753  14.988  1.00  0.00           O  
ATOM   4063  CG2 THR   502      26.730  33.455  15.518  1.00  0.00           C  
ATOM   4064  N   ARG   503      26.145  35.105  18.924  1.00  0.00           N  
ATOM   4065  CA  ARG   503      26.274  34.496  20.207  1.00  0.00           C  
ATOM   4066  CB  ARG   503      27.027  35.444  21.163  1.00  0.00           C  
ATOM   4067  C   ARG   503      24.916  34.333  20.779  1.00  0.00           C  
ATOM   4068  O   ARG   503      24.484  33.222  21.083  1.00  0.00           O  
ATOM   4069  CG  ARG   503      28.378  35.928  20.620  1.00  0.00           C  
ATOM   4070  CD  ARG   503      28.994  37.101  21.395  1.00  0.00           C  
ATOM   4071  NE  ARG   503      28.200  38.330  21.104  1.00  0.00           N  
ATOM   4072  CZ  ARG   503      28.487  39.502  21.745  1.00  0.00           C  
ATOM   4073  NH1 ARG   503      29.512  39.562  22.645  1.00  0.00           N  
ATOM   4074  NH2 ARG   503      27.754  40.620  21.477  1.00  0.00           N  
ATOM   4075  N   LEU   504      24.163  35.433  20.914  1.00  0.00           N  
ATOM   4076  CA  LEU   504      22.920  35.140  21.557  1.00  0.00           C  
ATOM   4077  CB  LEU   504      22.249  36.238  22.408  1.00  0.00           C  
ATOM   4078  C   LEU   504      21.920  34.455  20.650  1.00  0.00           C  
ATOM   4079  O   LEU   504      20.928  33.956  21.167  1.00  0.00           O  
ATOM   4080  CG  LEU   504      22.773  36.264  23.857  1.00  0.00           C  
ATOM   4081  CD1 LEU   504      24.234  36.708  23.935  1.00  0.00           C  
ATOM   4082  CD2 LEU   504      21.842  37.060  24.781  1.00  0.00           C  
ATOM   4083  N   ILE   505      22.075  34.460  19.295  1.00  0.00           N  
ATOM   4084  CA  ILE   505      21.061  33.841  18.471  1.00  0.00           C  
ATOM   4085  CB  ILE   505      21.330  33.809  16.988  1.00  0.00           C  
ATOM   4086  C   ILE   505      21.028  32.444  18.884  1.00  0.00           C  
ATOM   4087  O   ILE   505      19.967  31.837  19.033  1.00  0.00           O  
ATOM   4088  CG2 ILE   505      20.378  32.770  16.372  1.00  0.00           C  
ATOM   4089  CG1 ILE   505      21.200  35.199  16.349  1.00  0.00           C  
ATOM   4090  CD1 ILE   505      21.668  35.256  14.896  1.00  0.00           C  
ATOM   4091  N   THR   506      22.233  31.914  19.089  1.00  0.00           N  
ATOM   4092  CA  THR   506      22.289  30.576  19.540  1.00  0.00           C  
ATOM   4093  CB  THR   506      23.690  30.092  19.777  1.00  0.00           C  
ATOM   4094  C   THR   506      21.572  30.549  20.847  1.00  0.00           C  
ATOM   4095  O   THR   506      20.741  29.677  21.087  1.00  0.00           O  
ATOM   4096  OG1 THR   506      24.447  30.171  18.578  1.00  0.00           O  
ATOM   4097  CG2 THR   506      23.628  28.637  20.273  1.00  0.00           C  
ATOM   4098  N   GLU   507      21.819  31.552  21.710  1.00  0.00           N  
ATOM   4099  CA  GLU   507      21.230  31.470  23.021  1.00  0.00           C  
ATOM   4100  CB  GLU   507      21.598  32.666  23.919  1.00  0.00           C  
ATOM   4101  C   GLU   507      19.731  31.440  22.937  1.00  0.00           C  
ATOM   4102  O   GLU   507      19.090  30.617  23.591  1.00  0.00           O  
ATOM   4103  CG  GLU   507      23.036  32.648  24.447  1.00  0.00           C  
ATOM   4104  CD  GLU   507      23.017  32.229  25.912  1.00  0.00           C  
ATOM   4105  OE1 GLU   507      21.898  32.155  26.483  1.00  0.00           O  
ATOM   4106  OE2 GLU   507      24.116  31.992  26.483  1.00  0.00           O  
ATOM   4107  N   ALA   508      19.125  32.335  22.133  1.00  0.00           N  
ATOM   4108  CA  ALA   508      17.689  32.394  22.083  1.00  0.00           C  
ATOM   4109  CB  ALA   508      17.162  33.570  21.248  1.00  0.00           C  
ATOM   4110  C   ALA   508      17.102  31.163  21.494  1.00  0.00           C  
ATOM   4111  O   ALA   508      16.085  30.671  21.983  1.00  0.00           O  
ATOM   4112  N   ILE   509      17.737  30.631  20.433  1.00  0.00           N  
ATOM   4113  CA  ILE   509      17.183  29.475  19.782  1.00  0.00           C  
ATOM   4114  CB  ILE   509      18.055  28.901  18.699  1.00  0.00           C  
ATOM   4115  C   ILE   509      17.063  28.401  20.805  1.00  0.00           C  
ATOM   4116  O   ILE   509      16.073  27.672  20.848  1.00  0.00           O  
ATOM   4117  CG2 ILE   509      17.514  27.500  18.359  1.00  0.00           C  
ATOM   4118  CG1 ILE   509      18.138  29.836  17.483  1.00  0.00           C  
ATOM   4119  CD1 ILE   509      16.811  30.003  16.746  1.00  0.00           C  
ATOM   4120  N   SER   510      18.074  28.278  21.676  1.00  0.00           N  
ATOM   4121  CA  SER   510      18.006  27.213  22.628  1.00  0.00           C  
ATOM   4122  CB  SER   510      19.228  27.157  23.561  1.00  0.00           C  
ATOM   4123  C   SER   510      16.779  27.371  23.489  1.00  0.00           C  
ATOM   4124  O   SER   510      16.057  26.406  23.737  1.00  0.00           O  
ATOM   4125  OG  SER   510      20.394  26.837  22.815  1.00  0.00           O  
ATOM   4126  N   GLU   511      16.519  28.594  23.986  1.00  0.00           N  
ATOM   4127  CA  GLU   511      15.410  28.834  24.871  1.00  0.00           C  
ATOM   4128  CB  GLU   511      15.483  30.221  25.534  1.00  0.00           C  
ATOM   4129  C   GLU   511      14.066  28.763  24.190  1.00  0.00           C  
ATOM   4130  O   GLU   511      13.125  28.209  24.757  1.00  0.00           O  
ATOM   4131  CG  GLU   511      16.675  30.394  26.479  1.00  0.00           C  
ATOM   4132  CD  GLU   511      16.618  31.801  27.057  1.00  0.00           C  
ATOM   4133  OE1 GLU   511      15.641  32.533  26.744  1.00  0.00           O  
ATOM   4134  OE2 GLU   511      17.552  32.165  27.820  1.00  0.00           O  
ATOM   4135  N   ARG   512      13.924  29.316  22.963  1.00  0.00           N  
ATOM   4136  CA  ARG   512      12.604  29.414  22.384  1.00  0.00           C  
ATOM   4137  CB  ARG   512      12.123  30.868  22.280  1.00  0.00           C  
ATOM   4138  C   ARG   512      12.595  28.869  20.987  1.00  0.00           C  
ATOM   4139  O   ARG   512      13.641  28.630  20.387  1.00  0.00           O  
ATOM   4140  CG  ARG   512      12.146  31.601  23.618  1.00  0.00           C  
ATOM   4141  CD  ARG   512      11.840  33.092  23.496  1.00  0.00           C  
ATOM   4142  NE  ARG   512      12.061  33.686  24.841  1.00  0.00           N  
ATOM   4143  CZ  ARG   512      11.050  33.677  25.755  1.00  0.00           C  
ATOM   4144  NH1 ARG   512       9.833  33.159  25.418  1.00  0.00           N  
ATOM   4145  NH2 ARG   512      11.260  34.178  27.006  1.00  0.00           N  
ATOM   4146  N   GLY   513      11.375  28.612  20.463  1.00  0.00           N  
ATOM   4147  CA  GLY   513      11.173  28.080  19.143  1.00  0.00           C  
ATOM   4148  C   GLY   513      11.549  29.044  18.055  1.00  0.00           C  
ATOM   4149  O   GLY   513      12.266  28.665  17.131  1.00  0.00           O  
ATOM   4150  N   ILE   514      11.079  30.311  18.138  1.00  0.00           N  
ATOM   4151  CA  ILE   514      11.311  31.287  17.103  1.00  0.00           C  
ATOM   4152  CB  ILE   514      10.037  31.827  16.516  1.00  0.00           C  
ATOM   4153  C   ILE   514      11.978  32.453  17.738  1.00  0.00           C  
ATOM   4154  O   ILE   514      11.644  32.829  18.859  1.00  0.00           O  
ATOM   4155  CG2 ILE   514      10.400  33.032  15.642  1.00  0.00           C  
ATOM   4156  CG1 ILE   514       9.252  30.745  15.763  1.00  0.00           C  
ATOM   4157  CD1 ILE   514       9.967  30.233  14.514  1.00  0.00           C  
ATOM   4158  N   CYS   515      12.961  33.055  17.043  1.00  0.00           N  
ATOM   4159  CA  CYS   515      13.577  34.186  17.653  1.00  0.00           C  
ATOM   4160  CB  CYS   515      15.057  33.984  18.025  1.00  0.00           C  
ATOM   4161  C   CYS   515      13.508  35.331  16.700  1.00  0.00           C  
ATOM   4162  O   CYS   515      13.715  35.171  15.497  1.00  0.00           O  
ATOM   4163  SG  CYS   515      16.137  33.868  16.574  1.00  0.00           S  
ATOM   4164  N   ASN   516      13.203  36.531  17.233  1.00  0.00           N  
ATOM   4165  CA  ASN   516      13.128  37.691  16.406  1.00  0.00           C  
ATOM   4166  CB  ASN   516      11.881  38.555  16.661  1.00  0.00           C  
ATOM   4167  C   ASN   516      14.343  38.505  16.679  1.00  0.00           C  
ATOM   4168  O   ASN   516      14.648  38.830  17.827  1.00  0.00           O  
ATOM   4169  CG  ASN   516      10.689  37.818  16.064  1.00  0.00           C  
ATOM   4170  OD1 ASN   516      10.744  37.339  14.933  1.00  0.00           O  
ATOM   4171  ND2 ASN   516       9.580  37.714  16.844  1.00  0.00           N  
ATOM   4172  N   ILE   517      15.066  38.851  15.597  1.00  0.00           N  
ATOM   4173  CA  ILE   517      16.319  39.521  15.739  1.00  0.00           C  
ATOM   4174  CB  ILE   517      17.468  38.656  15.327  1.00  0.00           C  
ATOM   4175  C   ILE   517      16.358  40.762  14.908  1.00  0.00           C  
ATOM   4176  O   ILE   517      15.814  40.801  13.807  1.00  0.00           O  
ATOM   4177  CG2 ILE   517      18.726  39.525  15.255  1.00  0.00           C  
ATOM   4178  CG1 ILE   517      17.586  37.456  16.279  1.00  0.00           C  
ATOM   4179  CD1 ILE   517      18.519  36.365  15.769  1.00  0.00           C  
ATOM   4180  N   ALA   518      16.998  41.827  15.440  1.00  0.00           N  
ATOM   4181  CA  ALA   518      17.134  43.036  14.675  1.00  0.00           C  
ATOM   4182  CB  ALA   518      16.744  44.303  15.457  1.00  0.00           C  
ATOM   4183  C   ALA   518      18.592  43.170  14.294  1.00  0.00           C  
ATOM   4184  O   ALA   518      19.462  43.177  15.164  1.00  0.00           O  
ATOM   4185  N   LEU   519      18.868  43.307  12.970  1.00  0.00           N  
ATOM   4186  CA  LEU   519      20.166  43.339  12.331  1.00  0.00           C  
ATOM   4187  CB  LEU   519      20.134  42.823  10.883  1.00  0.00           C  
ATOM   4188  C   LEU   519      20.746  44.702  12.269  1.00  0.00           C  
ATOM   4189  O   LEU   519      20.024  45.686  12.171  1.00  0.00           O  
ATOM   4190  CG  LEU   519      19.822  41.324  10.747  1.00  0.00           C  
ATOM   4191  CD1 LEU   519      19.867  40.880   9.277  1.00  0.00           C  
ATOM   4192  CD2 LEU   519      20.740  40.480  11.644  1.00  0.00           C  
ATOM   4193  N   SER   520      22.092  44.784  12.285  1.00  0.00           N  
ATOM   4194  CA  SER   520      22.730  46.063  12.203  1.00  0.00           C  
ATOM   4195  CB  SER   520      23.786  46.278  13.283  1.00  0.00           C  
ATOM   4196  C   SER   520      23.552  46.092  10.955  1.00  0.00           C  
ATOM   4197  O   SER   520      23.935  45.060  10.410  1.00  0.00           O  
ATOM   4198  OG  SER   520      24.174  47.637  13.329  1.00  0.00           O  
ATOM   4199  N   GLY   521      23.817  47.313  10.463  1.00  0.00           N  
ATOM   4200  CA  GLY   521      24.692  47.547   9.352  1.00  0.00           C  
ATOM   4201  C   GLY   521      25.871  48.231   9.961  1.00  0.00           C  
ATOM   4202  O   GLY   521      25.889  48.453  11.164  1.00  0.00           O  
ATOM   4203  N   GLY   522      26.920  48.574   9.199  1.00  0.00           N  
ATOM   4204  CA  GLY   522      28.005  49.244   9.860  1.00  0.00           C  
ATOM   4205  C   GLY   522      29.249  48.767   9.246  1.00  0.00           C  
ATOM   4206  O   GLY   522      29.213  47.788   8.502  1.00  0.00           O  
ATOM   4207  N   GLN   523      30.375  49.431   9.594  1.00  0.00           N  
ATOM   4208  CA  GLN   523      31.610  49.068   8.973  1.00  0.00           C  
ATOM   4209  CB  GLN   523      32.798  49.916   9.432  1.00  0.00           C  
ATOM   4210  C   GLN   523      31.812  47.683   9.336  1.00  0.00           C  
ATOM   4211  O   GLN   523      31.910  46.836   8.451  1.00  0.00           O  
ATOM   4212  CG  GLN   523      32.799  51.322   8.831  1.00  0.00           C  
ATOM   4213  CD  GLN   523      33.422  51.250   7.441  1.00  0.00           C  
ATOM   4214  OE1 GLN   523      34.006  50.238   7.056  1.00  0.00           O  
ATOM   4215  NE2 GLN   523      33.305  52.363   6.668  1.00  0.00           N  
ATOM   4216  N   THR   524      31.750  47.388  10.641  1.00  0.00           N  
ATOM   4217  CA  THR   524      32.036  46.018  10.795  1.00  0.00           C  
ATOM   4218  CB  THR   524      32.477  45.530  12.085  1.00  0.00           C  
ATOM   4219  C   THR   524      30.871  45.197  10.376  1.00  0.00           C  
ATOM   4220  O   THR   524      31.164  44.113   9.894  1.00  0.00           O  
ATOM   4221  OG1 THR   524      33.115  44.282  11.889  1.00  0.00           O  
ATOM   4222  CG2 THR   524      31.255  45.280  12.925  1.00  0.00           C  
ATOM   4223  N   PRO   525      29.600  45.565  10.458  1.00  0.00           N  
ATOM   4224  CA  PRO   525      28.581  44.652  10.028  1.00  0.00           C  
ATOM   4225  CB  PRO   525      27.260  45.354  10.252  1.00  0.00           C  
ATOM   4226  C   PRO   525      28.754  44.137   8.618  1.00  0.00           C  
ATOM   4227  O   PRO   525      28.360  43.007   8.359  1.00  0.00           O  
ATOM   4228  CD  PRO   525      29.070  46.590  11.335  1.00  0.00           C  
ATOM   4229  CG  PRO   525      27.589  46.262  11.434  1.00  0.00           C  
ATOM   4230  N   LYS   526      29.314  44.891   7.660  1.00  0.00           N  
ATOM   4231  CA  LYS   526      29.464  44.234   6.387  1.00  0.00           C  
ATOM   4232  CB  LYS   526      29.990  45.156   5.273  1.00  0.00           C  
ATOM   4233  C   LYS   526      30.393  43.055   6.495  1.00  0.00           C  
ATOM   4234  O   LYS   526      30.069  41.973   6.003  1.00  0.00           O  
ATOM   4235  CG  LYS   526      30.157  44.430   3.937  1.00  0.00           C  
ATOM   4236  CD  LYS   526      30.468  45.357   2.763  1.00  0.00           C  
ATOM   4237  CE  LYS   526      29.226  45.925   2.079  1.00  0.00           C  
ATOM   4238  NZ  LYS   526      29.628  46.806   0.960  1.00  0.00           N  
ATOM   4239  N   PRO   527      31.546  43.205   7.094  1.00  0.00           N  
ATOM   4240  CA  PRO   527      32.412  42.084   7.310  1.00  0.00           C  
ATOM   4241  CB  PRO   527      33.764  42.641   7.770  1.00  0.00           C  
ATOM   4242  C   PRO   527      31.772  41.127   8.258  1.00  0.00           C  
ATOM   4243  O   PRO   527      32.046  39.935   8.156  1.00  0.00           O  
ATOM   4244  CD  PRO   527      32.314  44.435   7.053  1.00  0.00           C  
ATOM   4245  CG  PRO   527      33.518  44.148   7.964  1.00  0.00           C  
ATOM   4246  N   ILE   528      30.917  41.633   9.167  1.00  0.00           N  
ATOM   4247  CA  ILE   528      30.242  40.888  10.200  1.00  0.00           C  
ATOM   4248  CB  ILE   528      29.323  41.673  11.072  1.00  0.00           C  
ATOM   4249  C   ILE   528      29.289  39.932   9.571  1.00  0.00           C  
ATOM   4250  O   ILE   528      29.138  38.826  10.067  1.00  0.00           O  
ATOM   4251  CG2 ILE   528      28.879  40.621  12.107  1.00  0.00           C  
ATOM   4252  CG1 ILE   528      29.948  42.744  11.923  1.00  0.00           C  
ATOM   4253  CD1 ILE   528      30.093  42.084  13.264  1.00  0.00           C  
ATOM   4254  N   TYR   529      28.548  40.337   8.521  1.00  0.00           N  
ATOM   4255  CA  TYR   529      27.633  39.386   7.948  1.00  0.00           C  
ATOM   4256  CB  TYR   529      26.623  39.982   6.944  1.00  0.00           C  
ATOM   4257  C   TYR   529      28.459  38.309   7.354  1.00  0.00           C  
ATOM   4258  O   TYR   529      28.064  37.146   7.365  1.00  0.00           O  
ATOM   4259  CG  TYR   529      25.604  40.703   7.776  1.00  0.00           C  
ATOM   4260  CD1 TYR   529      25.840  41.974   8.236  1.00  0.00           C  
ATOM   4261  CD2 TYR   529      24.404  40.116   8.113  1.00  0.00           C  
ATOM   4262  CE1 TYR   529      24.926  42.649   9.007  1.00  0.00           C  
ATOM   4263  CE2 TYR   529      23.476  40.781   8.886  1.00  0.00           C  
ATOM   4264  CZ  TYR   529      23.739  42.052   9.334  1.00  0.00           C  
ATOM   4265  OH  TYR   529      22.806  42.749  10.129  1.00  0.00           O  
ATOM   4266  N   SER   530      29.632  38.671   6.804  1.00  0.00           N  
ATOM   4267  CA  SER   530      30.509  37.636   6.366  1.00  0.00           C  
ATOM   4268  CB  SER   530      31.855  38.173   5.847  1.00  0.00           C  
ATOM   4269  C   SER   530      30.775  36.786   7.584  1.00  0.00           C  
ATOM   4270  O   SER   530      30.847  35.567   7.466  1.00  0.00           O  
ATOM   4271  OG  SER   530      31.645  38.975   4.694  1.00  0.00           O  
ATOM   4272  N   LEU   531      30.907  37.395   8.790  1.00  0.00           N  
ATOM   4273  CA  LEU   531      31.096  36.632  10.015  1.00  0.00           C  
ATOM   4274  CB  LEU   531      31.104  37.434  11.339  1.00  0.00           C  
ATOM   4275  C   LEU   531      29.903  35.751  10.264  1.00  0.00           C  
ATOM   4276  O   LEU   531      30.046  34.606  10.677  1.00  0.00           O  
ATOM   4277  CG  LEU   531      32.347  38.241  11.735  1.00  0.00           C  
ATOM   4278  CD1 LEU   531      33.527  37.317  12.041  1.00  0.00           C  
ATOM   4279  CD2 LEU   531      32.686  39.336  10.731  1.00  0.00           C  
ATOM   4280  N   LEU   532      28.673  36.266  10.099  1.00  0.00           N  
ATOM   4281  CA  LEU   532      27.545  35.412  10.363  1.00  0.00           C  
ATOM   4282  CB  LEU   532      26.175  36.107  10.224  1.00  0.00           C  
ATOM   4283  C   LEU   532      27.502  34.298   9.371  1.00  0.00           C  
ATOM   4284  O   LEU   532      27.204  33.157   9.725  1.00  0.00           O  
ATOM   4285  CG  LEU   532      25.762  37.053  11.365  1.00  0.00           C  
ATOM   4286  CD1 LEU   532      24.383  37.671  11.093  1.00  0.00           C  
ATOM   4287  CD2 LEU   532      25.774  36.331  12.717  1.00  0.00           C  
ATOM   4288  N   SER   533      27.770  34.603   8.089  1.00  0.00           N  
ATOM   4289  CA  SER   533      27.704  33.570   7.101  1.00  0.00           C  
ATOM   4290  CB  SER   533      27.991  34.050   5.666  1.00  0.00           C  
ATOM   4291  C   SER   533      28.748  32.593   7.483  1.00  0.00           C  
ATOM   4292  O   SER   533      28.589  31.385   7.320  1.00  0.00           O  
ATOM   4293  OG  SER   533      29.353  34.420   5.516  1.00  0.00           O  
ATOM   4294  N   THR   534      29.854  33.114   8.028  1.00  0.00           N  
ATOM   4295  CA  THR   534      30.874  32.252   8.499  1.00  0.00           C  
ATOM   4296  CB  THR   534      32.267  32.842   8.454  1.00  0.00           C  
ATOM   4297  C   THR   534      30.459  31.894   9.884  1.00  0.00           C  
ATOM   4298  O   THR   534      29.273  31.759  10.172  1.00  0.00           O  
ATOM   4299  OG1 THR   534      33.228  31.843   8.759  1.00  0.00           O  
ATOM   4300  CG2 THR   534      32.402  34.031   9.417  1.00  0.00           C  
ATOM   4301  N   THR   535      31.437  31.748  10.776  1.00  0.00           N  
ATOM   4302  CA  THR   535      31.263  31.245  12.101  1.00  0.00           C  
ATOM   4303  CB  THR   535      32.586  31.161  12.815  1.00  0.00           C  
ATOM   4304  C   THR   535      30.393  32.104  12.939  1.00  0.00           C  
ATOM   4305  O   THR   535      30.538  33.307  13.072  1.00  0.00           O  
ATOM   4306  OG1 THR   535      33.466  30.296  12.114  1.00  0.00           O  
ATOM   4307  CG2 THR   535      32.382  30.680  14.260  1.00  0.00           C  
ATOM   4308  N   PRO   536      29.561  31.408  13.611  1.00  0.00           N  
ATOM   4309  CA  PRO   536      29.629  30.020  13.310  1.00  0.00           C  
ATOM   4310  CB  PRO   536      29.361  29.300  14.632  1.00  0.00           C  
ATOM   4311  C   PRO   536      28.696  29.695  12.176  1.00  0.00           C  
ATOM   4312  O   PRO   536      27.486  29.787  12.358  1.00  0.00           O  
ATOM   4313  CD  PRO   536      29.473  31.664  15.037  1.00  0.00           C  
ATOM   4314  CG  PRO   536      29.742  30.317  15.710  1.00  0.00           C  
ATOM   4315  N   TYR   537      29.202  29.298  10.993  1.00  0.00           N  
ATOM   4316  CA  TYR   537      28.319  28.765   9.989  1.00  0.00           C  
ATOM   4317  CB  TYR   537      28.911  28.582   8.584  1.00  0.00           C  
ATOM   4318  C   TYR   537      28.149  27.434  10.559  1.00  0.00           C  
ATOM   4319  O   TYR   537      27.167  26.730  10.356  1.00  0.00           O  
ATOM   4320  CG  TYR   537      27.703  28.217   7.794  1.00  0.00           C  
ATOM   4321  CD1 TYR   537      26.923  29.206   7.244  1.00  0.00           C  
ATOM   4322  CD2 TYR   537      27.326  26.907   7.626  1.00  0.00           C  
ATOM   4323  CE1 TYR   537      25.790  28.905   6.528  1.00  0.00           C  
ATOM   4324  CE2 TYR   537      26.192  26.598   6.912  1.00  0.00           C  
ATOM   4325  CZ  TYR   537      25.422  27.595   6.362  1.00  0.00           C  
ATOM   4326  OH  TYR   537      24.258  27.283   5.630  1.00  0.00           O  
ATOM   4327  N   ALA   538      29.227  27.099  11.281  1.00  0.00           N  
ATOM   4328  CA  ALA   538      29.426  25.940  12.062  1.00  0.00           C  
ATOM   4329  CB  ALA   538      30.763  25.942  12.821  1.00  0.00           C  
ATOM   4330  C   ALA   538      28.333  25.975  13.059  1.00  0.00           C  
ATOM   4331  O   ALA   538      27.897  24.945  13.566  1.00  0.00           O  
ATOM   4332  N   ALA   539      27.876  27.193  13.380  1.00  0.00           N  
ATOM   4333  CA  ALA   539      26.835  27.324  14.347  1.00  0.00           C  
ATOM   4334  CB  ALA   539      26.375  28.764  14.632  1.00  0.00           C  
ATOM   4335  C   ALA   539      25.709  26.569  13.770  1.00  0.00           C  
ATOM   4336  O   ALA   539      24.980  25.881  14.481  1.00  0.00           O  
ATOM   4337  N   ARG   540      25.605  26.645  12.433  1.00  0.00           N  
ATOM   4338  CA  ARG   540      24.577  25.956  11.730  1.00  0.00           C  
ATOM   4339  CB  ARG   540      24.690  24.421  11.833  1.00  0.00           C  
ATOM   4340  C   ARG   540      23.344  26.421  12.384  1.00  0.00           C  
ATOM   4341  O   ARG   540      22.664  25.668  13.077  1.00  0.00           O  
ATOM   4342  CG  ARG   540      23.647  23.651  11.019  1.00  0.00           C  
ATOM   4343  CD  ARG   540      23.963  22.161  10.862  1.00  0.00           C  
ATOM   4344  NE  ARG   540      23.817  21.513  12.196  1.00  0.00           N  
ATOM   4345  CZ  ARG   540      23.964  20.161  12.320  1.00  0.00           C  
ATOM   4346  NH1 ARG   540      24.245  19.395  11.225  1.00  0.00           N  
ATOM   4347  NH2 ARG   540      23.830  19.572  13.544  1.00  0.00           N  
ATOM   4348  N   ILE   541      23.110  27.737  12.262  1.00  0.00           N  
ATOM   4349  CA  ILE   541      21.963  28.288  12.884  1.00  0.00           C  
ATOM   4350  CB  ILE   541      21.885  29.792  12.840  1.00  0.00           C  
ATOM   4351  C   ILE   541      20.793  27.739  12.150  1.00  0.00           C  
ATOM   4352  O   ILE   541      20.855  27.494  10.943  1.00  0.00           O  
ATOM   4353  CG2 ILE   541      20.549  30.208  13.474  1.00  0.00           C  
ATOM   4354  CG1 ILE   541      23.092  30.439  13.540  1.00  0.00           C  
ATOM   4355  CD1 ILE   541      23.205  31.941  13.278  1.00  0.00           C  
ATOM   4356  N   ASP   542      19.727  27.432  12.908  1.00  0.00           N  
ATOM   4357  CA  ASP   542      18.499  27.047  12.293  1.00  0.00           C  
ATOM   4358  CB  ASP   542      17.478  26.418  13.253  1.00  0.00           C  
ATOM   4359  C   ASP   542      17.922  28.356  11.888  1.00  0.00           C  
ATOM   4360  O   ASP   542      17.242  29.020  12.669  1.00  0.00           O  
ATOM   4361  CG  ASP   542      17.874  24.981  13.528  1.00  0.00           C  
ATOM   4362  OD1 ASP   542      18.403  24.326  12.591  1.00  0.00           O  
ATOM   4363  OD2 ASP   542      17.650  24.515  14.677  1.00  0.00           O  
ATOM   4364  N   PHE   543      18.209  28.762  10.643  1.00  0.00           N  
ATOM   4365  CA  PHE   543      17.778  30.027  10.131  1.00  0.00           C  
ATOM   4366  CB  PHE   543      18.418  30.439   8.794  1.00  0.00           C  
ATOM   4367  C   PHE   543      16.293  30.059  10.005  1.00  0.00           C  
ATOM   4368  O   PHE   543      15.680  31.119  10.104  1.00  0.00           O  
ATOM   4369  CG  PHE   543      19.738  31.059   9.120  1.00  0.00           C  
ATOM   4370  CD1 PHE   543      20.881  30.304   9.256  1.00  0.00           C  
ATOM   4371  CD2 PHE   543      19.823  32.421   9.302  1.00  0.00           C  
ATOM   4372  CE1 PHE   543      22.083  30.903   9.556  1.00  0.00           C  
ATOM   4373  CE2 PHE   543      21.021  33.025   9.605  1.00  0.00           C  
ATOM   4374  CZ  PHE   543      22.157  32.264   9.730  1.00  0.00           C  
ATOM   4375  N   SER   544      15.670  28.899   9.758  1.00  0.00           N  
ATOM   4376  CA  SER   544      14.250  28.840   9.603  1.00  0.00           C  
ATOM   4377  CB  SER   544      13.771  27.387   9.475  1.00  0.00           C  
ATOM   4378  C   SER   544      13.604  29.415  10.825  1.00  0.00           C  
ATOM   4379  O   SER   544      12.535  30.018  10.749  1.00  0.00           O  
ATOM   4380  OG  SER   544      12.363  27.323   9.622  1.00  0.00           O  
ATOM   4381  N   LYS   545      14.233  29.203  11.990  1.00  0.00           N  
ATOM   4382  CA  LYS   545      13.766  29.662  13.267  1.00  0.00           C  
ATOM   4383  CB  LYS   545      14.377  28.893  14.449  1.00  0.00           C  
ATOM   4384  C   LYS   545      13.960  31.135  13.456  1.00  0.00           C  
ATOM   4385  O   LYS   545      13.366  31.715  14.365  1.00  0.00           O  
ATOM   4386  CG  LYS   545      13.804  27.475  14.526  1.00  0.00           C  
ATOM   4387  CD  LYS   545      14.451  26.571  15.573  1.00  0.00           C  
ATOM   4388  CE  LYS   545      13.790  25.194  15.665  1.00  0.00           C  
ATOM   4389  NZ  LYS   545      14.464  24.376  16.698  1.00  0.00           N  
ATOM   4390  N   VAL   546      14.843  31.765  12.651  1.00  0.00           N  
ATOM   4391  CA  VAL   546      15.165  33.146  12.862  1.00  0.00           C  
ATOM   4392  CB  VAL   546      16.611  33.454  12.615  1.00  0.00           C  
ATOM   4393  C   VAL   546      14.383  34.046  11.954  1.00  0.00           C  
ATOM   4394  O   VAL   546      14.182  33.767  10.773  1.00  0.00           O  
ATOM   4395  CG1 VAL   546      16.825  34.970  12.744  1.00  0.00           C  
ATOM   4396  CG2 VAL   546      17.460  32.617  13.585  1.00  0.00           C  
ATOM   4397  N   HIS   547      13.909  35.175  12.517  1.00  0.00           N  
ATOM   4398  CA  HIS   547      13.237  36.172  11.740  1.00  0.00           C  
ATOM   4399  CB  HIS   547      11.824  36.498  12.247  1.00  0.00           C  
ATOM   4400  C   HIS   547      14.080  37.402  11.870  1.00  0.00           C  
ATOM   4401  O   HIS   547      14.489  37.758  12.976  1.00  0.00           O  
ATOM   4402  ND1 HIS   547      10.014  35.172  11.046  1.00  0.00           N  
ATOM   4403  CG  HIS   547      10.894  35.333  12.093  1.00  0.00           C  
ATOM   4404  NE2 HIS   547       9.778  33.389  12.351  1.00  0.00           N  
ATOM   4405  CD2 HIS   547      10.736  34.235  12.880  1.00  0.00           C  
ATOM   4406  CE1 HIS   547       9.373  33.993  11.251  1.00  0.00           C  
ATOM   4407  N   ILE   548      14.361  38.081  10.736  1.00  0.00           N  
ATOM   4408  CA  ILE   548      15.250  39.207  10.753  1.00  0.00           C  
ATOM   4409  CB  ILE   548      16.496  39.038   9.929  1.00  0.00           C  
ATOM   4410  C   ILE   548      14.591  40.482  10.377  1.00  0.00           C  
ATOM   4411  O   ILE   548      13.783  40.571   9.454  1.00  0.00           O  
ATOM   4412  CG2 ILE   548      17.500  38.155  10.674  1.00  0.00           C  
ATOM   4413  CG1 ILE   548      16.156  38.580   8.513  1.00  0.00           C  
ATOM   4414  CD1 ILE   548      17.406  38.410   7.657  1.00  0.00           C  
ATOM   4415  N   TRP   549      14.950  41.516  11.158  1.00  0.00           N  
ATOM   4416  CA  TRP   549      14.486  42.851  10.990  1.00  0.00           C  
ATOM   4417  CB  TRP   549      13.562  43.293  12.139  1.00  0.00           C  
ATOM   4418  C   TRP   549      15.734  43.668  11.023  1.00  0.00           C  
ATOM   4419  O   TRP   549      16.805  43.158  11.348  1.00  0.00           O  
ATOM   4420  CG  TRP   549      12.295  42.471  12.216  1.00  0.00           C  
ATOM   4421  CD2 TRP   549      11.052  42.825  11.594  1.00  0.00           C  
ATOM   4422  CD1 TRP   549      12.079  41.280  12.846  1.00  0.00           C  
ATOM   4423  NE1 TRP   549      10.784  40.867  12.647  1.00  0.00           N  
ATOM   4424  CE2 TRP   549      10.141  41.809  11.881  1.00  0.00           C  
ATOM   4425  CE3 TRP   549      10.699  43.907  10.844  1.00  0.00           C  
ATOM   4426  CZ2 TRP   549       8.861  41.861  11.420  1.00  0.00           C  
ATOM   4427  CZ3 TRP   549       9.404  43.958  10.383  1.00  0.00           C  
ATOM   4428  CH2 TRP   549       8.502  42.954  10.665  1.00  0.00           C  
ATOM   4429  N   PHE   550      15.643  44.953  10.646  1.00  0.00           N  
ATOM   4430  CA  PHE   550      16.820  45.767  10.647  1.00  0.00           C  
ATOM   4431  CB  PHE   550      17.014  46.551   9.338  1.00  0.00           C  
ATOM   4432  C   PHE   550      16.674  46.763  11.741  1.00  0.00           C  
ATOM   4433  O   PHE   550      15.591  47.287  11.984  1.00  0.00           O  
ATOM   4434  CG  PHE   550      17.306  45.563   8.262  1.00  0.00           C  
ATOM   4435  CD1 PHE   550      16.289  44.867   7.650  1.00  0.00           C  
ATOM   4436  CD2 PHE   550      18.601  45.337   7.861  1.00  0.00           C  
ATOM   4437  CE1 PHE   550      16.560  43.957   6.657  1.00  0.00           C  
ATOM   4438  CE2 PHE   550      18.879  44.428   6.868  1.00  0.00           C  
ATOM   4439  CZ  PHE   550      17.858  43.735   6.263  1.00  0.00           C  
ATOM   4440  N   VAL   551      17.779  47.006  12.462  1.00  0.00           N  
ATOM   4441  CA  VAL   551      17.813  47.955  13.526  1.00  0.00           C  
ATOM   4442  CB  VAL   551      19.075  47.807  14.343  1.00  0.00           C  
ATOM   4443  C   VAL   551      17.680  49.336  12.941  1.00  0.00           C  
ATOM   4444  O   VAL   551      17.071  50.209  13.555  1.00  0.00           O  
ATOM   4445  CG1 VAL   551      20.297  48.093  13.463  1.00  0.00           C  
ATOM   4446  CG2 VAL   551      18.989  48.683  15.597  1.00  0.00           C  
ATOM   4447  N   ASP   552      18.279  49.586  11.752  1.00  0.00           N  
ATOM   4448  CA  ASP   552      18.152  50.863  11.095  1.00  0.00           C  
ATOM   4449  CB  ASP   552      19.092  51.957  11.638  1.00  0.00           C  
ATOM   4450  C   ASP   552      18.446  50.684   9.637  1.00  0.00           C  
ATOM   4451  O   ASP   552      18.946  49.640   9.218  1.00  0.00           O  
ATOM   4452  CG  ASP   552      20.534  51.560  11.364  1.00  0.00           C  
ATOM   4453  OD1 ASP   552      20.819  50.333  11.341  1.00  0.00           O  
ATOM   4454  OD2 ASP   552      21.370  52.483  11.169  1.00  0.00           O  
ATOM   4455  N   GLU   553      18.102  51.707   8.822  1.00  0.00           N  
ATOM   4456  CA  GLU   553      18.323  51.664   7.403  1.00  0.00           C  
ATOM   4457  CB  GLU   553      17.088  51.121   6.656  1.00  0.00           C  
ATOM   4458  C   GLU   553      18.569  53.063   6.902  1.00  0.00           C  
ATOM   4459  O   GLU   553      18.052  54.038   7.449  1.00  0.00           O  
ATOM   4460  CG  GLU   553      17.149  51.214   5.130  1.00  0.00           C  
ATOM   4461  CD  GLU   553      18.138  50.185   4.613  1.00  0.00           C  
ATOM   4462  OE1 GLU   553      19.360  50.484   4.645  1.00  0.00           O  
ATOM   4463  OE2 GLU   553      17.689  49.093   4.176  1.00  0.00           O  
ATOM   4464  N   ARG   554      19.396  53.195   5.841  1.00  0.00           N  
ATOM   4465  CA  ARG   554      19.657  54.484   5.258  1.00  0.00           C  
ATOM   4466  CB  ARG   554      21.006  54.578   4.522  1.00  0.00           C  
ATOM   4467  C   ARG   554      18.573  54.734   4.266  1.00  0.00           C  
ATOM   4468  O   ARG   554      18.143  53.825   3.558  1.00  0.00           O  
ATOM   4469  CG  ARG   554      22.215  54.473   5.455  1.00  0.00           C  
ATOM   4470  CD  ARG   554      22.440  53.066   6.010  1.00  0.00           C  
ATOM   4471  NE  ARG   554      23.640  53.115   6.893  1.00  0.00           N  
ATOM   4472  CZ  ARG   554      24.893  52.946   6.377  1.00  0.00           C  
ATOM   4473  NH1 ARG   554      25.067  52.760   5.037  1.00  0.00           N  
ATOM   4474  NH2 ARG   554      25.977  52.964   7.206  1.00  0.00           N  
ATOM   4475  N   CYS   555      18.106  55.991   4.176  1.00  0.00           N  
ATOM   4476  CA  CYS   555      17.011  56.241   3.286  1.00  0.00           C  
ATOM   4477  CB  CYS   555      16.186  57.465   3.709  1.00  0.00           C  
ATOM   4478  C   CYS   555      17.556  56.484   1.910  1.00  0.00           C  
ATOM   4479  O   CYS   555      17.719  57.629   1.490  1.00  0.00           O  
ATOM   4480  SG  CYS   555      14.605  57.569   2.831  1.00  0.00           S  
ATOM   4481  N   VAL   556      17.832  55.383   1.171  1.00  0.00           N  
ATOM   4482  CA  VAL   556      18.349  55.411  -0.172  1.00  0.00           C  
ATOM   4483  CB  VAL   556      19.842  55.275  -0.230  1.00  0.00           C  
ATOM   4484  C   VAL   556      17.744  54.232  -0.892  1.00  0.00           C  
ATOM   4485  O   VAL   556      17.016  53.457  -0.278  1.00  0.00           O  
ATOM   4486  CG1 VAL   556      20.474  56.498   0.457  1.00  0.00           C  
ATOM   4487  CG2 VAL   556      20.231  53.939   0.418  1.00  0.00           C  
ATOM   4488  N   PRO   557      18.011  54.056  -2.163  1.00  0.00           N  
ATOM   4489  CA  PRO   557      17.445  52.938  -2.880  1.00  0.00           C  
ATOM   4490  CB  PRO   557      17.725  53.213  -4.360  1.00  0.00           C  
ATOM   4491  C   PRO   557      17.969  51.621  -2.387  1.00  0.00           C  
ATOM   4492  O   PRO   557      19.079  51.599  -1.864  1.00  0.00           O  
ATOM   4493  CD  PRO   557      18.230  55.199  -3.040  1.00  0.00           C  
ATOM   4494  CG  PRO   557      17.760  54.753  -4.433  1.00  0.00           C  
ATOM   4495  N   PRO   558      17.215  50.557  -2.513  1.00  0.00           N  
ATOM   4496  CA  PRO   558      17.644  49.261  -2.044  1.00  0.00           C  
ATOM   4497  CB  PRO   558      16.421  48.352  -2.170  1.00  0.00           C  
ATOM   4498  C   PRO   558      18.847  48.740  -2.775  1.00  0.00           C  
ATOM   4499  O   PRO   558      19.574  47.921  -2.214  1.00  0.00           O  
ATOM   4500  CD  PRO   558      15.764  50.658  -2.591  1.00  0.00           C  
ATOM   4501  CG  PRO   558      15.231  49.323  -2.043  1.00  0.00           C  
ATOM   4502  N   GLU   559      19.025  49.151  -4.040  1.00  0.00           N  
ATOM   4503  CA  GLU   559      20.125  48.769  -4.880  1.00  0.00           C  
ATOM   4504  CB  GLU   559      19.872  49.055  -6.367  1.00  0.00           C  
ATOM   4505  C   GLU   559      21.364  49.507  -4.478  1.00  0.00           C  
ATOM   4506  O   GLU   559      22.476  49.100  -4.814  1.00  0.00           O  
ATOM   4507  CG  GLU   559      20.970  48.490  -7.268  1.00  0.00           C  
ATOM   4508  CD  GLU   559      20.605  48.783  -8.716  1.00  0.00           C  
ATOM   4509  OE1 GLU   559      20.112  49.910  -8.989  1.00  0.00           O  
ATOM   4510  OE2 GLU   559      20.813  47.879  -9.569  1.00  0.00           O  
ATOM   4511  N   HIS   560      21.184  50.656  -3.802  1.00  0.00           N  
ATOM   4512  CA  HIS   560      22.248  51.549  -3.442  1.00  0.00           C  
ATOM   4513  CB  HIS   560      21.712  52.793  -2.715  1.00  0.00           C  
ATOM   4514  C   HIS   560      23.238  50.855  -2.555  1.00  0.00           C  
ATOM   4515  O   HIS   560      22.890  49.997  -1.747  1.00  0.00           O  
ATOM   4516  ND1 HIS   560      23.583  54.141  -1.643  1.00  0.00           N  
ATOM   4517  CG  HIS   560      22.673  53.937  -2.654  1.00  0.00           C  
ATOM   4518  NE2 HIS   560      23.827  55.829  -3.072  1.00  0.00           N  
ATOM   4519  CD2 HIS   560      22.836  54.976  -3.519  1.00  0.00           C  
ATOM   4520  CE1 HIS   560      24.245  55.286  -1.944  1.00  0.00           C  
ATOM   4521  N   ASN   561      24.524  51.231  -2.710  1.00  0.00           N  
ATOM   4522  CA  ASN   561      25.627  50.664  -1.986  1.00  0.00           C  
ATOM   4523  CB  ASN   561      26.984  51.207  -2.459  1.00  0.00           C  
ATOM   4524  C   ASN   561      25.477  50.988  -0.533  1.00  0.00           C  
ATOM   4525  O   ASN   561      25.935  50.250   0.338  1.00  0.00           O  
ATOM   4526  CG  ASN   561      27.196  50.690  -3.874  1.00  0.00           C  
ATOM   4527  OD1 ASN   561      26.757  49.593  -4.217  1.00  0.00           O  
ATOM   4528  ND2 ASN   561      27.881  51.503  -4.722  1.00  0.00           N  
ATOM   4529  N   LEU   562      24.880  52.152  -0.245  1.00  0.00           N  
ATOM   4530  CA  LEU   562      24.650  52.613   1.093  1.00  0.00           C  
ATOM   4531  CB  LEU   562      24.424  54.128   1.205  1.00  0.00           C  
ATOM   4532  C   LEU   562      23.584  51.837   1.826  1.00  0.00           C  
ATOM   4533  O   LEU   562      23.506  51.929   3.050  1.00  0.00           O  
ATOM   4534  CG  LEU   562      25.768  54.888   1.179  1.00  0.00           C  
ATOM   4535  CD1 LEU   562      26.561  54.650  -0.113  1.00  0.00           C  
ATOM   4536  CD2 LEU   562      25.580  56.374   1.498  1.00  0.00           C  
ATOM   4537  N   SER   563      22.692  51.108   1.120  1.00  0.00           N  
ATOM   4538  CA  SER   563      21.606  50.407   1.770  1.00  0.00           C  
ATOM   4539  CB  SER   563      20.609  49.792   0.771  1.00  0.00           C  
ATOM   4540  C   SER   563      22.097  49.292   2.656  1.00  0.00           C  
ATOM   4541  O   SER   563      22.999  48.537   2.299  1.00  0.00           O  
ATOM   4542  OG  SER   563      19.568  49.120   1.465  1.00  0.00           O  
ATOM   4543  N   ASN   564      21.497  49.183   3.865  1.00  0.00           N  
ATOM   4544  CA  ASN   564      21.799  48.157   4.826  1.00  0.00           C  
ATOM   4545  CB  ASN   564      21.137  48.416   6.190  1.00  0.00           C  
ATOM   4546  C   ASN   564      21.282  46.845   4.314  1.00  0.00           C  
ATOM   4547  O   ASN   564      21.972  45.832   4.388  1.00  0.00           O  
ATOM   4548  CG  ASN   564      21.781  49.659   6.790  1.00  0.00           C  
ATOM   4549  OD1 ASN   564      22.863  50.073   6.379  1.00  0.00           O  
ATOM   4550  ND2 ASN   564      21.104  50.273   7.796  1.00  0.00           N  
ATOM   4551  N   TYR   565      20.050  46.830   3.767  1.00  0.00           N  
ATOM   4552  CA  TYR   565      19.448  45.606   3.305  1.00  0.00           C  
ATOM   4553  CB  TYR   565      17.998  45.784   2.817  1.00  0.00           C  
ATOM   4554  C   TYR   565      20.229  45.041   2.163  1.00  0.00           C  
ATOM   4555  O   TYR   565      20.493  43.841   2.116  1.00  0.00           O  
ATOM   4556  CG  TYR   565      17.549  44.477   2.250  1.00  0.00           C  
ATOM   4557  CD1 TYR   565      17.169  43.441   3.073  1.00  0.00           C  
ATOM   4558  CD2 TYR   565      17.500  44.289   0.887  1.00  0.00           C  
ATOM   4559  CE1 TYR   565      16.756  42.238   2.547  1.00  0.00           C  
ATOM   4560  CE2 TYR   565      17.088  43.089   0.355  1.00  0.00           C  
ATOM   4561  CZ  TYR   565      16.715  42.060   1.186  1.00  0.00           C  
ATOM   4562  OH  TYR   565      16.292  40.827   0.644  1.00  0.00           O  
ATOM   4563  N   HIS   566      20.636  45.897   1.211  1.00  0.00           N  
ATOM   4564  CA  HIS   566      21.328  45.405   0.055  1.00  0.00           C  
ATOM   4565  CB  HIS   566      21.762  46.530  -0.902  1.00  0.00           C  
ATOM   4566  C   HIS   566      22.564  44.722   0.505  1.00  0.00           C  
ATOM   4567  O   HIS   566      22.874  43.619   0.059  1.00  0.00           O  
ATOM   4568  ND1 HIS   566      22.141  45.472  -3.193  1.00  0.00           N  
ATOM   4569  CG  HIS   566      22.619  46.048  -2.037  1.00  0.00           C  
ATOM   4570  NE2 HIS   566      24.357  45.516  -3.376  1.00  0.00           N  
ATOM   4571  CD2 HIS   566      23.974  46.067  -2.166  1.00  0.00           C  
ATOM   4572  CE1 HIS   566      23.223  45.173  -3.958  1.00  0.00           C  
ATOM   4573  N   MET   567      23.295  45.367   1.424  1.00  0.00           N  
ATOM   4574  CA  MET   567      24.525  44.806   1.869  1.00  0.00           C  
ATOM   4575  CB  MET   567      25.350  45.779   2.739  1.00  0.00           C  
ATOM   4576  C   MET   567      24.247  43.522   2.590  1.00  0.00           C  
ATOM   4577  O   MET   567      24.995  42.562   2.432  1.00  0.00           O  
ATOM   4578  CG  MET   567      24.636  46.336   3.972  1.00  0.00           C  
ATOM   4579  SD  MET   567      25.408  47.830   4.673  1.00  0.00           S  
ATOM   4580  CE  MET   567      26.865  46.993   5.357  1.00  0.00           C  
ATOM   4581  N   ILE   568      23.148  43.456   3.373  1.00  0.00           N  
ATOM   4582  CA  ILE   568      22.821  42.276   4.127  1.00  0.00           C  
ATOM   4583  CB  ILE   568      21.531  42.407   4.893  1.00  0.00           C  
ATOM   4584  C   ILE   568      22.578  41.145   3.181  1.00  0.00           C  
ATOM   4585  O   ILE   568      23.043  40.027   3.396  1.00  0.00           O  
ATOM   4586  CG2 ILE   568      21.251  41.053   5.565  1.00  0.00           C  
ATOM   4587  CG1 ILE   568      21.564  43.578   5.887  1.00  0.00           C  
ATOM   4588  CD1 ILE   568      22.601  43.437   6.994  1.00  0.00           C  
ATOM   4589  N   ASN   569      21.825  41.410   2.101  1.00  0.00           N  
ATOM   4590  CA  ASN   569      21.461  40.361   1.197  1.00  0.00           C  
ATOM   4591  CB  ASN   569      20.543  40.848   0.063  1.00  0.00           C  
ATOM   4592  C   ASN   569      22.684  39.778   0.563  1.00  0.00           C  
ATOM   4593  O   ASN   569      22.847  38.560   0.517  1.00  0.00           O  
ATOM   4594  CG  ASN   569      20.090  39.635  -0.739  1.00  0.00           C  
ATOM   4595  OD1 ASN   569      19.779  38.584  -0.181  1.00  0.00           O  
ATOM   4596  ND2 ASN   569      20.059  39.779  -2.091  1.00  0.00           N  
ATOM   4597  N   GLU   570      23.588  40.638   0.062  1.00  0.00           N  
ATOM   4598  CA  GLU   570      24.734  40.146  -0.644  1.00  0.00           C  
ATOM   4599  CB  GLU   570      25.494  41.257  -1.398  1.00  0.00           C  
ATOM   4600  C   GLU   570      25.677  39.397   0.256  1.00  0.00           C  
ATOM   4601  O   GLU   570      26.217  38.362  -0.131  1.00  0.00           O  
ATOM   4602  CG  GLU   570      25.952  42.441  -0.548  1.00  0.00           C  
ATOM   4603  CD  GLU   570      26.548  43.468  -1.502  1.00  0.00           C  
ATOM   4604  OE1 GLU   570      26.522  43.210  -2.735  1.00  0.00           O  
ATOM   4605  OE2 GLU   570      27.033  44.523  -1.014  1.00  0.00           O  
ATOM   4606  N   SER   571      25.915  39.913   1.475  1.00  0.00           N  
ATOM   4607  CA  SER   571      26.852  39.352   2.411  1.00  0.00           C  
ATOM   4608  CB  SER   571      27.192  40.334   3.542  1.00  0.00           C  
ATOM   4609  C   SER   571      26.344  38.114   3.090  1.00  0.00           C  
ATOM   4610  O   SER   571      27.136  37.222   3.397  1.00  0.00           O  
ATOM   4611  OG  SER   571      27.693  41.544   2.997  1.00  0.00           O  
ATOM   4612  N   LEU   572      25.023  38.026   3.360  1.00  0.00           N  
ATOM   4613  CA  LEU   572      24.548  36.960   4.205  1.00  0.00           C  
ATOM   4614  CB  LEU   572      24.092  37.480   5.576  1.00  0.00           C  
ATOM   4615  C   LEU   572      23.357  36.241   3.652  1.00  0.00           C  
ATOM   4616  O   LEU   572      23.414  35.039   3.394  1.00  0.00           O  
ATOM   4617  CG  LEU   572      23.517  36.384   6.489  1.00  0.00           C  
ATOM   4618  CD1 LEU   572      24.597  35.379   6.911  1.00  0.00           C  
ATOM   4619  CD2 LEU   572      22.753  36.992   7.676  1.00  0.00           C  
ATOM   4620  N   LEU   573      22.251  36.983   3.444  1.00  0.00           N  
ATOM   4621  CA  LEU   573      20.956  36.428   3.157  1.00  0.00           C  
ATOM   4622  CB  LEU   573      19.873  37.502   2.960  1.00  0.00           C  
ATOM   4623  C   LEU   573      20.998  35.565   1.939  1.00  0.00           C  
ATOM   4624  O   LEU   573      20.290  34.564   1.858  1.00  0.00           O  
ATOM   4625  CG  LEU   573      19.583  38.302   4.245  1.00  0.00           C  
ATOM   4626  CD1 LEU   573      18.497  39.365   4.017  1.00  0.00           C  
ATOM   4627  CD2 LEU   573      19.264  37.368   5.424  1.00  0.00           C  
ATOM   4628  N   ARG   574      21.823  35.914   0.948  1.00  0.00           N  
ATOM   4629  CA  ARG   574      21.860  35.132  -0.250  1.00  0.00           C  
ATOM   4630  CB  ARG   574      22.887  35.660  -1.266  1.00  0.00           C  
ATOM   4631  C   ARG   574      22.271  33.707   0.030  1.00  0.00           C  
ATOM   4632  O   ARG   574      21.766  32.781  -0.602  1.00  0.00           O  
ATOM   4633  CG  ARG   574      22.474  36.927  -2.010  1.00  0.00           C  
ATOM   4634  CD  ARG   574      22.198  36.680  -3.493  1.00  0.00           C  
ATOM   4635  NE  ARG   574      23.457  36.143  -4.086  1.00  0.00           N  
ATOM   4636  CZ  ARG   574      23.696  36.269  -5.424  1.00  0.00           C  
ATOM   4637  NH1 ARG   574      22.793  36.912  -6.219  1.00  0.00           N  
ATOM   4638  NH2 ARG   574      24.840  35.756  -5.965  1.00  0.00           N  
ATOM   4639  N   PHE   575      23.257  33.507   0.924  1.00  0.00           N  
ATOM   4640  CA  PHE   575      23.848  32.227   1.247  1.00  0.00           C  
ATOM   4641  CB  PHE   575      25.233  32.374   1.894  1.00  0.00           C  
ATOM   4642  C   PHE   575      23.035  31.315   2.122  1.00  0.00           C  
ATOM   4643  O   PHE   575      23.093  30.098   1.956  1.00  0.00           O  
ATOM   4644  CG  PHE   575      26.108  32.945   0.836  1.00  0.00           C  
ATOM   4645  CD1 PHE   575      26.184  34.307   0.655  1.00  0.00           C  
ATOM   4646  CD2 PHE   575      26.841  32.121   0.015  1.00  0.00           C  
ATOM   4647  CE1 PHE   575      26.988  34.839  -0.324  1.00  0.00           C  
ATOM   4648  CE2 PHE   575      27.646  32.648  -0.967  1.00  0.00           C  
ATOM   4649  CZ  PHE   575      27.721  34.009  -1.137  1.00  0.00           C  
ATOM   4650  N   ILE   576      22.290  31.863   3.097  1.00  0.00           N  
ATOM   4651  CA  ILE   576      21.646  31.073   4.114  1.00  0.00           C  
ATOM   4652  CB  ILE   576      21.378  31.831   5.371  1.00  0.00           C  
ATOM   4653  C   ILE   576      20.285  30.663   3.670  1.00  0.00           C  
ATOM   4654  O   ILE   576      19.624  31.386   2.934  1.00  0.00           O  
ATOM   4655  CG2 ILE   576      20.770  30.841   6.365  1.00  0.00           C  
ATOM   4656  CG1 ILE   576      22.630  32.505   5.919  1.00  0.00           C  
ATOM   4657  CD1 ILE   576      22.288  33.530   6.995  1.00  0.00           C  
ATOM   4658  N   LYS   577      19.826  29.468   4.093  1.00  0.00           N  
ATOM   4659  CA  LYS   577      18.484  29.121   3.749  1.00  0.00           C  
ATOM   4660  CB  LYS   577      18.230  27.606   3.685  1.00  0.00           C  
ATOM   4661  C   LYS   577      17.584  29.700   4.797  1.00  0.00           C  
ATOM   4662  O   LYS   577      17.183  29.024   5.742  1.00  0.00           O  
ATOM   4663  CG  LYS   577      18.925  26.928   2.501  1.00  0.00           C  
ATOM   4664  CD  LYS   577      18.908  25.399   2.567  1.00  0.00           C  
ATOM   4665  CE  LYS   577      19.565  24.728   1.359  1.00  0.00           C  
ATOM   4666  NZ  LYS   577      19.507  23.256   1.500  1.00  0.00           N  
ATOM   4667  N   ILE   578      17.226  30.983   4.620  1.00  0.00           N  
ATOM   4668  CA  ILE   578      16.359  31.699   5.504  1.00  0.00           C  
ATOM   4669  CB  ILE   578      16.926  33.054   5.875  1.00  0.00           C  
ATOM   4670  C   ILE   578      15.088  31.901   4.735  1.00  0.00           C  
ATOM   4671  O   ILE   578      15.118  32.271   3.564  1.00  0.00           O  
ATOM   4672  CG2 ILE   578      17.114  33.866   4.587  1.00  0.00           C  
ATOM   4673  CG1 ILE   578      16.083  33.764   6.944  1.00  0.00           C  
ATOM   4674  CD1 ILE   578      16.234  33.185   8.348  1.00  0.00           C  
ATOM   4675  N   PRO   579      13.954  31.635   5.322  1.00  0.00           N  
ATOM   4676  CA  PRO   579      12.744  31.826   4.579  1.00  0.00           C  
ATOM   4677  CB  PRO   579      11.638  31.200   5.421  1.00  0.00           C  
ATOM   4678  C   PRO   579      12.590  33.287   4.282  1.00  0.00           C  
ATOM   4679  O   PRO   579      12.894  34.110   5.144  1.00  0.00           O  
ATOM   4680  CD  PRO   579      13.823  30.578   6.313  1.00  0.00           C  
ATOM   4681  CG  PRO   579      12.373  30.075   6.177  1.00  0.00           C  
ATOM   4682  N   GLU   580      12.114  33.632   3.071  1.00  0.00           N  
ATOM   4683  CA  GLU   580      12.027  35.002   2.658  1.00  0.00           C  
ATOM   4684  CB  GLU   580      11.689  35.153   1.161  1.00  0.00           C  
ATOM   4685  C   GLU   580      11.030  35.749   3.489  1.00  0.00           C  
ATOM   4686  O   GLU   580      11.211  36.932   3.773  1.00  0.00           O  
ATOM   4687  CG  GLU   580      10.427  34.418   0.708  1.00  0.00           C  
ATOM   4688  CD  GLU   580      10.258  34.671  -0.785  1.00  0.00           C  
ATOM   4689  OE1 GLU   580      10.237  35.865  -1.185  1.00  0.00           O  
ATOM   4690  OE2 GLU   580      10.154  33.672  -1.546  1.00  0.00           O  
ATOM   4691  N   GLU   581       9.954  35.072   3.917  1.00  0.00           N  
ATOM   4692  CA  GLU   581       8.913  35.694   4.684  1.00  0.00           C  
ATOM   4693  CB  GLU   581       7.757  34.723   4.984  1.00  0.00           C  
ATOM   4694  C   GLU   581       9.486  36.175   5.980  1.00  0.00           C  
ATOM   4695  O   GLU   581       8.973  37.112   6.590  1.00  0.00           O  
ATOM   4696  CG  GLU   581       7.017  34.281   3.718  1.00  0.00           C  
ATOM   4697  CD  GLU   581       5.900  33.327   4.113  1.00  0.00           C  
ATOM   4698  OE1 GLU   581       5.752  33.061   5.336  1.00  0.00           O  
ATOM   4699  OE2 GLU   581       5.178  32.851   3.197  1.00  0.00           O  
ATOM   4700  N   ASN   582      10.547  35.501   6.448  1.00  0.00           N  
ATOM   4701  CA  ASN   582      11.221  35.776   7.685  1.00  0.00           C  
ATOM   4702  CB  ASN   582      12.204  34.662   8.078  1.00  0.00           C  
ATOM   4703  C   ASN   582      11.978  37.077   7.667  1.00  0.00           C  
ATOM   4704  O   ASN   582      12.304  37.574   8.742  1.00  0.00           O  
ATOM   4705  CG  ASN   582      11.373  33.428   8.394  1.00  0.00           C  
ATOM   4706  OD1 ASN   582      10.152  33.427   8.244  1.00  0.00           O  
ATOM   4707  ND2 ASN   582      12.052  32.346   8.858  1.00  0.00           N  
ATOM   4708  N   ILE   583      12.332  37.630   6.480  1.00  0.00           N  
ATOM   4709  CA  ILE   583      13.156  38.821   6.387  1.00  0.00           C  
ATOM   4710  CB  ILE   583      14.122  38.731   5.237  1.00  0.00           C  
ATOM   4711  C   ILE   583      12.302  40.038   6.128  1.00  0.00           C  
ATOM   4712  O   ILE   583      11.500  40.055   5.196  1.00  0.00           O  
ATOM   4713  CG2 ILE   583      14.907  40.051   5.148  1.00  0.00           C  
ATOM   4714  CG1 ILE   583      15.016  37.488   5.384  1.00  0.00           C  
ATOM   4715  CD1 ILE   583      15.767  37.124   4.104  1.00  0.00           C  
ATOM   4716  N   HIS   584      12.457  41.108   6.948  1.00  0.00           N  
ATOM   4717  CA  HIS   584      11.641  42.282   6.745  1.00  0.00           C  
ATOM   4718  CB  HIS   584      10.606  42.444   7.858  1.00  0.00           C  
ATOM   4719  C   HIS   584      12.502  43.506   6.670  1.00  0.00           C  
ATOM   4720  O   HIS   584      13.009  43.993   7.679  1.00  0.00           O  
ATOM   4721  ND1 HIS   584       8.672  40.955   7.150  1.00  0.00           N  
ATOM   4722  CG  HIS   584       9.784  41.194   7.926  1.00  0.00           C  
ATOM   4723  NE2 HIS   584       9.003  39.125   8.370  1.00  0.00           N  
ATOM   4724  CD2 HIS   584       9.971  40.067   8.666  1.00  0.00           C  
ATOM   4725  CE1 HIS   584       8.246  39.704   7.455  1.00  0.00           C  
ATOM   4726  N   ARG   585      12.667  44.061   5.450  1.00  0.00           N  
ATOM   4727  CA  ARG   585      13.528  45.202   5.308  1.00  0.00           C  
ATOM   4728  CB  ARG   585      14.295  45.284   3.973  1.00  0.00           C  
ATOM   4729  C   ARG   585      12.744  46.474   5.437  1.00  0.00           C  
ATOM   4730  O   ARG   585      11.515  46.476   5.402  1.00  0.00           O  
ATOM   4731  CG  ARG   585      13.459  45.570   2.722  1.00  0.00           C  
ATOM   4732  CD  ARG   585      12.697  44.386   2.135  1.00  0.00           C  
ATOM   4733  NE  ARG   585      12.344  44.767   0.738  1.00  0.00           N  
ATOM   4734  CZ  ARG   585      11.486  45.802   0.509  1.00  0.00           C  
ATOM   4735  NH1 ARG   585      11.018  46.538   1.558  1.00  0.00           N  
ATOM   4736  NH2 ARG   585      11.115  46.116  -0.767  1.00  0.00           N  
ATOM   4737  N   ILE   586      13.473  47.597   5.627  1.00  0.00           N  
ATOM   4738  CA  ILE   586      12.896  48.911   5.714  1.00  0.00           C  
ATOM   4739  CB  ILE   586      13.714  49.879   6.522  1.00  0.00           C  
ATOM   4740  C   ILE   586      12.853  49.437   4.318  1.00  0.00           C  
ATOM   4741  O   ILE   586      13.748  49.188   3.514  1.00  0.00           O  
ATOM   4742  CG2 ILE   586      13.059  51.262   6.396  1.00  0.00           C  
ATOM   4743  CG1 ILE   586      13.855  49.406   7.977  1.00  0.00           C  
ATOM   4744  CD1 ILE   586      14.910  50.182   8.765  1.00  0.00           C  
ATOM   4745  N   ARG   587      11.786  50.172   3.978  1.00  0.00           N  
ATOM   4746  CA  ARG   587      11.656  50.663   2.641  1.00  0.00           C  
ATOM   4747  CB  ARG   587      10.335  51.389   2.338  1.00  0.00           C  
ATOM   4748  C   ARG   587      12.748  51.637   2.343  1.00  0.00           C  
ATOM   4749  O   ARG   587      13.474  52.114   3.217  1.00  0.00           O  
ATOM   4750  CG  ARG   587       9.131  50.487   2.057  1.00  0.00           C  
ATOM   4751  CD  ARG   587       8.432  49.915   3.287  1.00  0.00           C  
ATOM   4752  NE  ARG   587       7.131  49.369   2.809  1.00  0.00           N  
ATOM   4753  CZ  ARG   587       7.058  48.106   2.301  1.00  0.00           C  
ATOM   4754  NH1 ARG   587       8.169  47.314   2.284  1.00  0.00           N  
ATOM   4755  NH2 ARG   587       5.875  47.634   1.811  1.00  0.00           N  
ATOM   4756  N   GLY   588      12.905  51.917   1.041  1.00  0.00           N  
ATOM   4757  CA  GLY   588      13.875  52.851   0.571  1.00  0.00           C  
ATOM   4758  C   GLY   588      13.138  53.850  -0.266  1.00  0.00           C  
ATOM   4759  O   GLY   588      13.148  55.046   0.004  1.00  0.00           O  
ATOM   4760  N   GLU   589      12.459  53.407  -1.333  1.00  0.00           N  
ATOM   4761  CA  GLU   589      11.824  54.424  -2.116  1.00  0.00           C  
ATOM   4762  CB  GLU   589      11.576  53.973  -3.564  1.00  0.00           C  
ATOM   4763  C   GLU   589      10.521  54.820  -1.500  1.00  0.00           C  
ATOM   4764  O   GLU   589       9.476  54.771  -2.148  1.00  0.00           O  
ATOM   4765  CG  GLU   589      10.805  52.657  -3.674  1.00  0.00           C  
ATOM   4766  CD  GLU   589      10.854  52.227  -5.132  1.00  0.00           C  
ATOM   4767  OE1 GLU   589      11.277  53.064  -5.973  1.00  0.00           O  
ATOM   4768  OE2 GLU   589      10.477  51.061  -5.426  1.00  0.00           O  
ATOM   4769  N   ILE   590      10.567  55.260  -0.227  1.00  0.00           N  
ATOM   4770  CA  ILE   590       9.407  55.761   0.442  1.00  0.00           C  
ATOM   4771  CB  ILE   590       8.687  54.748   1.303  1.00  0.00           C  
ATOM   4772  C   ILE   590       9.830  56.927   1.270  1.00  0.00           C  
ATOM   4773  O   ILE   590      10.982  57.030   1.690  1.00  0.00           O  
ATOM   4774  CG2 ILE   590       7.657  55.450   2.205  1.00  0.00           C  
ATOM   4775  CG1 ILE   590       8.043  53.685   0.401  1.00  0.00           C  
ATOM   4776  CD1 ILE   590       7.288  52.610   1.175  1.00  0.00           C  
ATOM   4777  N   ASN   591       8.896  57.868   1.493  1.00  0.00           N  
ATOM   4778  CA  ASN   591       9.200  58.993   2.313  1.00  0.00           C  
ATOM   4779  CB  ASN   591       8.022  59.968   2.484  1.00  0.00           C  
ATOM   4780  C   ASN   591       9.535  58.431   3.652  1.00  0.00           C  
ATOM   4781  O   ASN   591       9.012  57.393   4.053  1.00  0.00           O  
ATOM   4782  CG  ASN   591       7.745  60.609   1.133  1.00  0.00           C  
ATOM   4783  OD1 ASN   591       8.613  60.655   0.263  1.00  0.00           O  
ATOM   4784  ND2 ASN   591       6.500  61.125   0.950  1.00  0.00           N  
ATOM   4785  N   ALA   592      10.446  59.106   4.371  1.00  0.00           N  
ATOM   4786  CA  ALA   592      10.921  58.603   5.626  1.00  0.00           C  
ATOM   4787  CB  ALA   592      12.016  59.490   6.243  1.00  0.00           C  
ATOM   4788  C   ALA   592       9.805  58.513   6.619  1.00  0.00           C  
ATOM   4789  O   ALA   592       9.702  57.526   7.345  1.00  0.00           O  
ATOM   4790  N   GLU   593       8.936  59.538   6.692  1.00  0.00           N  
ATOM   4791  CA  GLU   593       7.915  59.498   7.698  1.00  0.00           C  
ATOM   4792  CB  GLU   593       7.106  60.804   7.790  1.00  0.00           C  
ATOM   4793  C   GLU   593       6.955  58.384   7.433  1.00  0.00           C  
ATOM   4794  O   GLU   593       6.620  57.611   8.330  1.00  0.00           O  
ATOM   4795  CG  GLU   593       6.132  60.823   8.970  1.00  0.00           C  
ATOM   4796  CD  GLU   593       5.457  62.186   9.011  1.00  0.00           C  
ATOM   4797  OE1 GLU   593       5.763  63.025   8.122  1.00  0.00           O  
ATOM   4798  OE2 GLU   593       4.628  62.408   9.934  1.00  0.00           O  
ATOM   4799  N   ASP   594       6.483  58.267   6.181  1.00  0.00           N  
ATOM   4800  CA  ASP   594       5.530  57.244   5.868  1.00  0.00           C  
ATOM   4801  CB  ASP   594       4.934  57.390   4.459  1.00  0.00           C  
ATOM   4802  C   ASP   594       6.183  55.904   5.970  1.00  0.00           C  
ATOM   4803  O   ASP   594       5.573  54.945   6.442  1.00  0.00           O  
ATOM   4804  CG  ASP   594       4.025  58.612   4.475  1.00  0.00           C  
ATOM   4805  OD1 ASP   594       3.881  59.229   5.564  1.00  0.00           O  
ATOM   4806  OD2 ASP   594       3.458  58.944   3.400  1.00  0.00           O  
ATOM   4807  N   ALA   595       7.450  55.815   5.524  1.00  0.00           N  
ATOM   4808  CA  ALA   595       8.181  54.578   5.509  1.00  0.00           C  
ATOM   4809  CB  ALA   595       9.575  54.719   4.874  1.00  0.00           C  
ATOM   4810  C   ALA   595       8.370  54.084   6.906  1.00  0.00           C  
ATOM   4811  O   ALA   595       8.274  52.885   7.166  1.00  0.00           O  
ATOM   4812  N   ALA   596       8.663  54.995   7.848  1.00  0.00           N  
ATOM   4813  CA  ALA   596       8.875  54.578   9.200  1.00  0.00           C  
ATOM   4814  CB  ALA   596       9.245  55.746  10.130  1.00  0.00           C  
ATOM   4815  C   ALA   596       7.602  53.976   9.715  1.00  0.00           C  
ATOM   4816  O   ALA   596       7.628  52.941  10.377  1.00  0.00           O  
ATOM   4817  N   LYS   597       6.447  54.605   9.409  1.00  0.00           N  
ATOM   4818  CA  LYS   597       5.191  54.138   9.927  1.00  0.00           C  
ATOM   4819  CB  LYS   597       3.987  55.052   9.614  1.00  0.00           C  
ATOM   4820  C   LYS   597       4.864  52.783   9.380  1.00  0.00           C  
ATOM   4821  O   LYS   597       4.336  51.934  10.096  1.00  0.00           O  
ATOM   4822  CG  LYS   597       3.434  54.926   8.192  1.00  0.00           C  
ATOM   4823  CD  LYS   597       2.024  55.505   8.040  1.00  0.00           C  
ATOM   4824  CE  LYS   597       1.431  55.345   6.637  1.00  0.00           C  
ATOM   4825  NZ  LYS   597       0.019  55.788   6.630  1.00  0.00           N  
ATOM   4826  N   GLU   598       5.150  52.534   8.089  1.00  0.00           N  
ATOM   4827  CA  GLU   598       4.787  51.257   7.547  1.00  0.00           C  
ATOM   4828  CB  GLU   598       5.012  51.119   6.032  1.00  0.00           C  
ATOM   4829  C   GLU   598       5.564  50.184   8.230  1.00  0.00           C  
ATOM   4830  O   GLU   598       5.032  49.120   8.540  1.00  0.00           O  
ATOM   4831  CG  GLU   598       3.967  51.866   5.202  1.00  0.00           C  
ATOM   4832  CD  GLU   598       4.109  51.421   3.754  1.00  0.00           C  
ATOM   4833  OE1 GLU   598       5.270  51.217   3.311  1.00  0.00           O  
ATOM   4834  OE2 GLU   598       3.059  51.273   3.074  1.00  0.00           O  
ATOM   4835  N   TYR   599       6.851  50.449   8.492  1.00  0.00           N  
ATOM   4836  CA  TYR   599       7.712  49.478   9.093  1.00  0.00           C  
ATOM   4837  CB  TYR   599       9.157  49.998   9.147  1.00  0.00           C  
ATOM   4838  C   TYR   599       7.211  49.204  10.484  1.00  0.00           C  
ATOM   4839  O   TYR   599       7.209  48.061  10.940  1.00  0.00           O  
ATOM   4840  CG  TYR   599      10.074  48.848   9.353  1.00  0.00           C  
ATOM   4841  CD1 TYR   599      10.331  47.982   8.313  1.00  0.00           C  
ATOM   4842  CD2 TYR   599      10.693  48.646  10.561  1.00  0.00           C  
ATOM   4843  CE1 TYR   599      11.184  46.916   8.472  1.00  0.00           C  
ATOM   4844  CE2 TYR   599      11.544  47.581  10.718  1.00  0.00           C  
ATOM   4845  CZ  TYR   599      11.793  46.716   9.684  1.00  0.00           C  
ATOM   4846  OH  TYR   599      12.673  45.629   9.870  1.00  0.00           O  
ATOM   4847  N   SER   600       6.770  50.255  11.203  1.00  0.00           N  
ATOM   4848  CA  SER   600       6.308  50.079  12.550  1.00  0.00           C  
ATOM   4849  CB  SER   600       5.956  51.404  13.257  1.00  0.00           C  
ATOM   4850  C   SER   600       5.105  49.186  12.567  1.00  0.00           C  
ATOM   4851  O   SER   600       4.983  48.325  13.438  1.00  0.00           O  
ATOM   4852  OG  SER   600       4.871  52.056  12.615  1.00  0.00           O  
ATOM   4853  N   ASP   601       4.173  49.356  11.611  1.00  0.00           N  
ATOM   4854  CA  ASP   601       3.022  48.500  11.638  1.00  0.00           C  
ATOM   4855  CB  ASP   601       1.853  48.913  10.717  1.00  0.00           C  
ATOM   4856  C   ASP   601       3.427  47.090  11.345  1.00  0.00           C  
ATOM   4857  O   ASP   601       2.863  46.155  11.909  1.00  0.00           O  
ATOM   4858  CG  ASP   601       2.288  48.970   9.267  1.00  0.00           C  
ATOM   4859  OD1 ASP   601       2.219  47.930   8.560  1.00  0.00           O  
ATOM   4860  OD2 ASP   601       2.694  50.083   8.848  1.00  0.00           O  
ATOM   4861  N   GLU   602       4.421  46.882  10.463  1.00  0.00           N  
ATOM   4862  CA  GLU   602       4.795  45.529  10.169  1.00  0.00           C  
ATOM   4863  CB  GLU   602       5.857  45.398   9.064  1.00  0.00           C  
ATOM   4864  C   GLU   602       5.335  44.889  11.406  1.00  0.00           C  
ATOM   4865  O   GLU   602       5.070  43.717  11.674  1.00  0.00           O  
ATOM   4866  CG  GLU   602       5.309  45.692   7.666  1.00  0.00           C  
ATOM   4867  CD  GLU   602       6.362  45.275   6.651  1.00  0.00           C  
ATOM   4868  OE1 GLU   602       7.534  45.070   7.064  1.00  0.00           O  
ATOM   4869  OE2 GLU   602       6.008  45.150   5.448  1.00  0.00           O  
ATOM   4870  N   ILE   603       6.102  45.651  12.205  1.00  0.00           N  
ATOM   4871  CA  ILE   603       6.706  45.074  13.367  1.00  0.00           C  
ATOM   4872  CB  ILE   603       7.522  46.057  14.147  1.00  0.00           C  
ATOM   4873  C   ILE   603       5.625  44.643  14.306  1.00  0.00           C  
ATOM   4874  O   ILE   603       5.639  43.534  14.840  1.00  0.00           O  
ATOM   4875  CG2 ILE   603       8.194  45.232  15.248  1.00  0.00           C  
ATOM   4876  CG1 ILE   603       8.567  46.787  13.289  1.00  0.00           C  
ATOM   4877  CD1 ILE   603       9.726  45.903  12.850  1.00  0.00           C  
ATOM   4878  N   ILE   604       4.638  45.527  14.522  1.00  0.00           N  
ATOM   4879  CA  ILE   604       3.584  45.229  15.442  1.00  0.00           C  
ATOM   4880  CB  ILE   604       2.688  46.413  15.745  1.00  0.00           C  
ATOM   4881  C   ILE   604       2.809  44.032  14.980  1.00  0.00           C  
ATOM   4882  O   ILE   604       2.354  43.230  15.794  1.00  0.00           O  
ATOM   4883  CG2 ILE   604       3.472  47.392  16.626  1.00  0.00           C  
ATOM   4884  CG1 ILE   604       2.094  47.063  14.487  1.00  0.00           C  
ATOM   4885  CD1 ILE   604       0.949  46.280  13.868  1.00  0.00           C  
ATOM   4886  N   LYS   605       2.614  43.873  13.662  1.00  0.00           N  
ATOM   4887  CA  LYS   605       1.890  42.729  13.181  1.00  0.00           C  
ATOM   4888  CB  LYS   605       1.631  42.724  11.661  1.00  0.00           C  
ATOM   4889  C   LYS   605       2.611  41.453  13.488  1.00  0.00           C  
ATOM   4890  O   LYS   605       1.972  40.439  13.773  1.00  0.00           O  
ATOM   4891  CG  LYS   605       0.319  43.386  11.229  1.00  0.00           C  
ATOM   4892  CD  LYS   605       0.275  44.907  11.346  1.00  0.00           C  
ATOM   4893  CE  LYS   605      -1.064  45.499  10.898  1.00  0.00           C  
ATOM   4894  NZ  LYS   605      -1.352  45.109   9.498  1.00  0.00           N  
ATOM   4895  N   HIS   606       3.957  41.446  13.428  1.00  0.00           N  
ATOM   4896  CA  HIS   606       4.610  40.181  13.579  1.00  0.00           C  
ATOM   4897  CB  HIS   606       6.097  40.196  13.232  1.00  0.00           C  
ATOM   4898  C   HIS   606       4.352  39.581  14.903  1.00  0.00           C  
ATOM   4899  O   HIS   606       3.995  38.406  14.960  1.00  0.00           O  
ATOM   4900  ND1 HIS   606       6.260  38.849  11.100  1.00  0.00           N  
ATOM   4901  CG  HIS   606       6.172  40.060  11.748  1.00  0.00           C  
ATOM   4902  NE2 HIS   606       6.102  40.404   9.521  1.00  0.00           N  
ATOM   4903  CD2 HIS   606       6.077  41.000  10.769  1.00  0.00           C  
ATOM   4904  CE1 HIS   606       6.212  39.112   9.771  1.00  0.00           C  
ATOM   4905  N   PHE   607       4.536  40.350  15.991  1.00  0.00           N  
ATOM   4906  CA  PHE   607       4.149  39.842  17.273  1.00  0.00           C  
ATOM   4907  CB  PHE   607       4.935  38.645  17.867  1.00  0.00           C  
ATOM   4908  C   PHE   607       4.208  40.887  18.310  1.00  0.00           C  
ATOM   4909  O   PHE   607       4.947  41.862  18.209  1.00  0.00           O  
ATOM   4910  CG  PHE   607       4.346  37.332  17.453  1.00  0.00           C  
ATOM   4911  CD1 PHE   607       3.104  36.965  17.917  1.00  0.00           C  
ATOM   4912  CD2 PHE   607       5.005  36.471  16.605  1.00  0.00           C  
ATOM   4913  CE1 PHE   607       2.533  35.768  17.556  1.00  0.00           C  
ATOM   4914  CE2 PHE   607       4.439  35.270  16.240  1.00  0.00           C  
ATOM   4915  CZ  PHE   607       3.201  34.913  16.715  1.00  0.00           C  
ATOM   4916  N   GLY   608       3.397  40.701  19.361  1.00  0.00           N  
ATOM   4917  CA  GLY   608       3.564  41.600  20.448  1.00  0.00           C  
ATOM   4918  C   GLY   608       2.278  42.212  20.861  1.00  0.00           C  
ATOM   4919  O   GLY   608       1.190  41.737  20.542  1.00  0.00           O  
ATOM   4920  N   THR   609       2.415  43.315  21.618  1.00  0.00           N  
ATOM   4921  CA  THR   609       1.302  44.025  22.142  1.00  0.00           C  
ATOM   4922  CB  THR   609       1.127  43.841  23.621  1.00  0.00           C  
ATOM   4923  C   THR   609       1.573  45.472  21.904  1.00  0.00           C  
ATOM   4924  O   THR   609       1.584  45.930  20.761  1.00  0.00           O  
ATOM   4925  OG1 THR   609       1.052  42.459  23.936  1.00  0.00           O  
ATOM   4926  CG2 THR   609      -0.191  44.519  24.038  1.00  0.00           C  
ATOM   4927  N   GLU   610       1.794  46.231  22.996  1.00  0.00           N  
ATOM   4928  CA  GLU   610       2.018  47.634  22.857  1.00  0.00           C  
ATOM   4929  CB  GLU   610       2.362  48.285  24.202  1.00  0.00           C  
ATOM   4930  C   GLU   610       3.191  47.792  21.966  1.00  0.00           C  
ATOM   4931  O   GLU   610       3.093  48.406  20.907  1.00  0.00           O  
ATOM   4932  CG  GLU   610       2.325  49.809  24.181  1.00  0.00           C  
ATOM   4933  CD  GLU   610       2.692  50.279  25.579  1.00  0.00           C  
ATOM   4934  OE1 GLU   610       1.774  50.380  26.436  1.00  0.00           O  
ATOM   4935  OE2 GLU   610       3.904  50.534  25.808  1.00  0.00           O  
ATOM   4936  N   ILE   611       4.316  47.161  22.342  1.00  0.00           N  
ATOM   4937  CA  ILE   611       5.512  47.245  21.554  1.00  0.00           C  
ATOM   4938  CB  ILE   611       6.630  47.908  22.306  1.00  0.00           C  
ATOM   4939  C   ILE   611       5.942  45.820  21.328  1.00  0.00           C  
ATOM   4940  O   ILE   611       5.838  44.999  22.236  1.00  0.00           O  
ATOM   4941  CG2 ILE   611       7.885  47.974  21.425  1.00  0.00           C  
ATOM   4942  CG1 ILE   611       6.202  49.289  22.797  1.00  0.00           C  
ATOM   4943  CD1 ILE   611       7.147  49.829  23.866  1.00  0.00           C  
ATOM   4944  N   PRO   612       6.389  45.472  20.150  1.00  0.00           N  
ATOM   4945  CA  PRO   612       6.849  44.134  19.834  1.00  0.00           C  
ATOM   4946  CB  PRO   612       7.264  44.197  18.369  1.00  0.00           C  
ATOM   4947  C   PRO   612       8.023  43.768  20.706  1.00  0.00           C  
ATOM   4948  O   PRO   612       8.791  44.666  21.048  1.00  0.00           O  
ATOM   4949  CD  PRO   612       6.705  46.436  19.113  1.00  0.00           C  
ATOM   4950  CG  PRO   612       7.649  45.677  18.176  1.00  0.00           C  
ATOM   4951  N   SER   613       8.182  42.468  21.076  1.00  0.00           N  
ATOM   4952  CA  SER   613       9.314  42.063  21.878  1.00  0.00           C  
ATOM   4953  CB  SER   613       8.998  41.164  23.090  1.00  0.00           C  
ATOM   4954  C   SER   613      10.264  41.280  21.047  1.00  0.00           C  
ATOM   4955  O   SER   613       9.939  40.225  20.508  1.00  0.00           O  
ATOM   4956  OG  SER   613       8.619  41.937  24.217  1.00  0.00           O  
ATOM   4957  N   PHE   614      11.502  41.787  20.970  1.00  0.00           N  
ATOM   4958  CA  PHE   614      12.533  41.159  20.222  1.00  0.00           C  
ATOM   4959  CB  PHE   614      13.481  42.150  19.527  1.00  0.00           C  
ATOM   4960  C   PHE   614      13.367  40.450  21.207  1.00  0.00           C  
ATOM   4961  O   PHE   614      13.563  40.893  22.339  1.00  0.00           O  
ATOM   4962  CG  PHE   614      12.783  42.859  18.417  1.00  0.00           C  
ATOM   4963  CD1 PHE   614      11.960  43.932  18.651  1.00  0.00           C  
ATOM   4964  CD2 PHE   614      12.970  42.457  17.118  1.00  0.00           C  
ATOM   4965  CE1 PHE   614      11.333  44.578  17.610  1.00  0.00           C  
ATOM   4966  CE2 PHE   614      12.346  43.102  16.077  1.00  0.00           C  
ATOM   4967  CZ  PHE   614      11.521  44.168  16.316  1.00  0.00           C  
ATOM   4968  N   ASP   615      13.857  39.281  20.810  1.00  0.00           N  
ATOM   4969  CA  ASP   615      14.703  38.631  21.735  1.00  0.00           C  
ATOM   4970  CB  ASP   615      15.108  37.231  21.247  1.00  0.00           C  
ATOM   4971  C   ASP   615      15.913  39.487  21.857  1.00  0.00           C  
ATOM   4972  O   ASP   615      16.360  39.820  22.956  1.00  0.00           O  
ATOM   4973  CG  ASP   615      13.851  36.370  21.299  1.00  0.00           C  
ATOM   4974  OD1 ASP   615      13.310  36.184  22.421  1.00  0.00           O  
ATOM   4975  OD2 ASP   615      13.405  35.905  20.216  1.00  0.00           O  
ATOM   4976  N   ILE   616      16.444  39.924  20.703  1.00  0.00           N  
ATOM   4977  CA  ILE   616      17.688  40.607  20.791  1.00  0.00           C  
ATOM   4978  CB  ILE   616      18.815  39.619  20.688  1.00  0.00           C  
ATOM   4979  C   ILE   616      17.839  41.561  19.664  1.00  0.00           C  
ATOM   4980  O   ILE   616      17.303  41.374  18.570  1.00  0.00           O  
ATOM   4981  CG2 ILE   616      20.129  40.365  20.427  1.00  0.00           C  
ATOM   4982  CG1 ILE   616      18.812  38.690  21.914  1.00  0.00           C  
ATOM   4983  CD1 ILE   616      19.632  37.416  21.722  1.00  0.00           C  
ATOM   4984  N   CYS   617      18.550  42.659  19.956  1.00  0.00           N  
ATOM   4985  CA  CYS   617      19.062  43.429  18.871  1.00  0.00           C  
ATOM   4986  CB  CYS   617      19.280  44.916  19.148  1.00  0.00           C  
ATOM   4987  C   CYS   617      20.454  42.842  18.753  1.00  0.00           C  
ATOM   4988  O   CYS   617      21.153  42.903  19.763  1.00  0.00           O  
ATOM   4989  SG  CYS   617      19.958  45.738  17.679  1.00  0.00           S  
ATOM   4990  N   LEU   618      20.887  42.398  17.526  1.00  0.00           N  
ATOM   4991  CA  LEU   618      21.981  41.485  17.099  1.00  0.00           C  
ATOM   4992  CB  LEU   618      21.372  40.514  16.069  1.00  0.00           C  
ATOM   4993  C   LEU   618      23.060  41.991  16.287  1.00  0.00           C  
ATOM   4994  O   LEU   618      22.599  42.467  15.249  1.00  0.00           O  
ATOM   4995  CG  LEU   618      22.286  39.801  15.031  1.00  0.00           C  
ATOM   4996  CD1 LEU   618      23.485  39.016  15.536  1.00  0.00           C  
ATOM   4997  CD2 LEU   618      21.414  38.910  14.172  1.00  0.00           C  
ATOM   4998  N   LEU   619      24.459  41.949  16.828  1.00  0.00           N  
ATOM   4999  CA  LEU   619      25.872  42.784  17.000  1.00  0.00           C  
ATOM   5000  CB  LEU   619      27.082  42.345  16.379  1.00  0.00           C  
ATOM   5001  C   LEU   619      26.300  44.312  17.458  1.00  0.00           C  
ATOM   5002  O   LEU   619      26.482  44.500  18.632  1.00  0.00           O  
ATOM   5003  CG  LEU   619      27.459  41.370  17.394  1.00  0.00           C  
ATOM   5004  CD1 LEU   619      27.202  41.892  18.817  1.00  0.00           C  
ATOM   5005  CD2 LEU   619      26.770  40.105  16.992  1.00  0.00           C
[truncated: 54,275 more chars]
